# Supplementary material for: Sampling time-dependent artifacts in single-cell genomics studies
Source: Genome Biol. 2020 May 11;21:112. doi: 10.1186/s13059-020-02032-0 (PMC7212672; doi:10.1186/s13059-020-02032-0)
Supplement: Supplementary file 2 — Additional file 2: Table 1. Differentially expressed genes in prolonged (> 2 h) storage of PBMC, CLL, T-cells, NK, monocytes and B-cells. [file 13059_2020_2032_MOESM2_ESM.xlsx]

## Sheet: PBMC
Differentially expressed genes in prolonged (>2 h) storage of PBMC samples
gene	average_expression	log2_fc	p_val	p_val_adj
FTH1	2.83456	0.591612	0	0
EIF1	2.53655	0.385224	0	0
SERF2	1.39204	-0.840913	0	0
TMSB10	3.19888	-0.408051	0	0
CORO1A	0.838053	-1.26441	0	0
MYL12A	1.35867	-0.879138	0	0
TMSB4X	4.75824	-0.327729	0	0
CD52	1.53276	-1.11315	0	0
ACTB	2.78888	-0.705057	0	0
IL32	1.22818	-1.1896	0	0
PFN1	1.74355	-1.11348	0	0
CFL1	1.32313	-0.871004	1.59071e-303	1.55937e-299
B2M	5.22534	-0.18628	2.25504e-295	2.21061e-291
PTPRCAP	0.763835	-1.22531	6.16903e-266	6.0475e-262
ARPC1B	0.52983	-1.38914	5.44375e-251	5.33651e-247
OAZ1	0.944836	-0.977312	1.25794e-250	1.23316e-246
GIMAP4	0.317399	-1.7218	1.31145e-231	1.28562e-227
RAC2	0.378206	-1.60297	7.93314e-230	7.77685e-226
S100A4	1.81553	-0.73103	6.77277e-229	6.63935e-225
TRAF3IP3	0.316018	-1.61509	2.04811e-216	2.00777e-212
UCP2	0.325102	-1.65425	1.08798e-209	1.06654e-205
CYBA	1.27314	-0.789865	1.15681e-204	1.13402e-200
HCST	0.963135	-0.935841	1.27286e-198	1.24778e-194
ARPC5	0.358421	-1.45649	1.90392e-197	1.86641e-193
GZMA	0.663697	-1.62725	1.29084e-196	1.26541e-192
EVL	0.523719	-1.18274	9.92571e-196	9.73017e-192
ACTR3	0.274054	-1.61282	3.89713e-190	3.82036e-186
PPP1CA	0.348429	-1.4172	1.91514e-185	1.87742e-181
ANXA6	0.186027	-1.83362	1.62884e-174	1.59675e-170
ATP6V0E1	0.49281	-1.04068	8.52919e-162	8.36117e-158
MT-CO1	3.4551	-0.242265	1.43301e-158	1.40478e-154
IL2RG	0.32882	-1.33786	2.3548e-157	2.30841e-153
FAM65B	0.224922	-1.49754	2.07401e-155	2.03315e-151
ATP5E	1.432	-0.484396	2.53257e-155	2.48268e-151
DYNLL1	0.249263	-1.54079	3.08444e-155	3.02367e-151
HNRNPA2B1	0.667297	-0.868535	1.23722e-154	1.21285e-150
ARHGDIB	1.13027	-0.590613	7.6205e-149	7.47037e-145
TMBIM4	0.235434	-1.44452	2.1644e-147	2.12176e-143
CREM	0.214653	1.51767	1.29243e-146	1.26697e-142
HSPA8	0.590522	-0.913366	4.79048e-146	4.69611e-142
PSME2	0.361695	-1.2142	1.43546e-144	1.40718e-140
CD53	0.386384	-1.12838	2.40592e-136	2.35852e-132
H3F3B	2.32557	0.33016	5.89559e-135	5.77945e-131
LEPROTL1	0.580134	0.897202	6.96985e-135	6.83254e-131
ABRACL	0.26622	-1.29801	1.82672e-134	1.79074e-130
GIMAP7	0.50288	-0.956695	7.43996e-132	7.29339e-128
GABARAPL1	0.129304	1.62053	1.0479e-131	1.02725e-127
SH3BGRL3	1.27749	-0.571106	3.39552e-131	3.32863e-127
ARPC3	0.739041	-0.769895	1.25567e-128	1.23093e-124
PSMB9	0.428664	-1.01693	3.72716e-127	3.65373e-123
POLR2L	0.418602	-1.00981	5.38936e-127	5.28319e-123
ARID5A	0.209249	1.26626	1.527e-125	1.49692e-121
MYL6	1.28075	-0.516973	3.42161e-124	3.3542e-120
PSME1	0.723027	-0.735377	4.76866e-123	4.67472e-119
ATP5J2	0.39997	-0.992037	7.49331e-123	7.3457e-119
HMGB2	0.575289	0.824401	4.33956e-121	4.25407e-117
NDUFA3	0.307915	-1.10444	7.21918e-120	7.07697e-116
TRAPPC1	0.35012	-1.06006	4.2325e-118	4.14912e-114
PRF1	0.419407	-1.53162	4.06136e-117	3.98135e-113
SELK	0.414697	0.992467	1.4321e-115	1.40388e-111
APRT	0.478554	-0.857836	6.18236e-113	6.06057e-109
S100A11	0.561503	-0.924715	1.54693e-111	1.51646e-107
ANXA1	0.601553	-0.846648	6.96218e-110	6.82503e-106
PTPRC	0.758051	-0.658735	1.0088e-109	9.88925e-106
HOPX	0.291858	-1.53138	2.3088e-109	2.26332e-105
ITGB2	0.536011	-0.885577	5.55336e-108	5.44396e-104
SELL	0.245674	-1.21647	1.16135e-107	1.13847e-103
CIRBP	1.08819	0.481031	5.04768e-107	4.94824e-103
ANAPC16	0.380133	-0.951558	6.57939e-107	6.44978e-103
NEDD8	0.427314	-0.882371	5.38312e-105	5.27707e-101
ICAM2	0.123238	-1.47159	9.71541e-105	9.52402e-101
EPB41L4A-AS1	0.242447	1.1681	1.49537e-104	1.46591e-100
SRSF5	0.809567	-0.592717	1.34467e-103	1.31818e-99
UBL5	0.582952	-0.752875	1.57926e-103	1.54814e-99
GABARAPL2	0.21562	-1.16055	3.92756e-103	3.85018e-99
RPL9	3.20885	0.117864	3.47741e-102	3.40891e-98
ARL6IP5	0.400289	-0.911928	5.70694e-102	5.59451e-98
CKLF	0.271898	-1.10363	2.39492e-100	2.34774e-96
CAP1	0.290123	-1.08138	2.75857e-100	2.70422e-96
LTB	0.900446	-0.785489	3.04394e-100	2.98397e-96
C1orf162	0.245072	-1.27353	5.89618e-98	5.78002e-94
SPN	0.12964	-1.49001	1.22337e-97	1.19927e-93
CNOT1	0.13531	1.35016	2.12488e-97	2.08302e-93
CLIC1	0.553408	-0.821069	8.06031e-97	7.90152e-93
DBI	0.395252	-0.911534	8.32842e-97	8.16435e-93
VAMP8	0.397168	-0.918527	1.32424e-96	1.29815e-92
CD27	0.143825	-1.32928	9.75638e-96	9.56418e-92
DAD1	0.308511	-0.961089	2.26193e-95	2.21737e-91
TMEM230	0.18184	-1.20451	7.29052e-94	7.1469e-90
ARPC4	0.253607	-1.10148	7.4666e-94	7.31951e-90
NDUFA11	0.318674	-0.922393	9.60022e-94	9.41109e-90
GMFG	0.831679	-0.566414	5.2256e-93	5.12265e-89
CSTB	0.261443	-1.05023	2.16692e-91	2.12423e-87
BTN3A2	0.112599	-1.36524	2.19478e-91	2.15154e-87
CARD16	0.246373	-1.12329	6.20649e-91	6.08422e-87
FYB	0.343258	-0.90855	6.22791e-91	6.10523e-87
LCK	0.312334	-0.975508	1.35804e-89	1.33129e-85
BRK1	0.354502	-0.882106	4.00075e-89	3.92193e-85
GPSM3	0.484054	-0.759485	5.82173e-89	5.70704e-85
HLA-F	0.29251	-0.981122	1.02077e-88	1.00066e-84
CXCR4	1.2442	0.452801	1.75576e-88	1.72118e-84
C11orf31	0.256426	-0.987743	2.23419e-87	2.19017e-83
SKP1	0.731644	-0.574905	1.04367e-86	1.02311e-82
TBC1D10C	0.23662	-1.05961	1.75312e-86	1.71859e-82
PPIA	0.76112	-0.582647	2.74849e-86	2.69435e-82
BANF1	0.156449	-1.22717	4.56646e-86	4.4765e-82
LINC00861	0.155711	-1.27172	1.41871e-85	1.39077e-81
KLRG1	0.164359	-1.34724	1.66054e-85	1.62783e-81
ENO1	0.382011	-0.800763	2.10465e-85	2.06319e-81
ZNF331	0.107453	1.33264	1.083e-84	1.06167e-80
NDUFAF3	0.125028	-1.303	1.31629e-84	1.29036e-80
OSTF1	0.212555	-1.12203	1.0344e-83	1.01403e-79
EMP3	0.812951	-0.554866	1.11593e-83	1.09394e-79
CTSC	0.195409	-1.19995	1.19498e-83	1.17144e-79
GTF2H5	0.106683	-1.32961	1.31666e-83	1.29072e-79
UQCR11	0.700272	-0.592445	5.59499e-83	5.48477e-79
RPL10	4.7688	0.0524709	1.81929e-82	1.78345e-78
PYCARD	0.160597	-1.25769	2.10505e-82	2.06358e-78
ANXA2	0.290405	-1.04042	2.32964e-82	2.28374e-78
PSMB10	0.159728	-1.18615	7.69162e-82	7.54009e-78
MRPL51	0.13993	-1.20572	1.40656e-81	1.37885e-77
IFITM2	0.844146	-0.608684	6.086e-81	5.9661e-77
NOSIP	0.3141	-0.894642	1.57361e-80	1.54261e-76
LSP1	0.512626	-0.72038	2.75799e-80	2.70366e-76
PRDX2	0.166237	-1.09799	3.77639e-80	3.702e-76
TAPSAR1	0.121409	-1.20467	2.96725e-79	2.90879e-75
PLAC8	0.536577	-0.841305	1.63856e-78	1.60628e-74
RNF145	0.178607	1.09172	3.05322e-78	2.99307e-74
BLOC1S1	0.25606	-0.958065	3.65943e-78	3.58734e-74
GLRX	0.221534	-1.01988	1.57218e-77	1.54121e-73
PRELID1	0.303761	-0.911872	8.22103e-76	8.05908e-72
MGST3	0.167895	-1.05869	1.29445e-75	1.26895e-71
ACAP1	0.255339	-0.932706	1.92265e-75	1.88477e-71
CD3E	0.460222	-0.766565	3.86979e-75	3.79356e-71
TALDO1	0.143579	-1.19323	9.08955e-75	8.91048e-71
ACTG1	1.09241	-0.47013	1.14691e-74	1.12432e-70
SPCS2	0.325303	-0.817449	3.65239e-74	3.58044e-70
TSTD1	0.260136	-0.899654	7.46317e-74	7.31614e-70
CISD3	0.0858637	-1.38292	1.19747e-73	1.17388e-69
NFKBIA	0.403126	0.821318	2.2298e-73	2.18587e-69
FCGR3A	0.203624	-1.41655	2.97948e-73	2.92079e-69
CIB1	0.438177	0.729966	3.30384e-73	3.23875e-69
KLRF1	0.306872	-1.31446	6.40462e-73	6.27844e-69
SYAP1	0.143794	1.10227	1.94934e-72	1.91094e-68
CHD1	0.171995	1.0442	2.21307e-72	2.16948e-68
PIK3R1	0.258864	1.01983	2.99428e-72	2.93529e-68
OSER1	0.11242	1.15926	4.09028e-72	4.0097e-68
ATPIF1	0.355845	-0.758369	5.11441e-72	5.01366e-68
OST4	0.845988	-0.465001	5.21313e-72	5.11043e-68
LSMD1	0.171094	-1.06036	7.95528e-72	7.79856e-68
PRDX1	0.225239	-0.940485	8.00701e-72	7.84927e-68
NDUFB2	0.376063	-0.793735	1.48399e-71	1.45476e-67
PIK3IP1	0.324853	0.859727	6.25524e-71	6.13202e-67
NDUFB7	0.294348	-0.86281	9.30596e-71	9.12263e-67
DENND2D	0.0851881	-1.32289	1.00665e-70	9.86821e-67
GIMAP5	0.16246	-1.05107	1.11096e-70	1.08907e-66
FAM177A1	0.166327	1.10943	1.24084e-70	1.21639e-66
TRMT112	0.345365	-0.759451	1.52631e-70	1.49625e-66
G0S2	0.139427	2.09434	2.96131e-70	2.90297e-66
CCL4	0.315707	-1.16617	4.51784e-70	4.42884e-66
NEAT1	0.938225	0.614801	5.06686e-70	4.96705e-66
ARPC2	0.969281	-0.473491	7.02812e-70	6.88967e-66
RPL37	3.09716	0.098278	1.09356e-69	1.07202e-65
POLD4	0.193031	-1.00622	1.42683e-69	1.39872e-65
RARRES3	0.479592	-0.727714	5.50232e-69	5.39393e-65
EDF1	0.646581	-0.546432	6.14865e-69	6.02752e-65
TSPO	0.362262	-0.807773	1.53785e-68	1.50756e-64
RP11-277L2.4	0.145156	1.09742	1.61917e-68	1.58727e-64
GSTK1	0.429829	-0.684871	2.03569e-68	1.99559e-64
RGS19	0.089251	-1.19312	7.17042e-68	7.02917e-64
CASP1	0.120411	-1.15537	8.31907e-68	8.15519e-64
FKBP1A	0.246098	-0.899616	9.00206e-68	8.82472e-64
FAM133B	0.339429	0.790084	1.02878e-67	1.00851e-63
ANAPC11	0.190979	-0.95046	1.35893e-67	1.33216e-63
MINOS1	0.28947	-0.810222	1.54036e-67	1.51001e-63
APOBEC3C	0.130889	-1.2412	3.12444e-67	3.06289e-63
CD2	0.354741	-0.816941	3.36381e-67	3.29754e-63
GIMAP1	0.102984	-1.17662	6.95604e-67	6.819e-63
ITM2B	1.10843	-0.374164	1.04898e-66	1.02831e-62
UQCR10	0.432008	-0.668708	1.37822e-66	1.35107e-62
BST2	0.207597	-0.98626	1.55907e-66	1.52836e-62
SBDS	0.230005	0.912529	1.92103e-66	1.88318e-62
RP11-51J9.5	0.0949604	1.20183	3.86397e-66	3.78785e-62
HLA-A	2.49231	-0.194409	6.18328e-66	6.06147e-62
CAPZB	0.384366	-0.738846	6.39962e-66	6.27355e-62
TXNIP	1.5208	-0.326289	7.18153e-66	7.04005e-62
JUND	0.160916	1.08356	8.41182e-66	8.24611e-62
TPI1	0.405278	-0.703159	1.38938e-65	1.36201e-61
TRADD	0.0866428	-1.14794	3.25342e-65	3.18933e-61
M6PR	0.14169	-1.02801	3.60196e-65	3.531e-61
RNF213	0.197097	-0.967734	3.64688e-65	3.57503e-61
TPST2	0.104058	-1.23597	5.70956e-65	5.59708e-61
DUT	0.133271	-1.04715	6.91675e-65	6.78049e-61
RNF167	0.119476	-1.1254	3.08271e-64	3.02198e-60
FAU	2.77147	0.105373	4.8115e-64	4.71671e-60
ECH1	0.1564	-0.969827	5.29725e-64	5.19289e-60
STAT4	0.219408	0.953292	9.15668e-64	8.97629e-60
LMAN2	0.172577	-0.966538	9.36362e-64	9.17916e-60
KMT2E	0.352579	0.767519	1.37971e-63	1.35253e-59
RPS16	3.08024	0.0988464	1.59539e-63	1.56396e-59
TBCB	0.195434	-0.912575	2.90223e-63	2.84506e-59
PTPN6	0.139638	-1.11092	3.96272e-63	3.88465e-59
COX6B1	0.698476	-0.501942	1.21995e-62	1.19592e-58
DPY30	0.113146	-1.02591	1.65285e-62	1.62028e-58
GIMAP2	0.085399	-1.13197	6.4982e-62	6.37019e-58
CDK2AP2	0.0982852	-1.1665	1.1335e-61	1.11117e-57
RPL39	3.90477	0.0709965	1.46663e-61	1.43774e-57
EIF1B	0.242013	0.836452	2.05464e-61	2.01417e-57
SUMO2	0.65514	-0.512259	2.94294e-61	2.88497e-57
TSPYL2	0.164413	1.11124	2.95231e-61	2.89415e-57
S1PR4	0.160018	-0.962196	3.37527e-61	3.30878e-57
ID2	0.846465	-0.58195	6.06202e-61	5.9426e-57
LY6E	0.432106	-0.658666	6.29324e-61	6.16926e-57
PHB	0.0944434	-1.02498	1.28656e-60	1.26122e-56
C11orf73	0.0730226	-1.093	1.87704e-60	1.84006e-56
C17orf62	0.0699087	-1.18021	2.13141e-60	2.08942e-56
CRIP1	0.240512	-0.854077	2.17922e-60	2.13629e-56
SCP2	0.218759	-0.876116	3.36846e-60	3.3021e-56
TNFAIP3	0.15406	1.02378	3.44607e-60	3.37818e-56
ISG15	0.17018	-0.98219	3.65382e-60	3.58184e-56
LAMTOR2	0.134192	-1.02317	3.95252e-60	3.87466e-56
MGAT4A	0.283337	0.814359	9.45082e-60	9.26464e-56
BTG3	0.0660611	1.12416	1.23125e-59	1.20699e-55
POLR3GL	0.154805	-0.983718	5.93031e-59	5.81348e-55
PIN4	0.102593	-1.05311	6.91115e-59	6.775e-55
SYTL3	0.163244	1.04039	7.60016e-59	7.45044e-55
IFNGR1	0.20825	0.991539	1.84628e-58	1.80991e-54
SAMHD1	0.156737	-0.93301	1.94421e-58	1.90591e-54
GSTP1	0.464875	-0.729441	4.73601e-58	4.64271e-54
APOBEC3G	0.143212	-1.07553	6.02478e-58	5.90609e-54
RPL21	4.46385	0.0516031	1.38942e-57	1.36205e-53
UBE2L6	0.118152	-1.02362	2.0645e-57	2.02383e-53
COMMD8	0.0858688	-1.03764	2.58402e-57	2.53312e-53
RPS20	2.94306	0.105833	2.60072e-57	2.54949e-53
TMEM258	0.461679	-0.596483	4.41034e-57	4.32345e-53
DCK	0.127304	-0.982053	8.68878e-57	8.51761e-53
CTSW	0.630262	-0.687695	1.72734e-56	1.69331e-52
SYTL1	0.137153	-1.0043	2.42436e-56	2.3766e-52
BSG	0.204668	-0.843672	1.01567e-55	9.95659e-52
RNASEH2C	0.0955532	-1.0666	1.11918e-55	1.09714e-51
TBCA	0.340573	-0.65673	2.15959e-55	2.11705e-51
GLIPR1	0.130519	-1.03526	2.51224e-55	2.46275e-51
SPOCK2	0.288341	0.810316	3.36047e-55	3.29427e-51
ITGB7	0.110905	-1.02182	5.35377e-55	5.2483e-51
PHPT1	0.119565	-1.02811	6.32839e-55	6.20373e-51
PDCD6	0.152753	-0.927514	1.4251e-54	1.39703e-50
PKM	0.235366	-0.771476	1.78725e-54	1.75204e-50
BIN2	0.320346	-0.716033	2.71346e-54	2.66e-50
TMEM261	0.0876631	-1.03712	2.85715e-54	2.80087e-50
PTGER2	0.0842582	-1.11083	1.03366e-53	1.0133e-49
FGR	0.113849	-1.19296	2.05022e-53	2.00983e-49
EZR	0.241672	0.849041	2.63842e-53	2.58644e-49
DRAP1	0.335293	-0.678103	4.70001e-53	4.60742e-49
PSMB8	0.284567	-0.739847	8.26548e-53	8.10265e-49
BCAP31	0.177533	-0.840751	1.07833e-52	1.05709e-48
CD44	0.486986	0.595414	1.13083e-52	1.10855e-48
NDUFB3	0.163692	-0.86987	2.42183e-52	2.37412e-48
POLR2F	0.143917	-0.89312	5.60576e-52	5.49532e-48
TPT1	2.94335	0.100177	7.003e-52	6.86504e-48
APMAP	0.162026	-1.00842	7.13233e-52	6.99182e-48
ATRX	0.151062	-0.88919	7.28282e-52	7.13935e-48
OSTC	0.21385	-0.799729	7.86489e-52	7.70995e-48
HCLS1	0.207518	-0.790673	1.39267e-51	1.36523e-47
PSMC5	0.159779	-0.859863	1.60493e-51	1.57332e-47
ATP5J	0.295179	-0.707241	2.33988e-51	2.29378e-47
GSDMD	0.0885884	-0.967133	2.51664e-51	2.46706e-47
NDUFB5	0.129832	-0.935993	3.02657e-51	2.96694e-47
HNRNPH3	0.249533	0.770371	3.50247e-51	3.43347e-47
TNFSF10	0.08067	-1.00055	5.17661e-51	5.07463e-47
RPS15A	4.18057	0.0578967	1.56681e-50	1.53594e-46
RPS27	5.03514	0.0491334	2.6059e-50	2.55456e-46
HIF1A	0.119512	1.04053	5.16954e-50	5.0677e-46
HLA-C	2.55205	-0.172501	5.23896e-50	5.13575e-46
ELF1	0.360082	0.643757	9.21238e-50	9.03089e-46
HMGN3	0.243425	-0.750495	1.1989e-49	1.17528e-45
ATP5G1	0.155851	-0.82775	3.73496e-49	3.66138e-45
USMG5	0.394601	-0.600836	4.60851e-49	4.51772e-45
POLR2G	0.194555	-0.825607	5.13124e-49	5.03015e-45
KRTCAP2	0.21519	-0.770485	8.41408e-49	8.24832e-45
TMEM59	0.377006	-0.596072	9.33797e-49	9.15401e-45
SNHG9	0.142715	0.908513	9.90263e-49	9.70754e-45
RPL28	3.55015	0.071776	1.0076e-48	9.87755e-45
RBM3	0.746378	0.440557	1.01637e-48	9.9635e-45
RPA2	0.119311	-0.93599	1.12407e-48	1.10193e-44
LAMTOR4	0.455875	-0.553079	1.49919e-48	1.46966e-44
REL	0.199417	0.829213	2.15018e-48	2.10782e-44
FCER1G	0.577285	-0.864238	2.86302e-48	2.80662e-44
CCT5	0.0766456	-0.958758	3.12722e-48	3.06562e-44
PPP1R18	0.150837	-0.958774	3.97745e-48	3.8991e-44
PRMT1	0.0957762	-0.926951	5.35295e-48	5.2475e-44
HNRNPK	0.493132	-0.533808	5.71891e-48	5.60625e-44
STUB1	0.152565	-0.828775	4.15547e-47	4.0736e-43
RPS27L	0.34429	-0.612975	9.15893e-47	8.9785e-43
GDI2	0.203622	-0.774427	1.1774e-46	1.15421e-42
PDLIM2	0.0894255	-0.979545	1.26531e-46	1.24038e-42
CCND3	0.288516	-0.70112	1.8838e-46	1.84669e-42
AMICA1	0.0954381	-0.990132	2.17861e-46	2.13569e-42
HMOX2	0.126415	-0.934825	2.27495e-46	2.23014e-42
SSBP1	0.251931	-0.661502	2.3658e-46	2.31919e-42
PDIA4	0.077889	-0.971757	4.00673e-46	3.9278e-42
YPEL5	0.207878	0.801331	4.28337e-46	4.19899e-42
HNRNPF	0.274212	-0.684579	4.29233e-46	4.20777e-42
SAMSN1	0.144331	0.949552	4.86626e-46	4.7704e-42
NDUFA12	0.26507	-0.679112	7.65241e-46	7.50165e-42
TMBIM6	0.347527	-0.636979	8.20629e-46	8.04462e-42
IFI16	0.233909	-0.73764	1.00095e-45	9.81232e-42
RPL12	3.20672	0.0775959	1.64083e-45	1.6085e-41
EEF1A1	4.28908	0.0542548	4.03954e-45	3.95996e-41
MRPL20	0.17214	-0.762295	4.29511e-45	4.2105e-41
FOSL2	0.11852	0.943961	4.89337e-45	4.79697e-41
RPLP1	4.12042	0.0645491	8.56659e-45	8.39783e-41
PNKD	0.0984463	-0.88789	1.10648e-44	1.08468e-40
ITGB1	0.223423	-0.829479	1.26819e-44	1.24321e-40
SNX3	0.340602	-0.615973	1.63791e-44	1.60564e-40
PRDX5	0.23725	-0.741327	1.73853e-44	1.70428e-40
VPS28	0.230975	-0.698406	2.59116e-44	2.54011e-40
SOD1	0.457585	-0.510892	2.91929e-44	2.86178e-40
CUTA	0.388611	-0.556054	4.38068e-44	4.29438e-40
DDX17	0.142797	-0.829387	6.32816e-44	6.20349e-40
PRR13	0.385905	-0.575212	9.11063e-44	8.93115e-40
DBNL	0.152066	-0.817091	2.06048e-43	2.01989e-39
MEAF6	0.184596	-0.742823	2.06395e-43	2.02329e-39
SAMD3	0.121096	-0.966112	2.25296e-43	2.20858e-39
EIF4A2	0.602823	-0.436423	2.39383e-43	2.34667e-39
PARK7	0.349265	-0.60225	2.58327e-43	2.53237e-39
RBM39	0.585739	0.510793	2.98134e-43	2.92261e-39
SNRPD2	0.760062	-0.392632	3.05317e-43	2.99303e-39
LAT	0.228024	-0.734906	4.46394e-43	4.376e-39
TMEM160	0.166814	-0.761205	5.43933e-43	5.33218e-39
MRPL52	0.134777	-0.805663	6.02151e-43	5.90288e-39
CCDC107	0.117167	-0.872926	1.24735e-42	1.22278e-38
DDX5	1.1914	-0.283642	2.06202e-42	2.0214e-38
ARHGAP30	0.173138	-0.804033	2.2171e-42	2.17343e-38
SEPT1	0.219868	-0.736448	2.65076e-42	2.59854e-38
PSENEN	0.103306	-0.874106	3.00642e-42	2.94719e-38
KANSL1-AS1	0.118449	-0.845828	3.18857e-42	3.12575e-38
NCR3	0.122278	-0.962263	3.64715e-42	3.5753e-38
NDUFA1	0.462189	-0.511767	5.63189e-42	5.52094e-38
S100A6	1.4731	-0.282125	5.74604e-42	5.63284e-38
SH3BGRL	0.277495	-0.666713	7.75485e-42	7.60208e-38
TNFAIP8	0.199006	-0.735043	7.88366e-42	7.72835e-38
MYO1F	0.360409	-0.599267	1.21994e-41	1.1959e-37
C16orf13	0.126678	-0.803306	1.61289e-41	1.58112e-37
MTIF3	0.0801079	-0.86878	2.17184e-41	2.12905e-37
TSC22D3	0.779727	0.419475	2.1921e-41	2.14892e-37
UBB	1.20385	-0.298944	2.39208e-41	2.34496e-37
ATP5D	0.423421	-0.518948	2.39445e-41	2.34728e-37
NDUFS7	0.168139	-0.7426	2.63235e-41	2.58049e-37
SKAP1	0.144801	-0.851819	2.81893e-41	2.7634e-37
HNRNPA1	1.60124	0.19085	3.39554e-41	3.32865e-37
RPL34	4.63692	0.0530542	5.3775e-41	5.27156e-37
GZMM	0.361924	-0.659717	6.17939e-41	6.05766e-37
NHP2	0.144699	-0.776356	6.39499e-41	6.26901e-37
COX6A1	0.441747	-0.500284	7.4789e-41	7.33157e-37
PLEKHJ1	0.0891033	-0.851176	7.82785e-41	7.67364e-37
MYL12B	0.807404	-0.38066	8.79188e-41	8.61868e-37
DOCK8	0.103686	-0.858955	1.08071e-40	1.05942e-36
CLNS1A	0.127008	-0.794746	1.15803e-40	1.13522e-36
HSD17B10	0.110714	-0.805605	1.19401e-40	1.17049e-36
LSM4	0.15727	-0.763901	1.3679e-40	1.34096e-36
SNRPD3	0.147649	-0.745763	1.91557e-40	1.87783e-36
RHBDD2	0.0897853	0.841971	2.43356e-40	2.38562e-36
HDDC2	0.102558	-0.873531	2.43827e-40	2.39023e-36
CNPY2	0.145105	-0.780431	2.62508e-40	2.57336e-36
WAS	0.115778	-0.826065	3.34539e-40	3.27948e-36
LBH	0.122437	-0.818864	3.8418e-40	3.76612e-36
SUN2	0.190302	-0.741105	4.10127e-40	4.02048e-36
FKBP3	0.0823736	-0.85936	5.61683e-40	5.50618e-36
ETF1	0.0825823	0.877455	6.6218e-40	6.49135e-36
TMEM66	1.0312	0.304526	7.07687e-40	6.93746e-36
EML4	0.202855	0.780785	8.00726e-40	7.84951e-36
RPL30	3.30803	0.0720301	9.20935e-40	9.02793e-36
TADA3	0.0781963	-0.909847	1.06305e-39	1.04211e-35
LITAF	0.542218	0.534971	1.13954e-39	1.11709e-35
SELPLG	0.105381	-0.845386	1.37693e-39	1.3498e-35
AP2M1	0.153962	-0.755569	1.72922e-39	1.69516e-35
ATG2A	0.113399	0.891449	2.95919e-39	2.90089e-35
SRGN	1.32111	0.38131	3.28068e-39	3.21605e-35
DNAJB6	0.315011	0.638481	3.77962e-39	3.70516e-35
CD300A	0.106938	-0.985431	5.3319e-39	5.22686e-35
AKR1A1	0.0754681	-0.907943	5.85565e-39	5.74029e-35
GZMK	0.222063	-1.12281	9.38391e-39	9.19905e-35
PARP1	0.0841427	-0.855991	9.40169e-39	9.21648e-35
VASP	0.124299	-0.892169	1.02575e-38	1.00554e-34
CCT3	0.136117	-0.768095	1.16743e-38	1.14443e-34
TLN1	0.11233	-0.871109	1.32839e-38	1.30222e-34
YWHAB	0.411288	-0.518379	1.33598e-38	1.30966e-34
TAGLN2	0.315812	-0.614619	1.36966e-38	1.34268e-34
FERMT3	0.10233	-0.844399	1.39585e-38	1.36835e-34
PTPN7	0.180675	0.748092	1.47138e-38	1.44239e-34
SH3KBP1	0.161474	-0.704541	1.48337e-38	1.45415e-34
UGP2	0.138689	-0.757362	1.48467e-38	1.45542e-34
PDIA6	0.137273	-0.759523	1.55922e-38	1.52851e-34
LSM7	0.313005	-0.54412	1.6855e-38	1.65229e-34
SNX17	0.10817	-0.812617	2.23766e-38	2.19357e-34
SPON2	0.278727	-0.929171	2.41852e-38	2.37087e-34
C19orf60	0.202952	-0.670325	3.90437e-38	3.82746e-34
ZAP70	0.158986	-0.783975	4.19953e-38	4.1168e-34
CSNK1D	0.147127	0.797334	5.17184e-38	5.06995e-34
NDUFA13	0.303638	-0.57305	5.62191e-38	5.51115e-34
UBE2B	0.271793	0.640687	6.04856e-38	5.92941e-34
CNOT6L	0.147599	0.791918	8.58688e-38	8.41772e-34
FAM173A	0.0803376	-0.851904	8.6996e-38	8.52821e-34
NFATC3	0.109996	-0.83451	1.10315e-37	1.08142e-33
RAP1B	0.529019	-0.518456	1.17115e-37	1.14808e-33
COX6C	0.853562	-0.329448	1.23377e-37	1.20947e-33
NSMCE1	0.0881469	-0.845629	1.29164e-37	1.26619e-33
IDS	0.182467	0.729963	1.41994e-37	1.39197e-33
TMEM126B	0.0780729	-0.873192	1.4221e-37	1.39408e-33
DECR1	0.121981	-0.768854	1.60362e-37	1.57202e-33
AES	0.47722	-0.485823	1.86313e-37	1.82643e-33
HN1	0.11655	-0.815234	1.92272e-37	1.88484e-33
C6orf48	0.535266	0.44594	2.47579e-37	2.42702e-33
RPS27A	4.13527	0.0419145	3.08311e-37	3.02237e-33
RPLP0	2.12941	0.13491	3.09397e-37	3.03302e-33
TMCO1	0.13942	-0.750706	3.18572e-37	3.12296e-33
FAIM3	0.121425	-0.819932	3.48141e-37	3.41282e-33
GZMH	0.353072	-0.931629	3.57401e-37	3.50361e-33
TRAPPC6A	0.136858	-0.745617	3.78455e-37	3.70999e-33
COX4I1	1.37578	0.205653	3.85183e-37	3.77595e-33
RANBP1	0.201872	-0.655359	4.07214e-37	3.99192e-33
MT-ND4	2.9208	-0.10794	5.93911e-37	5.82211e-33
RPL37A	2.89084	0.0754031	7.02922e-37	6.89074e-33
RNMT	0.204317	0.707415	7.68873e-37	7.53727e-33
ADD3	0.173858	-0.716376	7.81427e-37	7.66033e-33
DHRS3	0.0788148	0.809402	8.59596e-37	8.42662e-33
RBL2	0.111806	-0.790726	1.24086e-36	1.21641e-32
MAT2B	0.134472	-0.725403	1.24567e-36	1.22114e-32
C9orf89	0.132278	0.807715	1.29615e-36	1.27061e-32
DDIT3	0.0981376	0.896858	1.3334e-36	1.30714e-32
AP2S1	0.2112	-0.672983	1.41591e-36	1.38801e-32
CST7	0.620427	-0.622635	1.52332e-36	1.49331e-32
TTC1	0.0808405	-0.830698	1.55941e-36	1.52869e-32
PSMA5	0.147972	-0.744844	3.11763e-36	3.05621e-32
CSK	0.0882603	-0.873473	3.18949e-36	3.12665e-32
LDHB	0.717076	-0.397988	3.44195e-36	3.37415e-32
CLIC3	0.230802	-0.97091	4.41565e-36	4.32866e-32
HNRNPU	0.251303	-0.586225	5.27223e-36	5.16837e-32
FKBP2	0.120781	-0.811558	5.95769e-36	5.84032e-32
TWF2	0.101867	-0.82672	6.18842e-36	6.06651e-32
SEP15	0.283794	-0.550098	7.11956e-36	6.97931e-32
FBXW5	0.0794155	-0.853571	7.81866e-36	7.66463e-32
PCMT1	0.133035	-0.769993	7.92558e-36	7.76944e-32
RGS1	0.0942667	0.967894	7.96976e-36	7.81276e-32
CD48	0.545377	-0.423058	9.21331e-36	9.0318e-32
COPZ1	0.08623	-0.854871	9.84937e-36	9.65534e-32
TIMM8B	0.12579	-0.749323	3.25273e-35	3.18865e-31
MANF	0.115309	-0.811382	4.1935e-35	4.11089e-31
RPL7	3.67813	0.0614804	6.79053e-35	6.65676e-31
C19orf70	0.200765	-0.630475	6.82298e-35	6.68857e-31
AKR1B1	0.0830642	-0.818827	7.27378e-35	7.13049e-31
MPG	0.0783396	-0.782771	7.3962e-35	7.25049e-31
COPE	0.317143	-0.537065	7.58151e-35	7.43215e-31
SP110	0.126735	-0.705447	7.61235e-35	7.46239e-31
CPNE1	0.0972671	-0.789796	7.95009e-35	7.79347e-31
GLIPR2	0.117668	-0.835756	9.32563e-35	9.14192e-31
ABI3	0.116307	-0.795348	1.03131e-34	1.01099e-30
SNHG8	0.452046	0.535585	1.45798e-34	1.42926e-30
RNF114	0.11745	0.783929	1.96405e-34	1.92536e-30
XRCC5	0.195042	-0.649389	2.14536e-34	2.10309e-30
PTPN4	0.176829	-0.668319	2.1498e-34	2.10745e-30
CCT7	0.111637	-0.712028	3.04354e-34	2.98358e-30
NDUFS6	0.215414	-0.58927	4.0241e-34	3.94483e-30
MRPS34	0.117516	-0.720003	7.79427e-34	7.64073e-30
CARD8	0.116028	-0.750309	7.81161e-34	7.65772e-30
ICAM3	0.326721	-0.534346	9.15713e-34	8.97673e-30
WDR1	0.146391	-0.733281	1.50496e-33	1.47531e-29
PLEK	0.169538	-0.8299	1.74573e-33	1.71134e-29
RPL35A	3.37762	0.0646899	1.7573e-33	1.72268e-29
CD164	0.259135	-0.583664	1.77147e-33	1.73657e-29
MYC	0.0910441	-0.790371	2.025e-33	1.9851e-29
CHMP2A	0.162272	-0.698225	2.33455e-33	2.28856e-29
LINC00116	0.0904815	-0.746581	2.43931e-33	2.39126e-29
C7orf73	0.164514	-0.690424	2.73867e-33	2.68472e-29
KLRD1	0.329388	-0.709471	4.07368e-33	3.99343e-29
RPL11	3.75108	0.0592731	4.56342e-33	4.47352e-29
NDUFB10	0.237993	-0.563089	6.07325e-33	5.9536e-29
MPLKIP	0.079927	-0.761456	6.56029e-33	6.43105e-29
BZW1	0.291334	0.616496	6.60933e-33	6.47913e-29
PMAIP1	0.126332	0.898153	7.0404e-33	6.90171e-29
MDH1	0.139681	-0.691083	7.76638e-33	7.61339e-29
IDI1	0.235428	0.714775	8.44943e-33	8.28298e-29
GHITM	0.222009	-0.59436	9.21719e-33	9.03561e-29
PDCD2	0.0885248	-0.75484	9.97037e-33	9.77395e-29
CAPN2	0.10529	-0.757535	1.43625e-32	1.40796e-28
ZFAS1	0.683587	0.36623	1.55417e-32	1.52356e-28
ZNHIT1	0.161684	-0.629137	1.91953e-32	1.88171e-28
H1FX	0.131979	0.82804	3.60003e-32	3.5291e-28
APBB1IP	0.0822434	-0.768421	4.81488e-32	4.72003e-28
IFI27L2	0.129369	-0.743365	5.67255e-32	5.5608e-28
RPS12	3.98692	0.060237	6.42805e-32	6.30141e-28
NDUFB8	0.362692	-0.486301	7.05184e-32	6.91292e-28
ATF7IP2	0.160812	0.714684	7.0918e-32	6.95209e-28
CD3G	0.245628	-0.610058	9.80166e-32	9.60857e-28
C5orf56	0.0909562	-0.82467	1.04403e-31	1.02346e-27
HDAC1	0.111301	-0.711089	1.09819e-31	1.07655e-27
SUCLG1	0.0913341	-0.794199	1.18962e-31	1.16619e-27
TAOK3	0.154568	-0.682224	1.28784e-31	1.26247e-27
DOK2	0.188424	-0.641976	1.43046e-31	1.40228e-27
POLR2E	0.0911265	-0.75233	1.79364e-31	1.7583e-27
PTP4A1	0.112457	0.760946	1.88989e-31	1.85266e-27
BHLHE40	0.0834654	0.791557	2.58309e-31	2.53221e-27
JUN	0.31533	0.636276	3.52159e-31	3.45222e-27
SAT1	0.665619	0.577603	4.344e-31	4.25843e-27
GTF3C6	0.10329	-0.725937	4.40183e-31	4.31511e-27
CTA-29F11.1	0.0882475	0.843638	6.87631e-31	6.74084e-27
RPN2	0.125222	-0.680261	7.7645e-31	7.61154e-27
TUBA4A	0.249423	0.655916	1.12039e-30	1.09832e-26
RPS26	2.17873	0.142431	1.15404e-30	1.1313e-26
CDC26	0.093753	-0.739697	1.2443e-30	1.21979e-26
PSMD4	0.165961	-0.655203	1.36295e-30	1.3361e-26
C19orf43	0.467076	-0.418458	1.74696e-30	1.71255e-26
PDCD5	0.0985339	-0.687501	1.91444e-30	1.87672e-26
DYNLRB1	0.167233	-0.604285	2.0647e-30	2.02403e-26
FGFBP2	0.422694	-0.741202	2.70499e-30	2.65171e-26
NR4A2	0.100731	0.839939	2.76745e-30	2.71293e-26
PDAP1	0.0944641	-0.731625	2.87241e-30	2.81583e-26
RAN	0.357186	-0.479453	2.95519e-30	2.89697e-26
SLC9A3R1	0.135048	-0.744492	3.0465e-30	2.98648e-26
RPS2	3.76842	0.0527276	3.23879e-30	3.17499e-26
PHF1	0.115961	0.742466	3.73373e-30	3.66018e-26
HSPB1	0.116228	-0.659092	3.84036e-30	3.76471e-26
RCSD1	0.125702	-0.670778	4.41648e-30	4.32948e-26
RER1	0.117332	-0.718628	5.06874e-30	4.96888e-26
RSL24D1	0.559497	0.387215	5.97597e-30	5.85825e-26
MRPS6	0.123557	-0.722136	6.7035e-30	6.57144e-26
UBE2D3	0.627793	0.372547	6.73695e-30	6.60423e-26
FIBP	0.0776866	-0.764363	7.09149e-30	6.95178e-26
LCP1	0.305159	-0.529521	7.8075e-30	7.65369e-26
CORO1B	0.114453	-0.707219	8.26846e-30	8.10557e-26
C19orf24	0.118243	-0.670055	9.47912e-30	9.29238e-26
STOM	0.0912956	-0.789695	1.10501e-29	1.08324e-25
CTSA	0.0792491	-0.746094	1.19933e-29	1.1757e-25
GZMB	0.571741	-0.770258	1.28716e-29	1.2618e-25
COMMD6	1.05551	-0.251025	1.34526e-29	1.31876e-25
SSNA1	0.141318	-0.650929	1.58682e-29	1.55556e-25
CALM3	0.21745	-0.568458	1.74821e-29	1.71377e-25
NDUFB11	0.364222	-0.469701	1.83638e-29	1.8002e-25
VBP1	0.0853581	-0.672118	2.34673e-29	2.3005e-25
ATP5G2	0.914639	-0.278999	2.9879e-29	2.92904e-25
LSM2	0.122403	-0.647466	3.32283e-29	3.25737e-25
SLA	0.11325	0.786988	3.36123e-29	3.29501e-25
CD7	0.544237	-0.455145	3.47195e-29	3.40356e-25
GADD45GIP1	0.1654	-0.605054	3.47256e-29	3.40415e-25
STAT1	0.086053	-0.733635	6.01491e-29	5.89641e-25
PTMA	3.00773	0.0767563	7.26637e-29	7.12322e-25
SRP9	0.277754	-0.50271	8.09685e-29	7.93734e-25
KRAS	0.127679	0.686349	1.03595e-28	1.01554e-24
PIP4K2A	0.150999	-0.694461	1.73605e-28	1.70185e-24
MRPL14	0.0932021	-0.734541	1.81025e-28	1.77459e-24
DHX36	0.177312	0.646845	1.9305e-28	1.89247e-24
ATM	0.23978	-0.570267	1.98746e-28	1.94831e-24
C4orf3	0.415984	-0.421515	2.38585e-28	2.33884e-24
RHOA	0.405285	-0.439437	2.40981e-28	2.36234e-24
CNPY3	0.124227	-0.652187	2.47671e-28	2.42792e-24
TIMM13	0.123049	-0.668444	3.2188e-28	3.15539e-24
UBC	1.38573	0.211343	3.66461e-28	3.59241e-24
SEPW1	0.211236	-0.554624	3.6938e-28	3.62103e-24
RPL32	4.09178	0.0502441	4.19461e-28	4.11198e-24
TMEM147	0.105224	-0.613492	4.76632e-28	4.67242e-24
TXN	0.230738	-0.561593	7.1177e-28	6.97748e-24
CD3D	0.78052	-0.366981	7.45286e-28	7.30604e-24
NINJ1	0.114048	0.720178	7.63363e-28	7.48325e-24
MRPL23	0.160976	-0.602182	9.74027e-28	9.54839e-24
SNRPA1	0.141413	0.694467	9.85201e-28	9.65792e-24
SLC3A2	0.163766	0.643958	9.94212e-28	9.74626e-24
HINT2	0.0891779	-0.726284	1.02807e-27	1.00781e-23
HSP90AB1	0.514277	-0.370585	1.03543e-27	1.01503e-23
TEX264	0.0867524	-0.682551	1.11089e-27	1.089e-23
WDR83OS	0.328902	-0.471072	1.11162e-27	1.08972e-23
CCDC85B	0.245049	-0.543208	1.13373e-27	1.1114e-23
ROMO1	0.162915	-0.611517	1.30103e-27	1.2754e-23
OCIAD1	0.152523	-0.615814	1.32056e-27	1.29455e-23
ARHGAP15	0.231952	-0.536883	1.36418e-27	1.33731e-23
BAX	0.221545	-0.557921	1.77543e-27	1.74046e-23
ATOX1	0.102723	-0.744992	1.8976e-27	1.86021e-23
PIN1	0.148294	-0.593387	2.01821e-27	1.97845e-23
RPL3	3.56657	0.049756	2.13867e-27	2.09653e-23
ISCA1	0.117074	0.718322	2.27922e-27	2.23431e-23
RSBN1L	0.0984839	-0.680686	3.06095e-27	3.00065e-23
SRI	0.202892	-0.542963	3.58798e-27	3.5173e-23
STX8	0.0899893	-0.740731	5.12885e-27	5.02781e-23
N4BP2L2	0.479829	-0.386476	5.60901e-27	5.49852e-23
SEPT7	0.529844	-0.387952	6.27166e-27	6.1481e-23
STRAP	0.216465	0.593446	6.37212e-27	6.24659e-23
NXT1	0.0934577	0.722846	6.50017e-27	6.37211e-23
FAM49B	0.335316	-0.505016	9.47602e-27	9.28934e-23
NDUFB1	0.313131	-0.485573	1.03189e-26	1.01156e-22
PSMD8	0.175588	-0.567772	1.04233e-26	1.0218e-22
SDHC	0.13128	-0.635073	1.06917e-26	1.04811e-22
DGCR6L	0.105324	-0.671905	1.0995e-26	1.07784e-22
WTAP	0.252498	0.547263	1.27905e-26	1.25385e-22
NKG7	1.34183	-0.453267	1.65523e-26	1.62262e-22
SLC2A3	0.192391	0.740047	1.87813e-26	1.84113e-22
AP1S2	0.19139	-0.699099	2.41516e-26	2.36759e-22
POLE4	0.136572	-0.612241	2.42374e-26	2.37599e-22
SEPT6	0.179335	-0.602833	2.88394e-26	2.82713e-22
ANAPC5	0.123	-0.623329	2.98766e-26	2.9288e-22
RAB1A	0.13342	0.68256	3.24505e-26	3.18112e-22
DHRS7	0.228664	-0.575967	3.37608e-26	3.30957e-22
MPHOSPH8	0.212038	-0.543735	4.85293e-26	4.75733e-22
MYEOV2	0.305546	-0.454951	5.29731e-26	5.19295e-22
TSC22D4	0.136131	-0.615074	5.61573e-26	5.5051e-22
RPS6	3.97163	0.0472893	6.01449e-26	5.89601e-22
SDHD	0.100949	-0.638572	8.07397e-26	7.91491e-22
DCTN6	0.0932014	0.68507	9.90993e-26	9.7147e-22
BIRC2	0.108046	0.727376	1.08915e-25	1.06769e-21
EEF1D	1.87543	0.114615	1.18074e-25	1.15748e-21
CD99	0.512437	-0.405956	1.59995e-25	1.56843e-21
RPLP2	4.00085	0.0416712	2.07147e-25	2.03066e-21
PSMB2	0.127893	-0.614634	2.49267e-25	2.44356e-21
CIR1	0.195088	0.591595	4.14071e-25	4.05914e-21
LSM3	0.221651	-0.488845	4.46331e-25	4.37538e-21
HOTAIRM1	0.0908038	0.747604	4.63014e-25	4.53892e-21
KLF2	0.218412	-0.510819	5.31235e-25	5.2077e-21
PDCD10	0.113625	-0.627667	5.34791e-25	5.24256e-21
CD47	0.32583	-0.466384	5.41011e-25	5.30354e-21
DDX24	0.327448	0.49296	6.84896e-25	6.71404e-21
FDPS	0.107359	-0.623688	7.03588e-25	6.89727e-21
PRDX6	0.280982	0.502292	7.34978e-25	7.20499e-21
TAP1	0.120366	-0.612465	8.70203e-25	8.5306e-21
PCBP1	0.314223	-0.439229	8.77447e-25	8.60161e-21
POMP	0.489549	0.408894	1.17425e-24	1.15112e-20
CHURC1	0.208626	-0.534686	1.44218e-24	1.41377e-20
TRAT1	0.129946	-0.59817	1.53424e-24	1.50401e-20
MT-CYB	2.72725	-0.0940224	1.77037e-24	1.73549e-20
RHOC	0.167733	-0.720416	1.80412e-24	1.76858e-20
ANKRD44	0.14247	-0.575977	1.8217e-24	1.78581e-20
NDUFAB1	0.160536	-0.545529	2.04228e-24	2.00205e-20
NOP56	0.11701	-0.592591	2.29259e-24	2.24743e-20
NDFIP1	0.205587	-0.492878	2.85487e-24	2.79863e-20
PYHIN1	0.147459	-0.637102	2.96618e-24	2.90774e-20
ORMDL2	0.0933116	-0.665057	2.98546e-24	2.92664e-20
GTF3A	0.344601	-0.441738	3.20329e-24	3.14019e-20
NUTF2	0.0867428	-0.621435	3.23363e-24	3.16993e-20
CAPZA1	0.232488	-0.489158	3.63121e-24	3.55967e-20
CHMP5	0.0957385	-0.646612	3.677e-24	3.60456e-20
PSMA4	0.319802	-0.45081	4.41954e-24	4.33247e-20
MAP3K8	0.214492	0.735104	4.51742e-24	4.42842e-20
TXK	0.118047	-0.659448	5.79123e-24	5.67715e-20
RPS29	3.55233	0.0707261	6.26529e-24	6.14187e-20
H3F3A	1.41263	-0.203273	6.81507e-24	6.68081e-20
KRT10	0.263142	-0.478079	6.89436e-24	6.75854e-20
MRPL34	0.0996959	-0.635724	7.90683e-24	7.75106e-20
RPL13A	4.30035	0.0400023	9.36068e-24	9.17627e-20
HSP90B1	0.26714	-0.486874	1.02727e-23	1.00703e-19
TMEM256	0.159806	-0.582658	1.15991e-23	1.13706e-19
HMHA1	0.164192	-0.545139	1.17462e-23	1.15148e-19
ZNF791	0.0872509	0.658175	1.51842e-23	1.4885e-19
UPP1	0.17125	0.655982	1.64106e-23	1.60873e-19
C12orf75	0.228474	-0.577105	1.81634e-23	1.78056e-19
CD37	0.654661	-0.316863	2.32062e-23	2.2749e-19
CCDC115	0.0943388	-0.602854	2.54536e-23	2.49522e-19
SDCBP	0.30011	0.509157	2.64562e-23	2.5935e-19
RBPJ	0.130928	0.645232	2.74895e-23	2.6948e-19
TOMM22	0.186021	-0.490265	2.86561e-23	2.80916e-19
IDH2	0.126254	-0.60614	3.27145e-23	3.207e-19
SHISA5	0.0894205	-0.640135	3.41093e-23	3.34373e-19
CALM1	0.930453	-0.259915	4.06525e-23	3.98517e-19
COX7A2L	0.330448	-0.414978	4.62192e-23	4.53087e-19
RPL4	2.01642	0.111057	4.68823e-23	4.59588e-19
PABPC1	1.33031	0.192974	5.92258e-23	5.8059e-19
VAMP5	0.169445	-0.55968	6.94386e-23	6.80706e-19
LPAR6	0.0863163	-0.613578	7.87674e-23	7.72157e-19
ADH5	0.114904	-0.559583	8.02504e-23	7.86694e-19
CALM2	0.901433	-0.297559	8.10911e-23	7.94936e-19
TMED9	0.174096	-0.529489	8.65654e-23	8.48601e-19
ANXA5	0.112889	-0.599655	9.25874e-23	9.07634e-19
KLHL24	0.09556	0.660285	9.76662e-23	9.57422e-19
C11orf48	0.108504	-0.588547	1.05287e-22	1.03213e-18
TAGAP	0.134124	-0.541731	1.13597e-22	1.11359e-18
MATK	0.147226	-0.644602	1.17188e-22	1.14879e-18
ODC1	0.0947644	0.626304	1.30606e-22	1.28033e-18
PLIN2	0.114483	1.10635	1.34611e-22	1.31959e-18
SHKBP1	0.099848	-0.606113	1.79204e-22	1.75674e-18
TOPORS-AS1	0.107116	-0.600717	1.85613e-22	1.81956e-18
ZNF350	0.105837	0.633802	1.94214e-22	1.90388e-18
RPL24	2.20213	0.0855332	2.14735e-22	2.10505e-18
SERPINB6	0.0993204	-0.625063	2.22822e-22	2.18432e-18
RABGGTB	0.0968848	0.662393	2.56234e-22	2.51186e-18
SDF2L1	0.124578	-0.627737	3.25048e-22	3.18645e-18
RASGRP2	0.168379	-0.567556	4.32403e-22	4.23885e-18
PYURF	0.270828	-0.41144	4.89517e-22	4.79874e-18
ERP29	0.387381	-0.38234	5.18531e-22	5.08316e-18
GCC2	0.2158	0.556138	5.54288e-22	5.43368e-18
NT5C	0.101438	-0.622594	6.64777e-22	6.51681e-18
TMEM173	0.0851464	-0.631331	8.94103e-22	8.76489e-18
KLF3	0.234449	0.514287	9.81995e-22	9.6265e-18
RPL8	2.75098	0.0647314	1.07031e-21	1.04923e-17
CSNK2B	0.187672	-0.48449	1.14173e-21	1.11924e-17
CCL5	1.03094	-0.431442	1.15652e-21	1.13374e-17
C9orf142	0.280717	-0.442342	1.32976e-21	1.30356e-17
RNH1	0.182732	-0.517954	1.36654e-21	1.33962e-17
RPL18	2.75441	0.0676767	1.40014e-21	1.37255e-17
COMMD7	0.118461	-0.561442	1.43622e-21	1.40793e-17
FLNA	0.217	-0.498811	1.43833e-21	1.41e-17
DEF6	0.0852075	-0.609202	1.46542e-21	1.43655e-17
ANXA11	0.213522	-0.463918	1.68027e-21	1.64717e-17
MALAT1	6.99946	0.0386193	1.87943e-21	1.8424e-17
C17orf89	0.14542	-0.541719	2.13365e-21	2.09162e-17
TAPBP	0.235224	-0.440134	2.42438e-21	2.37662e-17
TM2D1	0.0962591	-0.632528	2.48705e-21	2.43805e-17
THOC7	0.134509	-0.548161	2.72793e-21	2.67419e-17
C4orf48	0.111478	-0.567145	2.75956e-21	2.7052e-17
COMMD3	0.0816065	-0.591237	2.85166e-21	2.79548e-17
CDC37	0.174182	-0.530021	3.39442e-21	3.32755e-17
ATP5H	0.248209	-0.451742	3.8317e-21	3.75622e-17
MRPS33	0.0871365	-0.582129	4.76012e-21	4.66635e-17
GPCPD1	0.0827416	0.685475	5.00737e-21	4.90873e-17
RPL5	2.41615	0.0792092	7.36228e-21	7.21724e-17
NAMPT	0.0922776	0.79827	9.07423e-21	8.89546e-17
SOD2	0.153057	0.619518	9.99187e-21	9.79503e-17
SNAP23	0.0934385	-0.59835	1.08627e-20	1.06487e-16
PPP1CB	0.25948	0.478729	1.19074e-20	1.16728e-16
TPR	0.157957	-0.535959	1.30371e-20	1.27803e-16
ATP5A1	0.273562	-0.413261	1.45022e-20	1.42165e-16
MBNL1	0.244344	-0.45082	1.62323e-20	1.59126e-16
ATP5F1	0.278172	-0.43293	1.74146e-20	1.70716e-16
TRA2B	0.331136	0.445642	1.87735e-20	1.84036e-16
MOB1A	0.143795	-0.528299	2.02237e-20	1.98253e-16
ATP5C1	0.225426	-0.446583	2.04797e-20	2.00763e-16
FUNDC2	0.0966554	-0.579793	2.13909e-20	2.09695e-16
SSU72	0.192909	-0.473899	2.57806e-20	2.52728e-16
NDUFA2	0.237752	-0.43348	2.59894e-20	2.54774e-16
NUCB2	0.11001	-0.608528	2.64295e-20	2.59088e-16
DEK	0.180609	-0.490427	2.9254e-20	2.86777e-16
CLK1	0.214981	0.537165	3.15586e-20	3.09369e-16
NDUFS8	0.203306	-0.463847	3.19838e-20	3.13537e-16
SSB	0.202278	-0.484262	3.2603e-20	3.19607e-16
LSM6	0.160209	-0.498231	3.6078e-20	3.53673e-16
FAM96A	0.0820766	-0.57109	4.04489e-20	3.9652e-16
RPS9	2.86401	0.0627795	4.17431e-20	4.09208e-16
VPS35	0.084859	-0.566239	4.286e-20	4.20157e-16
RIOK3	0.093751	0.584199	4.72026e-20	4.62727e-16
MSN	0.225616	-0.498864	4.93374e-20	4.83655e-16
IRF3	0.101602	-0.515787	5.44828e-20	5.34095e-16
IER3IP1	0.104837	-0.52493	5.80847e-20	5.69404e-16
EIF3G	0.405022	-0.417945	7.66739e-20	7.51634e-16
COX14	0.189274	-0.470095	7.71114e-20	7.55923e-16
MAPK1IP1L	0.122473	0.586793	9.10891e-20	8.92946e-16
C1QBP	0.201518	-0.445428	9.28755e-20	9.10458e-16
CAPZA2	0.19784	-0.462034	1.00676e-19	9.86928e-16
PGLS	0.150236	-0.565389	1.03188e-19	1.01155e-15
CALR	0.274369	-0.424323	1.14532e-19	1.12275e-15
LUC7L3	0.184539	-0.441691	1.26671e-19	1.24175e-15
PSMB3	0.316781	-0.380627	1.41504e-19	1.38716e-15
COMMD2	0.100968	0.580417	1.4881e-19	1.45879e-15
IDH3G	0.10097	-0.534228	1.61546e-19	1.58363e-15
UFC1	0.272071	-0.397489	1.74188e-19	1.70757e-15
CMTM7	0.0893027	-0.510112	1.8144e-19	1.77866e-15
NME3	0.120995	-0.508828	1.98101e-19	1.94198e-15
CAMLG	0.212253	0.482585	2.07257e-19	2.03174e-15
PPDPF	1.02253	0.200256	2.07863e-19	2.03768e-15
RNF166	0.174582	0.56938	2.15643e-19	2.11395e-15
VIM	0.649566	-0.2689	2.15735e-19	2.11485e-15
EIF3I	0.17064	-0.496333	2.4814e-19	2.43252e-15
S100A10	0.748803	-0.264134	2.69188e-19	2.63885e-15
CHMP4A	0.203426	-0.45832	2.96507e-19	2.90666e-15
CHST12	0.150961	-0.499654	3.09112e-19	3.03023e-15
LAMTOR1	0.24672	-0.424742	3.39757e-19	3.33064e-15
MRPS12	0.0908597	-0.582753	3.57768e-19	3.5072e-15
SPG21	0.0878769	-0.541508	3.9613e-19	3.88326e-15
TMEM14B	0.170797	-0.445012	4.20675e-19	4.12387e-15
PSMA7	0.501292	-0.310282	4.62903e-19	4.53784e-15
SAMD9	0.0874721	-0.520723	4.62965e-19	4.53845e-15
TC2N	0.0974173	-0.54902	4.78214e-19	4.68793e-15
EIF2S2	0.192984	-0.457179	4.97731e-19	4.87925e-15
SNHG15	0.119756	0.572143	5.00514e-19	4.90653e-15
BIN1	0.202151	-0.470527	5.60725e-19	5.49679e-15
ATP5I	0.415812	-0.341659	5.6663e-19	5.55467e-15
TCEA1	0.186644	-0.451742	5.78304e-19	5.66911e-15
DPM3	0.0982719	-0.525938	6.05282e-19	5.93358e-15
RPL29	2.67215	0.0637388	6.36576e-19	6.24035e-15
RAB11A	0.140024	-0.481554	6.38212e-19	6.25639e-15
CCNL1	0.323269	0.422933	6.9944e-19	6.85661e-15
FKBP8	0.223422	-0.435616	8.42262e-19	8.2567e-15
RPL31	3.40429	0.0459284	8.43966e-19	8.2734e-15
HLA-B	2.66016	-0.091025	8.72186e-19	8.55004e-15
DDX46	0.182916	-0.463404	8.93718e-19	8.76112e-15
CD74	0.842943	-0.333251	9.13425e-19	8.9543e-15
RUNX3	0.149622	0.583082	1.02298e-18	1.00283e-14
RPL27	2.66291	0.0631908	1.16539e-18	1.14243e-14
MIEN1	0.138263	-0.529414	1.44829e-18	1.41976e-14
DDT	0.185073	-0.48057	1.63732e-18	1.60507e-14
PPIB	0.459695	-0.326982	1.68198e-18	1.64884e-14
RAB7A	0.186349	-0.444154	2.33606e-18	2.29004e-14
PSMD13	0.119368	-0.512585	2.57762e-18	2.52684e-14
SRPK2	0.111558	-0.509085	3.79297e-18	3.71825e-14
ARHGEF1	0.218014	-0.441044	4.64482e-18	4.55331e-14
IFI6	0.107314	-0.489867	4.89803e-18	4.80154e-14
PA2G4	0.252015	-0.394802	6.73979e-18	6.60702e-14
RBM7	0.0880911	0.589106	7.04136e-18	6.90264e-14
SFT2D1	0.152113	-0.497318	7.58877e-18	7.43927e-14
TYROBP	0.859331	-0.40622	7.93683e-18	7.78048e-14
HMGN1	0.440204	-0.322113	8.41337e-18	8.24763e-14
SFXN1	0.0975803	0.585297	8.83678e-18	8.6627e-14
PTGES3	0.338649	-0.350569	9.26234e-18	9.07987e-14
MT-CO2	3.38335	-0.0646492	9.34432e-18	9.16024e-14
RPL41	4.7767	-0.0201088	9.97212e-18	9.77567e-14
MRPL43	0.0920996	-0.522316	1.00164e-17	9.81909e-14
IRF2BP2	0.118494	0.652212	1.04446e-17	1.02388e-13
UTRN	0.104527	-0.529051	1.06847e-17	1.04743e-13
COX5A	0.249165	-0.3949	1.09775e-17	1.07613e-13
USP16	0.187269	0.549398	1.12161e-17	1.09952e-13
DNAJC8	0.203698	-0.443361	1.13651e-17	1.11412e-13
COX7C	1.28493	-0.156073	1.18347e-17	1.16016e-13
MFNG	0.102916	-0.518784	1.19383e-17	1.17032e-13
PSMA2	0.272075	-0.386217	1.42349e-17	1.39545e-13
PBXIP1	0.109132	-0.482148	1.53176e-17	1.50158e-13
DGKZ	0.097243	-0.510586	1.57245e-17	1.54147e-13
SAR1A	0.262459	0.424694	1.59524e-17	1.56381e-13
TRABD	0.181276	0.465218	1.59649e-17	1.56504e-13
MRPS18C	0.115699	-0.48998	1.63695e-17	1.60471e-13
BTF3	1.48011	0.117774	1.87056e-17	1.83371e-13
NCL	0.279045	-0.40388	1.9358e-17	1.89767e-13
IMP3	0.148642	-0.469174	1.94433e-17	1.90603e-13
VAMP2	0.635519	0.285187	2.12018e-17	2.07841e-13
RNASET2	0.248928	-0.402408	2.23753e-17	2.19345e-13
GGNBP2	0.187865	0.509067	2.45773e-17	2.40931e-13
HSPD1	0.0969788	-0.463952	2.85068e-17	2.79452e-13
C9orf16	0.365381	-0.351104	2.98443e-17	2.92564e-13
COX17	0.19327	-0.43774	3.33069e-17	3.26507e-13
NUCB1	0.0967546	-0.512491	3.71822e-17	3.64497e-13
ENSA	0.211267	-0.43381	3.75127e-17	3.67737e-13
SIGIRR	0.172957	-0.469406	3.84415e-17	3.76842e-13
MAD1L1	0.0861819	-0.57566	4.36407e-17	4.2781e-13
BTG1	1.5018	0.146458	4.64581e-17	4.55429e-13
NACA	1.84501	0.0987406	4.66639e-17	4.57446e-13
C12orf57	0.355353	-0.352578	4.76871e-17	4.67477e-13
IL7R	0.506524	-0.400735	5.57445e-17	5.46463e-13
LIMS1	0.0849516	-0.564107	6.26549e-17	6.14206e-13
U2AF1	0.344569	0.382289	6.66031e-17	6.5291e-13
IL16	0.135889	-0.488268	7.29836e-17	7.15458e-13
SMIM7	0.0979946	-0.476995	7.81928e-17	7.66524e-13
PRMT2	0.189886	-0.444374	8.3684e-17	8.20355e-13
C10orf54	0.243382	-0.393798	8.37508e-17	8.21009e-13
HSPB11	0.10776	-0.47779	9.49832e-17	9.31121e-13
JAK1	0.328604	-0.401448	1.11507e-16	1.09311e-12
TCEB2	0.637886	-0.252209	1.13252e-16	1.11021e-12
RPS28	3.63499	0.0360289	1.33624e-16	1.30992e-12
RBCK1	0.103578	-0.527924	1.34654e-16	1.32002e-12
IER2	0.791646	-0.228781	1.36228e-16	1.33544e-12
CHCHD10	0.141212	-0.461477	1.40128e-16	1.37367e-12
HERPUD1	0.33461	0.412237	1.40595e-16	1.37825e-12
TUFM	0.181357	-0.435194	1.51737e-16	1.48747e-12
MIR142	0.20636	-0.389903	1.83779e-16	1.80158e-12
NDUFV1	0.0923264	-0.51175	1.98625e-16	1.94712e-12
RBBP4	0.127041	-0.468476	2.81796e-16	2.76245e-12
CD247	0.426754	-0.355722	3.20779e-16	3.14459e-12
RPL14	2.8092	0.048132	3.28869e-16	3.2239e-12
PNISR	0.47823	-0.283296	3.47056e-16	3.40219e-12
PDIA3	0.331306	-0.3772	3.55708e-16	3.487e-12
SERPINB1	0.191683	-0.418469	3.88372e-16	3.80721e-12
NCOR1	0.161643	-0.414745	4.12841e-16	4.04708e-12
SYNE2	0.176746	-0.446269	4.32687e-16	4.24163e-12
FXYD5	0.924282	0.203983	4.80564e-16	4.71096e-12
LEF1	0.0842553	-0.506447	5.22868e-16	5.12568e-12
ATP5G3	0.357234	-0.33855	5.71612e-16	5.60351e-12
TXN2	0.0971373	-0.519564	5.91622e-16	5.79967e-12
SPCS1	0.409694	-0.29034	6.10252e-16	5.9823e-12
PRKCQ-AS1	0.157314	-0.461977	7.36563e-16	7.22053e-12
ARHGAP9	0.100982	-0.493153	7.66268e-16	7.51172e-12
SNX6	0.118865	-0.470439	7.69138e-16	7.53986e-12
ITGB1BP1	0.0898039	-0.480932	7.93227e-16	7.776e-12
CD8B	0.107583	-0.663746	8.09888e-16	7.93933e-12
RPL27A	3.69257	0.0330353	8.56744e-16	8.39866e-12
RICTOR	0.183068	0.480574	8.7771e-16	8.60419e-12
SQSTM1	0.212034	0.44249	9.0881e-16	8.90906e-12
ISG20	0.377353	-0.292858	9.72092e-16	9.52942e-12
FIS1	0.245563	-0.393927	1.09005e-15	1.06858e-11
USP3	0.0956744	0.511062	1.26188e-15	1.23702e-11
ALOX5AP	0.315266	-0.368111	1.46548e-15	1.43661e-11
TNRC6B	0.283951	-0.347493	1.58054e-15	1.5494e-11
YBX1	1.02883	0.179438	1.68625e-15	1.65304e-11
COPS6	0.158008	-0.400785	1.78113e-15	1.74604e-11
GRN	0.0962108	-0.590476	1.82675e-15	1.79076e-11
ETFB	0.119424	-0.424634	2.2884e-15	2.24331e-11
CD6	0.118862	0.478585	2.35259e-15	2.30624e-11
CTDSP1	0.0988141	-0.5314	2.40398e-15	2.35662e-11
RPS13	3.08254	0.053123	2.84614e-15	2.79007e-11
FNTA	0.0897594	-0.466202	3.21237e-15	3.14909e-11
ARL5A	0.144554	-0.424598	3.41019e-15	3.34301e-11
SDF4	0.0982856	-0.49069	3.58487e-15	3.51425e-11
NAA10	0.107227	-0.481096	3.81879e-15	3.74356e-11
SPAG7	0.119916	-0.448819	4.69234e-15	4.5999e-11
ETFA	0.0934897	-0.465099	4.93656e-15	4.83931e-11
RTFDC1	0.107442	-0.45605	5.49494e-15	5.38669e-11
TRIM22	0.0936101	-0.461569	5.94399e-15	5.82689e-11
SSBP4	0.0935418	-0.498113	6.27981e-15	6.15609e-11
CLEC2D	0.0966487	-0.486529	6.95482e-15	6.81781e-11
RB1CC1	0.105153	0.531895	7.65634e-15	7.50551e-11
TUBA1B	0.352268	-0.346473	8.00057e-15	7.84296e-11
C20orf24	0.230579	0.566275	9.36078e-15	9.17638e-11
ARGLU1	0.315004	-0.295289	9.81253e-15	9.61922e-11
GLTSCR2	1.02569	0.1677	1.18478e-14	1.16144e-10
NCF1	0.142541	-0.551405	1.24593e-14	1.22139e-10
B4GALT1	0.137851	0.497889	1.3474e-14	1.32086e-10
SLFN5	0.106011	-0.477136	1.36247e-14	1.33563e-10
TMEM219	0.184001	-0.40332	1.56198e-14	1.53121e-10
ATP5L	1.18675	-0.153041	1.58461e-14	1.55339e-10
C1orf86	0.154212	-0.42639	1.63259e-14	1.60042e-10
RP11-349A22.5	0.174791	-0.391867	1.63545e-14	1.60323e-10
H2AFJ	0.159237	0.515323	1.6425e-14	1.61014e-10
MYCBP2	0.109403	-0.445689	1.80417e-14	1.76863e-10
IKZF1	0.198455	0.436298	1.8782e-14	1.8412e-10
SHFM1	0.25158	-0.338834	1.88655e-14	1.84938e-10
SMCHD1	0.203682	0.429938	1.98816e-14	1.94899e-10
PSMD12	0.102686	0.519306	2.02952e-14	1.98954e-10
RALY	0.160387	-0.424918	2.06512e-14	2.02444e-10
RAD23A	0.153763	-0.416959	2.31004e-14	2.26454e-10
ALDOA	0.699631	-0.199827	2.42236e-14	2.37464e-10
PUF60	0.114838	-0.42293	2.84017e-14	2.78422e-10
DDOST	0.0990354	-0.455824	2.90845e-14	2.85115e-10
TMC8	0.103109	-0.45757	3.07445e-14	3.01388e-10
GLOD4	0.101325	-0.446119	3.44306e-14	3.37523e-10
SMDT1	0.44688	-0.277029	3.52491e-14	3.45547e-10
MRPL21	0.0864963	-0.44019	3.63749e-14	3.56583e-10
PEBP1	0.271637	-0.325515	3.80972e-14	3.73467e-10
WASF2	0.19042	-0.376937	3.96692e-14	3.88877e-10
ZNF428	0.120626	-0.397381	4.07358e-14	3.99333e-10
FOS	0.288301	0.411752	4.15911e-14	4.07717e-10
ATP1A1	0.149955	-0.409428	4.77053e-14	4.67655e-10
PPP2R1A	0.0932592	-0.464746	5.54539e-14	5.43615e-10
ATP1B3	0.115606	-0.470463	6.65396e-14	6.52287e-10
SRP14	0.982093	-0.175713	8.2266e-14	8.06453e-10
RPS23	3.38634	0.0413321	9.00231e-14	8.82497e-10
RPS19	3.90287	0.0293144	9.29504e-14	9.11192e-10
CLEC2B	0.390245	0.368729	1.04628e-13	1.02567e-09
RPS7	2.82533	0.044078	1.08562e-13	1.06423e-09
HNRNPM	0.262615	-0.36248	1.09969e-13	1.07802e-09
COX16	0.189852	-0.338763	1.21645e-13	1.19249e-09
PPT1	0.101095	-0.438032	1.24487e-13	1.22034e-09
UBA52	2.55168	0.0568632	1.31682e-13	1.29088e-09
SEC62	0.385782	0.306486	1.37338e-13	1.34633e-09
CHD2	0.15218	0.434806	1.46805e-13	1.43913e-09
TACC1	0.0975865	0.499854	1.47801e-13	1.44889e-09
POLR2J	0.200986	-0.391683	1.65362e-13	1.62104e-09
MRPL11	0.0863724	-0.448911	1.72841e-13	1.69436e-09
RPL18A	3.61676	0.0414383	1.78503e-13	1.74987e-09
LRPAP1	0.128457	-0.429626	1.82257e-13	1.78666e-09
PIM1	0.142329	-0.450674	2.03538e-13	1.99529e-09
GSPT1	0.101734	0.499211	2.06898e-13	2.02822e-09
TUBB	0.184354	-0.372444	2.40785e-13	2.36042e-09
GNAI2	0.10962	-0.437144	2.57991e-13	2.52909e-09
GTF2B	0.091181	0.502426	2.69295e-13	2.6399e-09
C7orf50	0.146577	0.451411	2.75656e-13	2.70226e-09
PPCS	0.127743	-0.412921	2.89773e-13	2.84065e-09
YWHAQ	0.223867	-0.371551	2.90411e-13	2.84689e-09
EFHD2	0.172586	-0.43182	3.00996e-13	2.95066e-09
RAB11B	0.0889441	-0.474282	3.13073e-13	3.06905e-09
CCSER2	0.106604	0.529924	3.2089e-13	3.14568e-09
RBBP6	0.119648	0.474291	3.56327e-13	3.49307e-09
RAB8A	0.0950544	-0.465171	3.84264e-13	3.76694e-09
HLA-DPA1	0.31514	-0.425083	4.0495e-13	3.96973e-09
EIF4G2	0.282368	-0.327284	4.05867e-13	3.97872e-09
SRSF9	0.20033	-0.402973	4.59144e-13	4.50099e-09
TPRKB	0.0973196	-0.473789	4.63025e-13	4.53903e-09
COX8A	0.455878	-0.278885	4.86504e-13	4.76919e-09
ORMDL1	0.188539	-0.355389	6.13307e-13	6.01225e-09
MT-ND5	1.02946	-0.158841	6.20945e-13	6.08712e-09
IFITM1	0.425392	-0.276256	6.54174e-13	6.41287e-09
LYPLA1	0.096313	-0.411907	6.74586e-13	6.61297e-09
UQCRQ	0.418609	-0.264033	7.48797e-13	7.34046e-09
CTSD	0.234594	-0.337541	7.53401e-13	7.38559e-09
AURKAIP1	0.19622	-0.339116	8.05812e-13	7.89937e-09
STK10	0.103806	-0.433306	8.53652e-13	8.36835e-09
GLUL	0.100867	0.643273	8.82092e-13	8.64715e-09
MYH9	0.132582	-0.406116	1.03592e-12	1.01551e-08
TOMM5	0.11443	0.435006	1.13731e-12	1.1149e-08
EVI2B	0.383038	-0.271259	1.22505e-12	1.20092e-08
NUDCD2	0.0888933	-0.447371	1.23247e-12	1.20819e-08
GPX4	0.426809	-0.242241	1.25942e-12	1.23461e-08
AC092580.4	0.107981	-0.496152	1.26805e-12	1.24307e-08
MRPS21	0.237135	-0.325079	1.29489e-12	1.26938e-08
ZMYM2	0.105016	0.464377	1.34729e-12	1.32074e-08
PAK2	0.10248	-0.43231	1.37004e-12	1.34305e-08
DDX18	0.213762	-0.358706	1.47503e-12	1.44597e-08
PPA1	0.157313	-0.399965	1.47649e-12	1.44741e-08
MYO1G	0.152586	-0.452974	1.48899e-12	1.45966e-08
RBMS1	0.093734	-0.409501	1.8772e-12	1.84022e-08
PCGF5	0.103824	0.449582	2.40734e-12	2.35991e-08
METTL23	0.109869	-0.425732	2.42761e-12	2.37978e-08
TNFRSF14	0.129731	-0.392442	2.48345e-12	2.43453e-08
ARID5B	0.133713	0.47013	3.03679e-12	2.97696e-08
THOC2	0.0910329	-0.395754	3.23875e-12	3.17494e-08
PPP2R5C	0.428318	0.314723	3.34012e-12	3.27432e-08
C19orf10	0.170933	-0.347251	3.50707e-12	3.43798e-08
HNRNPR	0.169225	-0.371266	4.00941e-12	3.93043e-08
TCEAL8	0.121733	-0.415723	4.11608e-12	4.03499e-08
COX5B	0.610731	-0.208329	4.17743e-12	4.09514e-08
EVI2A	0.184123	-0.359013	4.82033e-12	4.72537e-08
SSR2	0.590684	-0.215467	5.68587e-12	5.57386e-08
NOP10	0.305129	-0.293488	5.76262e-12	5.6491e-08
SRSF3	0.575198	0.256684	5.84584e-12	5.73067e-08
STK17A	0.346476	0.325667	6.07393e-12	5.95427e-08
PRKCB	0.123416	-0.395271	6.46511e-12	6.33775e-08
CCNH	0.103538	0.527463	6.93492e-12	6.7983e-08
RPS14	4.05628	0.0265565	7.09831e-12	6.95847e-08
ESD	0.152156	-0.364665	7.75551e-12	7.60273e-08
EID1	0.353961	-0.267388	8.03896e-12	7.88059e-08
DSTN	0.219535	-0.274711	8.08423e-12	7.92497e-08
SSR3	0.121466	-0.405052	8.0956e-12	7.93611e-08
CCT4	0.157708	-0.322062	8.11698e-12	7.95708e-08
CEBPZ	0.131984	0.454421	8.16445e-12	8.00361e-08
PRRC2C	0.277624	0.353605	8.22941e-12	8.06729e-08
SLBP	0.107981	0.446874	8.82369e-12	8.64986e-08
ATP6V1F	0.290622	-0.254799	9.04702e-12	8.8688e-08
TTC14	0.103103	-0.390694	9.30885e-12	9.12546e-08
C1orf63	0.23245	-0.307831	1.12135e-11	1.09926e-07
LCP2	0.0871283	-0.410585	1.19387e-11	1.17036e-07
PGAM1	0.19394	-0.316932	1.20721e-11	1.18343e-07
EPC1	0.226042	0.391053	1.29433e-11	1.26883e-07
ANXA2R	0.099526	-0.402602	1.46992e-11	1.44096e-07
MIF	0.425202	-0.236209	1.56633e-11	1.53547e-07
SDHAF2	0.0973622	-0.43754	1.68632e-11	1.6531e-07
CCR7	0.17801	0.472201	1.75762e-11	1.723e-07
MTRNR2L1	0.382406	-0.274584	1.8474e-11	1.811e-07
RPS3A	3.80999	0.0307345	1.85012e-11	1.81367e-07
HLA-E	1.40924	-0.127877	2.15559e-11	2.11312e-07
HNRNPC	0.491444	0.272374	2.16131e-11	2.11873e-07
WBP11	0.107238	0.417504	2.31929e-11	2.2736e-07
CTD-3184A7.4	0.0899051	0.494513	2.34699e-11	2.30076e-07
NDUFC2	0.264664	-0.288175	2.39978e-11	2.3525e-07
SERBP1	0.282912	-0.292872	2.53718e-11	2.48719e-07
CFLAR	0.211352	-0.323172	2.66358e-11	2.6111e-07
OS9	0.0978845	-0.35832	2.86731e-11	2.81082e-07
ACADVL	0.0986403	-0.408246	2.88596e-11	2.8291e-07
OPTN	0.0960828	-0.402558	2.93171e-11	2.87396e-07
SEPT9	0.208328	-0.311045	2.95964e-11	2.90134e-07
SRRM1	0.389841	0.283286	2.98614e-11	2.92731e-07
ERICH1	0.100438	-0.360084	3.2724e-11	3.20794e-07
SMAP2	0.133579	0.456093	3.38939e-11	3.32262e-07
DYNLT1	0.259374	0.333318	3.47436e-11	3.40591e-07
MRPS36	0.11072	-0.402663	3.55672e-11	3.48666e-07
CD63	0.396908	-0.264049	3.6763e-11	3.60387e-07
PSIP1	0.161191	-0.347116	5.46633e-11	5.35864e-07
LSM10	0.101786	-0.362217	5.79241e-11	5.6783e-07
MAPK1	0.108694	-0.368285	6.18223e-11	6.06044e-07
MRPL22	0.111305	0.463974	6.72914e-11	6.59658e-07
PRPF40A	0.164336	0.403336	6.92596e-11	6.78952e-07
CTSS	0.431123	-0.327491	7.47074e-11	7.32356e-07
GUK1	0.539642	0.25079	8.0093e-11	7.85152e-07
GSTO1	0.192199	-0.264627	9.40981e-11	9.22443e-07
EIF5	0.22291	0.36175	9.73532e-11	9.54354e-07
BAG1	0.0912858	-0.372021	1.00791e-10	9.88053e-07
BCAS2	0.141066	0.393225	1.03894e-10	1.01847e-06
RSRC2	0.175876	0.388057	1.0906e-10	1.06912e-06
TAX1BP1	0.235106	0.371622	1.19627e-10	1.1727e-06
ARL6IP4	0.421719	-0.243057	1.23268e-10	1.2084e-06
DNAJB1	0.210075	0.400487	1.46031e-10	1.43154e-06
RNF139	0.116968	0.47219	1.4879e-10	1.45859e-06
SNRPE	0.279274	-0.283969	1.58549e-10	1.55426e-06
IRF1	0.390114	0.31637	1.61675e-10	1.5849e-06
RPL26	3.53154	0.0324314	1.62027e-10	1.58835e-06
CYC1	0.136218	-0.353081	1.85012e-10	1.81367e-06
FKBP11	0.252489	0.417931	1.91124e-10	1.87359e-06
HIGD2A	0.4106	-0.246814	1.92526e-10	1.88733e-06
RPS4Y1	0.944316	0.171609	1.97272e-10	1.93385e-06
YTHDC1	0.122813	0.415947	2.04319e-10	2.00293e-06
LTA4H	0.124164	-0.419648	2.06652e-10	2.02581e-06
HNRNPUL1	0.139236	0.425073	2.3304e-10	2.2845e-06
CMC1	0.412003	-0.300344	2.35696e-10	2.31053e-06
CCDC59	0.171618	0.399511	2.35918e-10	2.3127e-06
PSMB4	0.10118	-0.385403	2.39526e-10	2.34807e-06
BAZ2A	0.0979361	0.43835	2.87572e-10	2.81907e-06
PPP2CA	0.113717	0.395184	3.12246e-10	3.06095e-06
NUDC	0.132273	-0.348143	3.41454e-10	3.34727e-06
POLR2J3	0.100342	-0.367586	3.58651e-10	3.51585e-06
RPL35	3.00059	0.0374231	3.77452e-10	3.70016e-06
C11orf58	0.369836	-0.237568	3.90348e-10	3.82659e-06
TPM4	0.120807	0.369249	4.01107e-10	3.93205e-06
OSBPL8	0.0980176	-0.363587	4.2646e-10	4.18059e-06
AIP	0.11776	-0.324416	4.87103e-10	4.77507e-06
SYF2	0.35143	0.299516	5.03614e-10	4.93692e-06
LBR	0.106377	-0.37541	5.72574e-10	5.61295e-06
ERH	0.397408	-0.229048	6.82384e-10	6.68941e-06
CLTA	0.148116	-0.333826	7.20126e-10	7.0594e-06
ATRAID	0.182612	-0.308827	7.52565e-10	7.3774e-06
ARRB2	0.154671	-0.343325	7.86002e-10	7.70517e-06
EAPP	0.24577	0.335779	8.42987e-10	8.2638e-06
CYLD	0.17335	0.381407	8.95271e-10	8.77634e-06
CLDND1	0.129791	0.407191	9.38257e-10	9.19773e-06
SURF1	0.109708	-0.359754	1.00839e-09	9.88521e-06
HNRNPA0	0.445398	0.247608	1.12559e-09	1.10341e-05
LSM5	0.247639	-0.279838	1.40324e-09	1.3756e-05
ABHD17A	0.110514	-0.40685	1.45317e-09	1.42454e-05
GNAS	0.228127	0.326032	1.53863e-09	1.50832e-05
PPP1R15A	0.113867	0.462485	1.5653e-09	1.53446e-05
GNG5	0.251149	-0.262092	1.80587e-09	1.7703e-05
SSR4	0.613336	-0.183375	1.82071e-09	1.78485e-05
MT-ND3	2.39295	-0.0587648	1.95648e-09	1.91794e-05
VDAC3	0.135989	-0.327757	2.07572e-09	2.03483e-05
DDX6	0.223824	0.321723	2.21051e-09	2.16696e-05
LAPTM4A	0.274353	0.354877	2.41984e-09	2.37217e-05
JMJD1C	0.14163	0.389299	2.63897e-09	2.58698e-05
BNIP2	0.149527	0.364038	2.68478e-09	2.63189e-05
RPS11	2.19313	0.0546243	2.81577e-09	2.7603e-05
SH2D1A	0.157073	0.426182	2.87497e-09	2.81833e-05
STK4	0.461889	0.264473	2.97228e-09	2.91372e-05
PSMC3	0.100653	-0.345156	3.19169e-09	3.12882e-05
ATP2B1	0.137407	0.519418	3.22698e-09	3.16341e-05
ARID4A	0.0911454	0.465006	3.23034e-09	3.1667e-05
ACTR2	0.202622	-0.297365	3.47731e-09	3.4088e-05
LAPTM5	0.76996	0.200907	3.77591e-09	3.70152e-05
DNAJC19	0.114124	-0.317621	4.13437e-09	4.05293e-05
KTN1	0.162765	-0.306042	4.27804e-09	4.19376e-05
PSMC6	0.0989466	-0.348974	4.41973e-09	4.33266e-05
C1orf56	0.442399	-0.257279	4.43045e-09	4.34317e-05
ZBTB8OS	0.114608	-0.319998	4.55268e-09	4.46299e-05
PFDN2	0.191361	0.356302	4.65991e-09	4.56811e-05
ATP5B	0.278988	-0.257377	4.8763e-09	4.78024e-05
MRPL47	0.129154	0.402383	5.01688e-09	4.91805e-05
ZC3H15	0.170551	0.337403	5.07003e-09	4.97015e-05
MT-ATP6	2.53875	-0.0606514	5.13639e-09	5.0352e-05
FMNL1	0.192955	0.341777	5.64643e-09	5.5352e-05
UQCRC2	0.190509	-0.25711	5.9552e-09	5.83788e-05
MRPS7	0.100799	-0.346307	6.04359e-09	5.92453e-05
CLTB	0.12457	-0.317329	6.31609e-09	6.19167e-05
CDC42SE1	0.378045	-0.292726	6.38795e-09	6.2621e-05
XRN2	0.109956	-0.312826	6.44389e-09	6.31695e-05
DCTN3	0.183849	-0.281138	6.51609e-09	6.38772e-05
NDUFA10	0.0988515	-0.33327	6.77789e-09	6.64437e-05
NR3C1	0.133069	0.375239	7.08654e-09	6.94694e-05
MTPN	0.124626	-0.370405	7.30324e-09	7.15937e-05
NKTR	0.256102	0.314862	7.78938e-09	7.63593e-05
HADHA	0.164803	-0.2958	8.06292e-09	7.90408e-05
CANX	0.126496	-0.354039	8.21687e-09	8.055e-05
RGCC	0.147048	0.441374	8.75563e-09	8.58314e-05
NAAA	0.11777	-0.338728	9.24896e-09	9.06676e-05
PPM1G	0.109458	-0.307738	9.41561e-09	9.23012e-05
CCNDBP1	0.185335	-0.307183	9.80728e-09	9.61408e-05
H2AFZ	0.383845	-0.203622	9.81069e-09	9.61741e-05
SON	0.595862	-0.181256	1.00523e-08	9.85426e-05
ODF2L	0.110113	-0.325532	1.03084e-08	0.000101053
TROVE2	0.115039	0.397289	1.13903e-08	0.000111659
C16orf54	0.146785	-0.341334	1.17171e-08	0.000114863
PPP4C	0.209258	-0.266637	1.26318e-08	0.000123829
EMD	0.09111	0.377672	1.28521e-08	0.00012599
RBX1	0.35198	-0.223628	1.29707e-08	0.000127152
HP1BP3	0.141185	-0.296605	1.4516e-08	0.0001423
SERINC1	0.0992494	0.407886	1.51779e-08	0.000148789
MRPS15	0.0975574	-0.315747	1.54872e-08	0.000151821
CDC42SE2	0.429935	0.243672	1.67816e-08	0.00016451
CCT8	0.198713	-0.27341	1.81e-08	0.000177435
SSH2	0.107858	0.398075	1.82278e-08	0.000178688
MRPL54	0.170094	-0.297509	1.86069e-08	0.000182404
PPP1R12A	0.157729	-0.304254	1.86131e-08	0.000182464
JUNB	1.12534	-0.12515	1.9943e-08	0.000195501
RPS25	3.30292	0.0308495	2.00539e-08	0.000196589
CDC42	0.64572	-0.188075	2.0929e-08	0.000205167
CD55	0.159748	0.336624	2.09984e-08	0.000205847
MAL	0.100492	-0.311693	2.38903e-08	0.000234197
HSPA5	0.287394	0.310605	2.40585e-08	0.000235846
UPF2	0.124987	-0.312434	2.65917e-08	0.000260679
PDCD4	0.215282	0.320672	2.70135e-08	0.000264814
VPS29	0.179018	-0.312393	2.81225e-08	0.000275685
RGS2	0.251296	0.275362	3.12319e-08	0.000306166
PSMB6	0.196095	-0.250688	3.13078e-08	0.00030691
CDK11A	0.0969189	0.403861	3.45143e-08	0.000338344
GYPC	0.403262	0.249212	3.75425e-08	0.000368029
MAP1LC3B	0.207124	0.33748	3.81138e-08	0.00037363
ANKRD11	0.13075	0.36093	3.85656e-08	0.000378059
RPS4X	3.26433	0.0334124	4.1799e-08	0.000409755
EIF4A1	0.768827	-0.150717	4.54689e-08	0.000445731
GPR65	0.232274	-0.306652	4.66491e-08	0.000457301
DGUOK	0.187886	-0.283193	4.90194e-08	0.000480537
GTF2A2	0.15598	-0.264107	4.91713e-08	0.000482026
GPX1	0.347483	-0.0623237	5.24494e-08	0.000514161
TMEM167A	0.11625	-0.304803	5.56191e-08	0.000545234
KARS	0.110267	-0.285395	5.79011e-08	0.000567604
IL10RA	0.150448	-0.297601	6.02664e-08	0.000590791
ATP6V1E1	0.119649	-0.290142	6.70329e-08	0.000657124
DAP3	0.101311	-0.305698	6.87378e-08	0.000673836
ZFP36	0.366714	0.239221	6.89311e-08	0.000675732
SNRNP70	0.110867	-0.253478	6.91882e-08	0.000678252
BEX4	0.123695	0.345751	7.20111e-08	0.000705925
RP11-138A9.2	0.152934	0.384204	7.32879e-08	0.000718441
ZCCHC11	0.11425	0.334557	7.71393e-08	0.000756197
YIPF4	0.135604	-0.289734	7.95175e-08	0.00077951
RPS18	4.05534	0.0252972	8.04014e-08	0.000788175
ITGAE	0.117819	0.38645	8.61551e-08	0.000844578
CCT6A	0.11743	-0.282549	8.79501e-08	0.000862175
DNAJB9	0.12018	0.33041	8.99351e-08	0.000881634
MT1X	0.133367	-0.239114	9.06423e-08	0.000888567
ABHD14B	0.0995755	-0.353202	9.45824e-08	0.000927192

## Sheet: CLL
Differentially expressed genes in prolonged (>2 h) storage of CLL samples
gene	average_expression	log2_fc	p_val	p_val_adj
TSC22D3	1.45257	0.861894	0	0
CXCR4	1.63206	0.803146	0	0
PMAIP1	0.989764	1.01877	0	0
SF1	1.73075	0.585879	0	0
TXNIP	2.90949	0.301314	0	0
EIF1	2.99356	0.248884	0	0
CIRBP	1.79042	0.397456	0	0
UBC	2.17774	0.289429	0	0
TMSB4X	3.1101	-0.231212	0	0
SRSF5	1.66974	-0.417904	0	0
OAZ1	1.61462	-0.524613	0	0
AC243960.1	0.235414	-1.39116	0	0
SPIB	0.269773	-1.37084	0	0
RIPOR2	0.883452	-0.789933	0	0
TRAF3IP3	0.560678	-1.02549	0	0
TRAC	0.396226	-1.26811	0	0
PTPN6	0.44569	-1.17081	0	0
UCP2	0.840923	-0.839039	0	0
CD27	0.58632	-1.05607	0	0
HIST1H4C	0.722596	-0.880029	0	0
FCMR	1.06544	-0.837176	0	0
DBI	0.797369	-0.881839	0	0
IGHG4	0.50371	-1.18839	0	0
DYNLL1	0.397348	-1.67207	0	0
IGHM	1.18868	-1.0096	0	0
TMSB10	3.20583	-0.166449	3.33973e-299	5.24671e-295
EZR	1.30178	0.568057	2.25355e-285	3.54033e-281
IGHG1	0.498538	-1.06207	3.65869e-283	5.7478e-279
SCIMP	0.263053	-1.25449	4.52703e-281	7.11196e-277
POU2F2	0.654337	-0.851493	5.61851e-273	8.82668e-269
HSPA8	0.648435	-0.838422	2.23689e-271	3.51415e-267
PRDX1	0.500324	-0.932219	5.95582e-270	9.3566e-266
IGLC2	1.64569	-0.794986	1.52441e-269	2.39485e-265
IKZF3	0.700011	-0.794015	1.78282e-266	2.80082e-262
LINC02397	0.286938	-1.20111	2.82933e-262	4.44488e-258
CD79B	1.12836	-0.58998	8.5493e-257	1.34309e-252
ACTB	2.13869	-0.313219	5.19481e-256	8.16104e-252
VPREB3	0.585236	-0.887387	5.98468e-253	9.40194e-249
PCDH9	0.538105	-0.94017	1.80977e-250	2.84315e-246
ATP6V0E1	0.725938	-0.735418	7.73988e-249	1.21594e-244
RAC2	0.526709	-0.868705	2.10501e-248	3.30696e-244
TCL1A	1.02619	-0.63586	2.70473e-239	4.24913e-235
ACTG1	1.46827	-0.477298	1.22877e-235	1.93039e-231
RPL13A	4.3263	0.0480526	1.92934e-230	3.03099e-226
MRPL51	0.221076	-1.15315	4.40432e-229	6.91919e-225
AIM2	0.273416	-1.15102	2.17084e-227	3.41039e-223
CLIC1	0.780557	-0.684147	5.28341e-226	8.30023e-222
HLA-DQA1	1.23927	-0.512322	1.1984e-225	1.88268e-221
TALDO1	0.249296	-1.07915	2.93782e-221	4.61531e-217
RPS2	3.53598	0.143418	7.87264e-216	1.23679e-211
DYNC1I2	0.204816	-1.15832	9.88472e-215	1.55289e-210
EIF1B	0.868488	0.718236	1.46903e-213	2.30784e-209
PRDM2	0.822656	0.76797	5.91858e-213	9.29809e-209
IGHG3	0.498869	-0.826564	1.2099e-212	1.90075e-208
LBH	0.369619	-0.92178	3.76368e-206	5.91274e-202
CD52	2.26775	-0.245277	2.08027e-205	3.26811e-201
STX7	0.809601	-0.653648	1.01692e-204	1.59758e-200
METTL8	0.349488	-0.943032	4.57248e-203	7.18337e-199
LINC01480	0.307014	-1.04808	4.44671e-201	6.98578e-197
AC004687.1	0.468394	-0.834068	1.66122e-199	2.60977e-195
DAD1	0.439831	-0.825027	5.95243e-198	9.35127e-194
CEMIP2	0.376049	1.3326	7.78041e-198	1.2223e-193
ARPC1B	0.499235	-0.794795	1.95332e-197	3.06867e-193
MT-ND3	4.77563	-0.0922171	1.88705e-194	2.96455e-190
APOBEC3G	0.223813	-1.07389	2.03112e-191	3.19089e-187
IL10RA	0.48917	1.04099	2.04504e-191	3.21276e-187
FGR	0.191683	-1.11679	2.04779e-190	3.21707e-186
CD180	0.0728423	-1.41797	5.0704e-186	7.9656e-182
HVCN1	0.386105	-0.880806	2.38817e-184	3.75181e-180
FCRL5	0.476566	-0.861365	1.4825e-183	2.32901e-179
IGLC3	0.876877	-0.756655	1.35152e-182	2.12324e-178
IFI16	0.578709	-0.715794	2.98348e-181	4.68705e-177
RPL30	4.03361	0.0500054	2.38153e-180	3.74139e-176
GDI2	0.387015	-0.827905	1.49442e-176	2.34774e-172
RPS27A	4.155	0.0453925	8.45208e-176	1.32782e-171
CD53	0.4544	-0.774951	4.75032e-175	7.46275e-171
SBDS	0.347899	1.21588	9.32016e-175	1.4642e-170
RPL27A	3.37265	0.0795869	3.88425e-174	6.10215e-170
RALGPS2	1.13966	-0.476611	1.25267e-171	1.96795e-167
PSMB9	0.486171	-0.743646	1.44927e-169	2.2768e-165
CYB561A3	0.533408	-0.719089	3.95656e-167	6.21575e-163
CORO1A	0.77634	-0.587357	3.53618e-166	5.55534e-162
ARPC5	0.408081	-0.786741	4.83332e-166	7.59315e-162
S100A11	0.17589	-1.07853	1.85757e-165	2.91825e-161
SMIM14	0.23133	-0.975478	3.09387e-162	4.86046e-158
FCRLA	0.275271	-0.911571	5.63151e-162	8.8471e-158
RPL3	4.00456	0.0482222	6.04125e-162	9.49081e-158
H3F3B	2.29002	0.174316	7.27859e-162	1.14347e-157
LAPTM5	2.00304	0.202089	1.84892e-159	2.90466e-155
RPL9	3.71025	0.0520223	4.62943e-159	7.27283e-155
FAM118A	0.141216	-1.11476	3.01992e-158	4.7443e-154
PTMA	3.14226	0.0834566	7.49684e-157	1.17775e-152
SOD1	0.739731	-0.581672	2.91126e-156	4.57358e-152
RSRP1	0.736586	-0.590117	1.45352e-155	2.28349e-151
IRF2	0.211784	-0.953737	3.49282e-154	5.48722e-150
ANAPC16	0.791218	-0.55891	7.19779e-154	1.13077e-149
ZNF706	0.417753	-0.750617	6.26877e-153	9.84823e-149
RPS23	4.20278	0.0397911	1.21467e-150	1.90824e-146
NDUFB2	0.384032	-0.757454	1.32792e-150	2.08617e-146
CCDC88A	0.918789	-0.536534	2.43993e-149	3.83313e-145
GPATCH11	0.115414	-1.15482	3.21122e-149	5.04483e-145
AL139020.1	0.0752081	-1.25752	4.86392e-149	7.64121e-145
NOSIP	0.550234	-0.669886	2.12033e-148	3.33104e-144
SKAP2	0.237312	-0.922742	2.85582e-148	4.48649e-144
RPS16	3.50079	0.0568259	3.05634e-148	4.80152e-144
JUND	1.12584	0.437052	3.52708e-148	5.54105e-144
IL2RG	0.339561	-0.798728	4.11184e-148	6.4597e-144
ST6GAL1	0.400343	-0.745821	1.0946e-143	1.71961e-139
SLAMF6	0.124506	-1.09772	1.93464e-142	3.03932e-138
APOBEC3C	0.242886	-0.885285	1.97808e-140	3.10757e-136
AC245060.5	0.122361	-1.14735	8.33004e-140	1.30865e-135
BANF1	0.233192	-0.881686	1.42863e-138	2.24438e-134
BLNK	0.190783	-0.971129	3.42247e-138	5.37669e-134
ACTR3	0.429926	-0.697349	2.85617e-137	4.48704e-133
AHSA1	0.141651	-1.02898	3.30908e-137	5.19856e-133
ALOX5AP	0.204939	-0.932523	9.86361e-137	1.54957e-132
NDUFAF3	0.153719	-1.01283	2.79683e-136	4.39383e-132
RPS14	4.06255	0.0422687	2.42382e-134	3.80783e-130
RBM3	0.807923	0.56608	6.03469e-134	9.48051e-130
PSMB8	0.488186	-0.651422	1.1317e-133	1.7779e-129
RNASEH2B	0.37199	-0.743577	1.89756e-133	2.98106e-129
RPL18A	4.09679	0.0383029	1.10114e-132	1.7299e-128
SAMD9L	0.109176	-1.06663	1.16044e-132	1.82305e-128
AP2S1	0.276881	-0.798583	2.33535e-132	3.66884e-128
MRPS31	0.144028	-1.02861	7.65739e-132	1.20298e-127
NDUFB1	0.352869	-0.749001	9.00009e-132	1.41391e-127
BRK1	0.46405	-0.651394	5.13225e-131	8.06276e-127
ATP5IF1	0.716567	-0.541823	1.06817e-130	1.67809e-126
KIAA0040	0.329447	-0.77074	2.43912e-130	3.83186e-126
ARL6IP5	0.505502	-0.635601	4.68527e-130	7.36057e-126
SIT1	0.202316	-0.899467	1.68993e-129	2.65487e-125
RNASE6	0.129576	-1.02993	3.48853e-127	5.48048e-123
RPL21	3.90974	0.0437828	5.81951e-127	9.14245e-123
PYCARD	0.220488	-0.850444	7.90233e-127	1.24146e-122
CSK	0.292949	-0.774717	9.51494e-127	1.4948e-122
PARP1	0.367371	-0.712305	1.71846e-126	2.6997e-122
CTSS	0.839252	-0.492208	2.25582e-126	3.5439e-122
CSTB	0.252616	-0.820507	9.11965e-126	1.4327e-121
IGHD	0.359208	-0.789374	1.58574e-125	2.4912e-121
TRAPPC1	0.332589	-0.738034	6.84157e-125	1.07481e-120
LSM10	0.369623	-0.729038	2.37944e-124	3.7381e-120
CXorf21	0.0843662	-1.08365	1.51587e-123	2.38143e-119
UQCR10	0.548797	-0.589427	3.80263e-123	5.97393e-119
SSNA1	0.164876	-0.90447	7.69008e-123	1.20811e-118
LMO4	0.235373	-0.862038	2.82406e-122	4.4366e-118
TRMT112	0.491021	-0.613706	5.4935e-122	8.63029e-118
ZFP36L1	0.477447	-0.634755	7.21223e-122	1.13304e-117
RPL13	4.33253	0.0685295	1.07122e-121	1.68289e-117
TPT1	4.01771	0.0467342	2.08087e-121	3.26905e-117
MS4A1	0.415697	-0.70937	6.36352e-121	9.99709e-117
CYBC1	0.242176	-0.808118	1.34637e-120	2.11514e-116
RNASEH2C	0.226467	-0.826512	3.04945e-120	4.79069e-116
ICAM2	0.121306	-1.01188	4.45588e-119	7.00019e-115
ECH1	0.27014	-0.767586	6.32879e-119	9.94253e-115
FTH1	1.68331	0.270274	1.06042e-117	1.66593e-113
GAPT	0.0832801	-1.05116	6.96403e-117	1.09405e-112
HLA-DRB5	0.822388	-0.54865	1.37945e-116	2.16712e-112
EAF2	0.161049	-0.912826	2.88072e-116	4.52561e-112
BTK	0.29661	-0.741015	3.96308e-116	6.226e-112
ABCA6	0.336123	-0.723993	3.36924e-115	5.29307e-111
C1orf162	0.165977	-0.888613	2.81168e-113	4.41715e-109
DDX17	1.04799	-0.418046	4.36081e-113	6.85083e-109
CPNE5	0.111214	-1.01708	6.80492e-113	1.06905e-108
NDUFA3	0.330155	-0.700887	1.42994e-112	2.24643e-108
CCT5	0.162218	-0.893865	1.91368e-112	3.00639e-108
H3F3A	2.20724	-0.183835	2.32897e-112	3.65881e-108
RPS6	3.84155	0.0409584	4.20471e-112	6.6056e-108
SEC62	1.02352	-0.406135	4.50043e-112	7.07017e-108
ARPC3	1.40672	-0.317914	3.28462e-111	5.16014e-107
GNG5	0.357153	-0.673038	1.24616e-110	1.95771e-106
DENND2D	0.0793733	-1.00279	1.77319e-110	2.78568e-106
KRCC1	0.11164	-0.944346	1.90778e-110	2.99712e-106
SH2D3C	0.0865046	-1.0005	4.13057e-110	6.48912e-106
IGHG2	0.188239	-0.853586	2.5976e-109	4.08083e-105
DPY30	0.162403	-0.87304	3.54586e-109	5.57054e-105
SPCS2	0.680615	-0.507519	6.04439e-109	9.49574e-105
PSMA7	0.658901	-0.514884	7.35752e-109	1.15587e-104
RPS20	2.83969	0.0788881	1.58411e-108	2.48864e-104
RPS3A	3.97371	0.0371296	4.55695e-108	7.15897e-104
KMT2E	1.04838	0.387805	4.75206e-108	7.46549e-104
HSD17B4	0.123025	-0.917854	6.21277e-107	9.76026e-103
CCDC191	0.340017	-0.693111	6.37938e-107	1.0022e-102
RPS4X	3.67547	0.0409174	1.07716e-106	1.69222e-102
ISG15	0.163351	-0.855223	1.26824e-106	1.9924e-102
PPIA	1.45134	-0.301037	4.34099e-106	6.81969e-102
MTIF3	0.162868	-0.862941	4.89668e-106	7.69269e-102
ECHS1	0.194007	-0.802032	2.26459e-105	3.55767e-101
RPS12	4.34118	0.0383691	2.8825e-105	4.5284e-101
METTL7A	0.189927	-0.8259	3.60713e-105	5.66681e-101
UBE2J1	0.180877	-0.852683	1.89305e-104	2.97398e-100
FAM96A	0.18413	-0.826178	3.55274e-104	5.58135e-100
RPL18	3.66945	0.0438527	9.21082e-104	1.44702e-99
ANXA6	0.223917	-0.779745	1.24857e-103	1.96151e-99
PDCD6	0.297576	-0.684484	1.41845e-103	2.22838e-99
CCT3	0.355319	-0.644027	2.71677e-103	4.26805e-99
PPP1CA	0.441533	-0.600435	2.8067e-103	4.40932e-99
MYL12A	1.1496	-0.368524	4.51559e-103	7.09399e-99
NACA	3.03887	0.0656441	6.95672e-103	1.0929e-98
SMAP2	1.10287	0.382639	1.92272e-102	3.02059e-98
BTG1	1.51676	0.246252	3.11381e-102	4.89179e-98
BTN3A2	0.114813	-0.93051	3.34021e-102	5.24747e-98
STRBP	0.346409	-0.658879	8.98223e-102	1.41111e-97
IRF3	0.370037	-0.635611	3.12444e-101	4.90849e-97
ITGB1	0.399875	-0.620948	4.49634e-101	7.06375e-97
CYSLTR1	0.10614	-0.919028	5.0989e-101	8.01037e-97
TMA16	0.134318	-0.91076	7.65594e-101	1.20275e-96
JPT1	0.107374	-0.930521	1.55035e-100	2.43559e-96
XAF1	0.132238	-0.923055	4.54099e-100	7.1339e-96
POLR2J3.1	0.554745	-0.539518	1.18637e-99	1.86378e-95
AHNAK	0.62489	-0.516032	1.56885e-99	2.46467e-95
RPL11	4.06965	0.0317169	3.5152e-99	5.52239e-95
ZFP36L2	0.591903	0.672402	4.97357e-99	7.81347e-95
ARHGAP30	0.291551	-0.691517	1.20588e-98	1.89444e-94
RPL10	4.4008	0.032837	1.47878e-98	2.32316e-94
FCGR2B	0.213394	-0.767602	1.49211e-98	2.3441e-94
MITD1	0.159029	-0.835426	1.76575e-98	2.77399e-94
RPL19	4.06659	0.0295552	4.05627e-98	6.37239e-94
NAA38	0.202362	-0.754237	1.19616e-97	1.87916e-93
EPRS	0.204253	-0.763529	4.0494e-97	6.36161e-93
CCR7	0.635164	-0.501044	5.67634e-97	8.91753e-93
CYTH4	0.128992	-0.855856	6.97564e-97	1.09587e-92
PCIF1	0.221179	1.04832	8.05132e-97	1.26486e-92
ZNHIT1	0.254813	-0.703727	9.97904e-97	1.56771e-92
SYK	0.401743	-0.606055	4.39422e-96	6.90332e-92
TSTD1	1.34094	-0.321372	4.60933e-96	7.24126e-92
BANK1	0.185548	-0.796232	1.02499e-95	1.61027e-91
BTLA	0.172191	-0.825013	1.37901e-95	2.16642e-91
LCP1	0.354208	-0.630419	1.50288e-95	2.36102e-91
FCER2	0.856468	-0.432304	1.8648e-95	2.9296e-91
NDUFB3	0.189149	-0.764354	2.02837e-95	3.18656e-91
DDIT3	0.167111	1.21457	2.50381e-95	3.93349e-91
CDK2AP2	0.138134	-0.845384	3.41852e-95	5.3705e-91
NDUFB5	0.200579	-0.738342	4.63146e-95	7.27603e-91
MEF2C	0.713609	-0.483337	4.81006e-95	7.5566e-91
ECI2	0.0959822	-0.91668	6.37764e-95	1.00193e-90
HSPA5	0.420026	0.8033	6.75236e-95	1.0608e-90
CAP1	0.318438	-0.653882	1.34102e-94	2.10674e-90
BST2	0.280418	-0.673175	1.93485e-94	3.03965e-90
CCNL1	0.777855	0.503104	2.08574e-94	3.27669e-90
PSMB8-AS1	0.221739	-0.730339	3.40375e-94	5.3473e-90
LAMTOR2	0.190534	-0.749791	5.83501e-94	9.1668e-90
FKBP2	0.183695	-0.778953	6.49862e-94	1.02093e-89
TBCA	0.493045	-0.542558	9.64743e-94	1.51561e-89
RPS27L	0.554451	-0.521485	1.07549e-93	1.68959e-89
SELL	0.511218	-0.554811	3.33122e-93	5.23334e-89
STK4	1.31292	0.256389	5.7125e-92	8.97433e-88
ALOX5	0.360671	-0.617277	2.38458e-91	3.74618e-87
LFNG	0.0896092	-0.890031	2.34866e-89	3.68974e-85
CD72	0.0901911	-0.902266	3.76461e-89	5.91421e-85
FILIP1L	0.118877	-0.893643	7.62278e-89	1.19754e-84
MZB1	0.230343	-0.723251	1.19036e-88	1.87006e-84
RPL32	4.09045	0.0274155	3.07043e-88	4.82365e-84
ANKRD12	1.44714	0.235643	1.18396e-87	1.85999e-83
NASP	0.373719	-0.598124	1.2928e-87	2.03098e-83
NDUFA8	0.0834843	-0.899764	1.79267e-87	2.81628e-83
CCDC59	0.396268	0.75818	3.86247e-87	6.06794e-83
LIMS1	0.156402	-0.777583	6.30039e-87	9.89792e-83
ACADM	0.192762	-0.728877	7.93342e-87	1.24634e-82
POLR2L	0.358287	-0.58656	9.98677e-87	1.56892e-82
MTRNR2L8	1.87706	0.203682	1.35213e-86	2.12419e-82
CLECL1	0.176137	-0.765791	1.53011e-86	2.4038e-82
ZBTB32	0.145177	-0.808548	1.96753e-86	3.09099e-82
HLA-DPA1	2.32761	-0.181224	2.10464e-86	3.30639e-82
MTRNR2L12	2.72569	0.104125	8.18607e-86	1.28603e-81
AP2B1	0.258518	-0.66038	9.78452e-86	1.53715e-81
FLI1	0.112475	-0.831723	1.4269e-85	2.24166e-81
PFKP	0.120589	-0.820177	1.86732e-85	2.93356e-81
ANXA2	0.310112	-0.612895	2.30296e-85	3.61795e-81
APBB1IP	0.246373	-0.684309	2.51366e-85	3.94896e-81
COX4I1	2.08222	0.109779	3.28232e-85	5.15653e-81
RGS19	0.126067	-0.788395	4.28953e-85	6.73886e-81
RPS7	3.52754	0.0392231	4.35963e-85	6.84898e-81
HNRNPF	0.45655	-0.529963	7.14575e-85	1.1226e-80
FAU	3.46688	0.040436	7.25786e-85	1.14021e-80
CBX3	0.556198	-0.493611	7.71618e-85	1.21221e-80
NSMCE1	0.226891	-0.667877	9.72524e-85	1.52783e-80
PIN4	0.125771	-0.792945	1.33345e-84	2.09485e-80
EEF1A1	4.38652	0.0292434	1.5341e-84	2.41007e-80
UBL5	0.727081	-0.42712	2.84467e-84	4.46898e-80
FCRL2	0.269481	-0.704667	2.88493e-84	4.53223e-80
LARS	0.177023	-0.741076	5.05447e-84	7.94058e-80
UPF3A	0.492057	-0.522911	6.53184e-84	1.02615e-79
CCT7	0.281705	-0.63362	8.33541e-84	1.30949e-79
BACH1	0.220893	0.970791	1.17138e-83	1.84023e-79
NDUFB10	0.445932	-0.519163	2.9377e-83	4.61513e-79
ATP5PD	0.302504	-0.601227	4.20758e-83	6.61012e-79
WDR46	0.0967563	-0.834789	5.26796e-83	8.27596e-79
OFD1	0.332244	-0.594946	5.28068e-83	8.29595e-79
WASHC3	0.134926	-0.800626	7.77402e-83	1.2213e-78
GTF2H5	0.100904	-0.832511	1.22215e-82	1.92e-78
FAM133B	0.761506	0.486221	1.40941e-82	2.21418e-78
ING4	0.144492	-0.786304	1.44487e-82	2.2699e-78
PELI1	0.209882	0.991491	3.31415e-82	5.20654e-78
CLNS1A	0.21196	-0.671949	4.26639e-82	6.7025e-78
RPL12	3.41732	0.0475763	5.53697e-82	8.69859e-78
PCMT1	0.190349	-0.699741	8.66929e-82	1.36195e-77
DOCK8	0.426886	-0.542025	1.41379e-81	2.22107e-77
ATP5MD	0.364289	-0.564943	1.66742e-81	2.61952e-77
RNMT	0.530225	0.601041	1.76403e-81	2.7713e-77
SERF2	1.92651	-0.198333	3.27955e-81	5.15218e-77
SEPT6	0.583965	-0.47214	3.68245e-81	5.78514e-77
FTL	3.42397	0.0441108	3.71826e-81	5.84139e-77
MPLKIP	0.156024	-0.7363	5.07422e-81	7.9716e-77
ATP2B1-AS1	0.141106	-0.776035	5.99558e-81	9.41905e-77
DYNLRB1	0.377819	-0.54542	7.33894e-81	1.15295e-76
MED11	0.0994887	-0.844192	1.51792e-80	2.38465e-76
CIITA	0.200179	-0.719659	1.60923e-80	2.5281e-76
PHB	0.186673	-0.697836	3.03446e-80	4.76714e-76
MRPL52	0.323014	-0.578642	3.47951e-80	5.46631e-76
RPSA	3.15445	0.050572	3.90368e-80	6.13268e-76
AC245297.3	0.222894	-0.677696	4.78688e-80	7.52019e-76
HLA-DMA	1.24523	-0.311652	5.78677e-80	9.09102e-76
TNFAIP8	0.566	-0.474174	5.83286e-80	9.16342e-76
STMN1	0.211085	-0.678712	6.31193e-80	9.91604e-76
CCDC90B	0.128918	-0.789416	6.43052e-80	1.01024e-75
RPL29	3.53612	0.0377125	1.93233e-79	3.03569e-75
FMOD	0.210616	-0.713302	2.03882e-79	3.20298e-75
ZNF397	0.129217	-0.78595	2.30589e-79	3.62255e-75
MRPS26	0.121428	-0.791338	2.3922e-79	3.75814e-75
PIK3IP1	0.409331	0.725441	5.47431e-79	8.60014e-75
TMEM258	0.391961	-0.533589	1.26366e-78	1.98521e-74
ANXA5	0.241988	-0.629794	2.10389e-78	3.30521e-74
TNFRSF13B	0.0960425	-0.858892	8.29692e-78	1.30345e-73
LRMP	0.437975	-0.550245	9.7355e-78	1.52945e-73
NAGK	0.237108	-0.64977	1.13913e-77	1.78958e-73
CCS	0.200463	-0.682582	1.15793e-77	1.81911e-73
BLOC1S1	0.352263	-0.559085	2.7005e-77	4.24248e-73
RINL	0.0977134	-0.844869	3.35014e-77	5.26307e-73
RPAP3	0.139855	-0.768178	6.39458e-77	1.00459e-72
CASP8AP2	0.171464	-0.7242	7.11931e-77	1.11844e-72
ILK	0.0887747	-0.809197	9.05539e-77	1.4226e-72
CDC42	1.25142	0.251747	1.21835e-76	1.91403e-72
ATRX	0.650188	-0.437991	3.27111e-76	5.13892e-72
SP110	0.586588	-0.457803	3.87312e-76	6.08468e-72
CCDC107	0.158537	-0.72497	5.03887e-76	7.91607e-72
PPP1R18	0.11765	-0.796549	5.07132e-76	7.96704e-72
DDX6	0.762267	0.452382	7.75877e-76	1.2189e-71
GSTO1	0.218611	-0.638185	1.23098e-75	1.93387e-71
RSBN1L	0.469969	-0.492872	2.11696e-75	3.32574e-71
PDLIM1	0.357662	-0.541587	4.82848e-75	7.58554e-71
COMMD2	0.335764	0.762369	5.76546e-75	9.05754e-71
ABRACL	0.119555	-0.779593	7.76357e-75	1.21966e-70
RBM39	1.34902	0.223908	8.59548e-75	1.35035e-70
AP1M1	0.123983	-0.749052	1.69695e-74	2.66591e-70
HCG18	0.10814	-0.808072	2.22221e-74	3.49108e-70
LCK	0.197905	-0.678848	3.58426e-74	5.63088e-70
TMBIM6	0.65755	-0.425222	3.8098e-74	5.9852e-70
RNH1	0.425945	-0.512004	5.85729e-74	9.2018e-70
TRIP11	0.189419	-0.699265	1.44873e-73	2.27596e-69
PDHA1	0.0881255	-0.804757	2.3571e-73	3.70301e-69
RAB10	0.11107	-0.753631	3.27772e-73	5.1493e-69
AC027097.1	0.0962829	-0.800343	5.09227e-73	7.99996e-69
HLA-A	2.42866	-0.13834	5.65518e-73	8.88428e-69
RER1	0.226536	-0.629859	5.98355e-73	9.40016e-69
MSL3	0.168026	-0.69264	6.66998e-73	1.04785e-68
HIBCH	0.152853	-0.708598	8.18972e-73	1.28661e-68
THEMIS2	0.175275	0.968648	1.241e-72	1.94961e-68
NEDD8	0.506737	-0.463652	1.94186e-72	3.05066e-68
ARHGAP44	0.207486	-0.671892	2.84243e-72	4.46546e-68
NDUFA11	0.290571	-0.566214	4.24159e-72	6.66354e-68
RPS3	3.86897	0.0297417	5.23704e-72	8.22739e-68
RPS9	3.522	0.0384038	6.3838e-72	1.0029e-67
RPA2	0.235602	-0.614337	6.59988e-72	1.03684e-67
CPNE1	0.220409	-0.628928	7.65903e-72	1.20323e-67
IL4R	0.649447	-0.442849	1.55522e-71	2.44325e-67
ATP5F1E	1.95376	-0.176789	2.59808e-71	4.08159e-67
HIST1H1C	0.263866	-0.614169	6.91231e-71	1.08592e-66
DCTPP1	0.143712	-0.70708	6.93983e-71	1.09025e-66
ARL2	0.178644	-0.66269	7.48418e-71	1.17577e-66
RBM38	0.397153	0.680185	1.23796e-70	1.94484e-66
SHMT2	0.20168	-0.648986	1.35378e-70	2.1268e-66
SLA	0.133153	-0.716901	1.9156e-70	3.00942e-66
DNAJA1	0.308141	-0.579059	2.44502e-70	3.84112e-66
LMAN2	0.266478	-0.581969	2.86328e-70	4.49821e-66
SUCLG1	0.113396	-0.75158	3.92216e-70	6.16171e-66
S1PR4	0.279541	-0.564577	5.83632e-70	9.16886e-66
TUBB	0.275227	-0.578586	1.97383e-69	3.10089e-65
TRMT13	0.11948	-0.751253	1.97992e-69	3.11046e-65
HLA-DOB	0.248681	-0.604151	2.52685e-69	3.96969e-65
PRMT1	0.361921	-0.515882	3.32968e-69	5.23092e-65
RNF19A	0.389587	0.686604	3.68947e-69	5.79615e-65
FAM3C	0.318782	-0.557458	4.66327e-69	7.32599e-65
CNPY3	0.409316	-0.502135	5.10664e-69	8.02254e-65
TPI1	0.300167	-0.546273	1.88627e-68	2.96333e-64
VDAC3	0.115522	-0.749214	2.10132e-68	3.30117e-64
USP16	0.571638	0.536466	2.55819e-68	4.01892e-64
PPM1K	0.393874	-0.502989	6.79834e-68	1.06802e-63
VASP	0.145413	-0.700546	7.37054e-68	1.15791e-63
PLEKHA2	0.376344	-0.526694	7.84278e-68	1.2321e-63
UQCR11	0.547688	-0.434857	9.26847e-68	1.45608e-63
TWF2	0.191597	-0.6416	1.84252e-67	2.89459e-63
FCRL1	0.250118	-0.608012	2.49696e-67	3.92272e-63
CLEC2D	0.608183	-0.431212	2.93488e-67	4.61069e-63
ATP5MF	0.423115	-0.483374	3.44904e-67	5.41845e-63
XRCC5	0.487539	-0.459679	3.6323e-67	5.70635e-63
MT-ND6	0.662657	-0.407411	4.44023e-67	6.97561e-63
RTF2	0.254263	-0.565743	5.09598e-67	8.00579e-63
ELF1	0.671071	0.460353	7.85759e-67	1.23443e-62
ST3GAL1	0.133303	-0.711547	5.62774e-66	8.84117e-62
POLR3GL	0.278739	-0.54263	1.07881e-65	1.69481e-61
DNAJC10	0.241749	-0.61665	1.24495e-65	1.95582e-61
HLA-DOA	0.188295	-0.638182	1.39612e-65	2.19331e-61
PSME1	0.613741	-0.410893	1.92215e-65	3.0197e-61
PDCD5	0.208844	-0.611924	1.96414e-65	3.08566e-61
CARD16	0.112088	-0.721208	2.77882e-65	4.36553e-61
STIP1	0.104342	-0.750907	3.17747e-65	4.99181e-61
FIBP	0.203862	-0.609037	3.20528e-65	5.03549e-61
PARK7	0.706056	-0.384182	4.84593e-65	7.61296e-61
ISG20	0.865271	-0.354955	5.27035e-65	8.27972e-61
COPB2	0.0970418	-0.742334	5.70574e-65	8.96372e-61
GSDMD	0.130923	-0.69339	7.19715e-65	1.13067e-60
RPL14	3.0213	0.0515995	7.40149e-65	1.16277e-60
ATOX1	0.264288	-0.589158	9.99378e-65	1.57002e-60
MCTS1	0.15197	-0.665283	1.72267e-64	2.70632e-60
CDC26	0.120626	-0.71755	1.73843e-64	2.73108e-60
CDC25B	0.150719	-0.666972	2.65438e-64	4.17003e-60
PTPN2	0.421624	-0.479233	3.34678e-64	5.25779e-60
HMOX2	0.125904	-0.686107	4.78777e-64	7.52159e-60
ARID5B	0.988743	0.346932	5.0922e-64	7.99985e-60
TMEM19	0.13136	-0.696998	6.38574e-64	1.0032e-59
NDUFA12	0.293181	-0.537235	7.84833e-64	1.23297e-59
NOP53	0.731395	0.491626	8.84634e-64	1.38976e-59
TBC1D10C	0.313612	-0.523515	1.68217e-63	2.64269e-59
ARL4C	0.207285	-0.603967	2.11663e-63	3.32523e-59
EVL	0.617605	-0.40264	2.14236e-63	3.36564e-59
TUBA1B	0.754755	-0.375418	6.09411e-63	9.57385e-59
DECR1	0.183692	-0.619521	6.84446e-63	1.07526e-58
EEF1D	2.47129	0.0710162	7.48847e-63	1.17644e-58
ZC3H13	0.279914	-0.565212	7.74617e-63	1.21692e-58
NCF4	0.211552	-0.588466	7.99701e-63	1.25633e-58
SNX17	0.216835	-0.591647	9.9779e-63	1.56753e-58
ARHGAP17	0.155401	-0.664338	1.00657e-62	1.58132e-58
SLC35E3	0.141497	-0.725168	1.28845e-62	2.02415e-58
PFDN6	0.143532	-0.665378	1.36585e-62	2.14574e-58
CHCHD7	0.148204	-0.66426	1.50756e-62	2.36838e-58
RPLP0	2.62819	0.0659532	1.54467e-62	2.42667e-58
ATXN2	0.0994133	-0.719195	2.16546e-62	3.40194e-58
PSME2	0.290832	-0.540158	4.08709e-62	6.42082e-58
CD19	0.254254	-0.572141	4.57284e-62	7.18393e-58
FUS	1.39714	0.18917	5.32126e-62	8.3597e-58
TOMM5	0.234317	0.780472	7.31597e-62	1.14934e-57
RPL10A	3.37626	0.0355752	8.48945e-62	1.33369e-57
ESYT1	0.155154	-0.654936	8.94579e-62	1.40538e-57
VPS36	0.279731	-0.521651	9.04188e-62	1.42048e-57
MX2	0.121631	-0.694301	1.18822e-61	1.86669e-57
YWHAB	0.80077	-0.351764	1.21497e-61	1.90872e-57
EIF1AY	0.227474	-0.585566	1.24116e-61	1.94987e-57
CCT6A	0.228139	-0.57974	1.29808e-61	2.03928e-57
DHPS	0.163232	-0.632681	1.82479e-61	2.86674e-57
CD24	0.653598	-0.402453	2.78228e-61	4.37096e-57
HIST1H1E	0.333286	-0.518056	2.88572e-61	4.53347e-57
EPB41L4A-AS1	0.375218	0.64964	3.886e-61	6.10491e-57
MAGED2	0.163478	-0.638001	4.10773e-61	6.45324e-57
FKBP3	0.206366	-0.594461	4.21435e-61	6.62075e-57
LRP10	0.220283	-0.589325	4.88505e-61	7.67441e-57
LTA4H	0.269112	-0.539406	8.02689e-61	1.26102e-56
ANAPC11	0.202369	-0.598623	8.73279e-61	1.37192e-56
RPA3	0.170778	-0.61138	9.26359e-61	1.45531e-56
SYAP1	0.245379	0.804331	1.43173e-60	2.24925e-56
PDE4DIP	0.109935	-0.709697	1.93543e-60	3.04056e-56
RPL23A	3.68812	0.0305076	2.45811e-60	3.86168e-56
SINHCAF	0.491323	0.566464	3.15659e-60	4.959e-56
SAMD9	0.181854	-0.610542	4.63942e-60	7.28853e-56
NMT1	0.364498	-0.48244	4.8565e-60	7.62957e-56
VPS28	0.494537	-0.424314	5.58973e-60	8.78147e-56
LUC7L3	1.17365	-0.287299	1.10616e-59	1.73777e-55
TMEM14C	0.174475	-0.598594	1.14467e-59	1.79828e-55
B2M	4.32915	-0.0329995	1.52425e-59	2.3946e-55
S100A6	1.28144	-0.270468	2.11114e-59	3.3166e-55
AKR1A1	0.203808	-0.585737	2.12554e-59	3.33922e-55
MRPL34	0.150987	-0.640697	3.55551e-59	5.5857e-55
CAT	0.137492	-0.666006	6.11107e-59	9.60049e-55
CFDP1	0.178184	-0.616617	1.16527e-58	1.83064e-54
GABARAPL2	0.432853	-0.44055	1.68989e-58	2.65481e-54
IFITM2	0.298934	-0.511576	2.29488e-58	3.60525e-54
TMEM230	0.295837	-0.497823	2.34589e-58	3.68539e-54
PSMD8	0.458077	-0.428616	2.74904e-58	4.31875e-54
RPS18	4.18887	0.027716	4.21254e-58	6.61789e-54
PNOC	0.191148	-0.575988	5.58311e-58	8.77106e-54
PCMTD1	0.310284	-0.503277	5.91092e-58	9.28605e-54
MRPS6	0.139227	-0.636731	6.44829e-58	1.01303e-53
ARHGDIB	0.975031	-0.311522	7.55897e-58	1.18751e-53
GRHPR	0.181987	-0.613768	8.14358e-58	1.27936e-53
SNX10	0.162196	-0.620936	8.84677e-58	1.38983e-53
RPL7	2.79663	0.055421	9.03577e-58	1.41952e-53
DNMT1	0.122967	-0.686315	9.10331e-58	1.43013e-53
MINOS1	0.25931	-0.516424	1.17816e-57	1.85089e-53
ST13	0.636264	-0.377682	1.248e-57	1.9606e-53
ATF7IP	0.420991	-0.466421	1.65234e-57	2.59582e-53
DMAC1	0.131047	-0.649262	1.76131e-57	2.76701e-53
CTSH	0.633947	-0.38352	3.4751e-57	5.45938e-53
PDAP1	0.298215	-0.500952	7.19707e-57	1.13066e-52
MGST3	0.298632	-0.493808	1.69124e-56	2.65694e-52
CCDC66	0.191735	-0.586137	1.76216e-56	2.76836e-52
SNHG9	0.425556	0.577867	2.41498e-56	3.79393e-52
NELFE	0.158508	-0.621885	4.49918e-56	7.06822e-52
PNKD	0.183228	-0.588627	4.6857e-56	7.36123e-52
TPST2	0.0968658	-0.694534	4.87201e-56	7.65392e-52
ATP5MC1	0.344735	-0.466105	6.32701e-56	9.93974e-52
WAS	0.183183	-0.593942	6.40431e-56	1.00612e-51
OSTF1	0.224603	-0.546467	8.68391e-56	1.36424e-51
TLN1	0.313782	-0.484155	9.29593e-56	1.46039e-51
HIKESHI	0.104318	-0.650399	9.39962e-56	1.47668e-51
ARHGAP24	0.869116	-0.327701	1.05234e-55	1.65323e-51
STAT6	0.144908	-0.613594	1.38437e-55	2.17484e-51
SMARCB1	0.507016	-0.406304	2.3991e-55	3.76898e-51
NDUFC2	0.290069	-0.4973	3.13184e-55	4.92012e-51
APRT	0.594329	-0.374137	3.29657e-55	5.1789e-51
PRKDC	0.28007	-0.504979	7.62953e-55	1.1986e-50
NRDC	0.194022	-0.571	7.89824e-55	1.24081e-50
NUDT5	0.153611	-0.608565	1.01278e-54	1.59108e-50
CD22	0.213529	-0.542351	1.21294e-54	1.90553e-50
TRBC2	0.487346	-0.415584	1.40169e-54	2.20206e-50
MT-CO1	4.75337	-0.0383808	1.4187e-54	2.22878e-50
SYNRG	0.272988	-0.505667	1.73549e-54	2.72646e-50
NDUFB6	0.119233	-0.628818	2.10129e-54	3.30113e-50
SH3BGRL	0.595168	-0.378507	2.17855e-54	3.4225e-50
RPL5	3.47203	0.0314179	4.39371e-54	6.90252e-50
CHMP5	0.111141	-0.635352	5.52954e-54	8.68691e-50
RPS5	3.27037	0.035921	7.41749e-54	1.16529e-49
HNRNPA1	1.43106	0.170191	1.29154e-53	2.02901e-49
HLA-DQB1	1.55853	-0.232185	1.71e-53	2.68641e-49
CLNK	0.562342	-0.400845	2.09468e-53	3.29074e-49
RASGRF1	0.116311	-0.660202	2.38075e-53	3.74016e-49
MRPL18	0.14038	-0.622003	3.06101e-53	4.80884e-49
COX6B1	0.616788	-0.367011	3.58801e-53	5.63676e-49
CD200	0.176475	-0.619648	5.44896e-53	8.56032e-49
ZFAS1	1.24013	0.201986	6.30464e-53	9.90458e-49
MARCH1	0.806521	-0.335503	7.38236e-53	1.15977e-48
ERCC1	0.143877	-0.622148	8.15563e-53	1.28125e-48
BTF3	1.77446	0.104784	9.64308e-53	1.51493e-48
TAGLN2	0.450557	-0.429039	1.01325e-52	1.59181e-48
RPS15	3.62306	0.0245937	1.21895e-52	1.91497e-48
STAT1	0.180689	-0.597698	1.34721e-52	2.11646e-48
SESN3	0.326227	0.683935	1.38877e-52	2.18175e-48
TECR	0.125725	-0.62811	1.88924e-52	2.968e-48
RPL35A	3.39477	0.031775	2.03004e-52	3.18919e-48
RPS25	3.26058	0.0374005	2.7198e-52	4.27281e-48
HCLS1	0.460988	-0.404036	2.73582e-52	4.29797e-48
TMEM59	0.529504	-0.386783	3.52151e-52	5.53229e-48
MYL12B	0.895353	-0.310469	3.74701e-52	5.88655e-48
CNN2	0.24753	-0.515832	4.22325e-52	6.63473e-48
AC108863.1	0.160604	-0.598997	4.33611e-52	6.81203e-48
RPL8	3.43977	0.0323267	5.21358e-52	8.19054e-48
MT-ATP8	1.12899	-0.277318	8.395e-52	1.31886e-47
MIR155HG	0.33826	-0.484719	8.43391e-52	1.32497e-47
NMI	0.131202	-0.613571	8.81178e-52	1.38433e-47
PCNX4	0.119963	-0.677209	1.09567e-51	1.7213e-47
MAT2A	0.135308	-0.609157	1.18369e-51	1.85958e-47
TUBB4B	0.140166	-0.608871	1.85797e-51	2.91887e-47
RPS13	3.29173	0.0352102	2.47391e-51	3.88651e-47
SNHG25	0.313658	-0.4818	3.07861e-51	4.83649e-47
PKIG	0.202905	-0.527647	4.13318e-51	6.49322e-47
ANKRD11	0.724193	0.407017	4.91007e-51	7.71373e-47
DBNL	0.320458	-0.462666	7.16211e-51	1.12517e-46
COPE	0.520466	-0.378929	7.58097e-51	1.19097e-46
PTPRC	1.13838	-0.270756	7.9897e-51	1.25518e-46
SMDT1	0.525913	-0.388117	8.1451e-51	1.27959e-46
MT-CO3	5.32544	0.0194267	9.44923e-51	1.48447e-46
GNAI2	0.381497	-0.436474	9.46103e-51	1.48633e-46
DBF4	0.177027	0.806809	1.14013e-50	1.79114e-46
LSP1	0.658188	-0.349398	1.88484e-50	2.96109e-46
RPL7A	3.60665	0.0262489	2.21132e-50	3.47398e-46
ZMYND8	0.180353	-0.565531	2.43948e-50	3.83242e-46
RNF141	0.120206	-0.621618	3.80813e-50	5.98257e-46
QRSL1	0.296581	-0.479605	6.43065e-50	1.01025e-45
MBD4	0.595826	-0.364566	7.17062e-50	1.1265e-45
FERMT3	0.120254	-0.612821	7.38272e-50	1.15983e-45
RPL24	2.84229	0.0448083	7.4269e-50	1.16677e-45
TTC1	0.207956	-0.525442	9.79697e-50	1.5391e-45
FDPS	0.198622	-0.530796	1.14982e-49	1.80637e-45
OSER1	0.22239	0.732814	1.51325e-49	2.37732e-45
PSMC5	0.352765	-0.430476	1.91317e-49	3.00559e-45
TUBA1A	0.488435	-0.389351	2.43772e-49	3.82966e-45
KATNBL1	0.159881	-0.57581	2.57055e-49	4.03833e-45
MPHOSPH8	0.854415	-0.30842	3.87543e-49	6.0883e-45
RAB30-AS1	0.118302	-0.609322	4.18352e-49	6.5723e-45
EVI2B	0.588938	-0.365656	5.07162e-49	7.96751e-45
RECQL	0.15293	-0.571617	8.5991e-49	1.35092e-44
CAPG	0.224753	-0.49876	9.54525e-49	1.49956e-44
SNRPD3	0.383372	-0.415555	1.18786e-48	1.86613e-44
ZCCHC7	0.440407	-0.40444	1.30896e-48	2.05638e-44
FLOT2	0.175073	-0.550907	1.43215e-48	2.24991e-44
HLA-DRA	3.46926	-0.0854807	2.03347e-48	3.19459e-44
TMEM179B	0.146722	-0.585279	2.6449e-48	4.15514e-44
UBTF	0.294207	-0.476476	2.72024e-48	4.27349e-44
UBA52	2.8938	0.047083	2.9233e-48	4.5925e-44
HMGB2	0.464896	0.509833	3.06516e-48	4.81537e-44
OSGEP	0.130208	-0.601109	3.12508e-48	4.90951e-44
DCXR	0.10878	-0.613945	4.7001e-48	7.38385e-44
ARPC2	1.02703	-0.275932	4.81025e-48	7.5569e-44
ACTN4	0.113415	-0.599401	5.10085e-48	8.01344e-44
CACYBP	0.19608	-0.520849	6.80825e-48	1.06958e-43
CHMP4A	0.390692	-0.404294	9.18867e-48	1.44354e-43
RSRC2	0.732122	0.364621	1.02354e-47	1.60798e-43
SEM1	0.264826	-0.466041	1.02809e-47	1.61513e-43
IVD	0.111804	-0.618978	1.26611e-47	1.98906e-43
TRIM28	0.11345	-0.615717	1.54025e-47	2.41973e-43
PTGES3	0.694043	-0.331547	1.99659e-47	3.13664e-43
PLEKHJ1	0.340992	-0.417453	2.29657e-47	3.60792e-43
CD83	0.206867	0.712607	2.78215e-47	4.37076e-43
RPLP1	4.34609	0.0239518	2.84054e-47	4.46249e-43
SRI	0.262427	-0.472697	2.93672e-47	4.61359e-43
TNFRSF1B	0.127845	-0.586994	3.73613e-47	5.86945e-43
FAM111B	0.265967	0.743699	4.93924e-47	7.75954e-43
PIH1D1	0.121968	-0.595734	4.94542e-47	7.76926e-43
DRAM2	0.359292	-0.423233	5.1858e-47	8.1469e-43
PDE4B	0.410916	0.538671	1.05171e-46	1.65224e-42
PRPF6	0.211366	-0.495849	1.20975e-46	1.90052e-42
RPS21	3.09193	-0.0646683	1.26714e-46	1.99068e-42
SECISBP2L	0.275285	0.672239	1.62614e-46	2.55466e-42
ZSWIM7	0.128287	-0.578084	1.84629e-46	2.90052e-42
NOP10	0.240083	-0.49261	1.86287e-46	2.92657e-42
PRDX5	0.344828	-0.413514	2.18944e-46	3.43961e-42
DAXX	0.0991225	-0.620595	2.21358e-46	3.47753e-42
TMEM123	0.360347	0.587135	2.61816e-46	4.11314e-42
CYTIP	0.366632	0.570501	2.8259e-46	4.43949e-42
MYL6	1.49419	-0.212328	3.15475e-46	4.95612e-42
SMYD4	0.109603	-0.623147	7.37687e-46	1.15891e-41
DCAF7	0.12275	-0.590466	7.52889e-46	1.18279e-41
ZCCHC17	0.120634	-0.581667	9.96441e-46	1.56541e-41
COPA	0.304517	0.627128	1.20605e-45	1.8947e-41
EIF3J-DT	0.114159	-0.609711	1.511e-45	2.37377e-41
RPL36AL	1.67416	0.120082	1.76601e-45	2.7744e-41
MRPL14	0.130043	-0.564061	1.79123e-45	2.81402e-41
CEP290	0.108628	-0.624293	1.85289e-45	2.91089e-41
CNTRL	0.317742	-0.435203	1.89785e-45	2.98152e-41
LASP1	0.10477	-0.608547	2.02604e-45	3.18291e-41
NUDC	0.314535	-0.427413	2.20587e-45	3.46543e-41
GOPC	0.107866	-0.584971	2.997e-45	4.70829e-41
MAT2B	0.227236	-0.477071	3.14083e-45	4.93424e-41
MALAT1	6.54185	-0.0185729	3.2491e-45	5.10434e-41
MTDH	0.431598	-0.405576	3.76554e-45	5.91566e-41
CIR1	0.488383	0.473082	4.22423e-45	6.63627e-41
PSMA5	0.19421	-0.508257	4.68081e-45	7.35355e-41
TSC22D4	0.120191	-0.575283	5.90071e-45	9.27001e-41
RAB11A	0.153697	-0.538911	6.12688e-45	9.62534e-41
DNAJC8	0.515494	-0.361492	6.60035e-45	1.03692e-40
EBNA1BP2	0.10742	-0.580934	6.65836e-45	1.04603e-40
TAOK3	0.38724	-0.403797	6.77539e-45	1.06441e-40
MRPS5	0.137584	-0.570415	8.87479e-45	1.39423e-40
UBE2L6	0.117959	-0.573237	8.98029e-45	1.4108e-40
RPS29	3.72856	-0.100427	1.16212e-44	1.8257e-40
CTLA4	0.160612	0.829035	1.20535e-44	1.89361e-40
HSP90AB1	1.45901	-0.217236	1.29724e-44	2.03796e-40
ARID1B	0.656564	-0.326148	2.10581e-44	3.30822e-40
FAM129C	0.247222	-0.472873	2.21733e-44	3.48343e-40
HSPB1	0.125462	-0.570256	2.29676e-44	3.60821e-40
CTSC	0.143865	-0.540099	2.81918e-44	4.42893e-40
TSTA3	0.134045	-0.5635	3.72107e-44	5.84579e-40
ATP5ME	0.551488	-0.352345	4.07381e-44	6.39995e-40
PARVG	0.221055	-0.478692	4.11487e-44	6.46446e-40
NDUFB8	0.433719	-0.377237	4.64404e-44	7.29579e-40
ABTB1	0.127461	-0.567244	5.17336e-44	8.12735e-40
TMEM256	0.209712	-0.477999	5.26598e-44	8.27286e-40
CAPN1	0.141226	-0.530499	5.56055e-44	8.73562e-40
COX6A1	0.554783	-0.34755	5.89381e-44	9.25917e-40
NOP56	0.261596	-0.471038	7.72195e-44	1.21312e-39
APEX1	0.311422	-0.428494	8.55615e-44	1.34417e-39
VDAC1	0.194085	-0.502082	1.08156e-43	1.69914e-39
NCOA7	0.143812	-0.565418	1.10711e-43	1.73927e-39
NDUFS7	0.224052	-0.472539	1.12818e-43	1.77237e-39
TCF3	0.273846	-0.457085	1.14214e-43	1.7943e-39
HDAC1	0.249155	-0.469406	1.40064e-43	2.20041e-39
SELENOH	0.446174	-0.377147	1.6344e-43	2.56765e-39
CYBA	1.19966	-0.258236	1.6805e-43	2.64006e-39
PHF14	0.212463	-0.479319	2.27488e-43	3.57383e-39
VAMP8	0.471186	-0.360411	2.3897e-43	3.75422e-39
SYNGR2	0.359773	-0.405365	2.69756e-43	4.23786e-39
OCIAD1	0.338833	-0.4026	2.76225e-43	4.3395e-39
SARS	0.163667	-0.542685	3.07236e-43	4.82668e-39
PSMD4	0.308309	-0.421951	3.17076e-43	4.98126e-39
TMEM154	0.446057	-0.385972	3.27978e-43	5.15254e-39
NDUFA13	0.244524	-0.459606	3.3054e-43	5.19279e-39
NHP2	0.242965	-0.459285	3.57149e-43	5.61081e-39
LTB	0.861105	-0.302824	3.59598e-43	5.64928e-39
NDUFS6	0.302283	-0.43132	3.77966e-43	5.93785e-39
ZFP14	0.191257	-0.50273	3.84979e-43	6.04801e-39
MT-ND1	4.77208	0.0290559	3.92592e-43	6.16762e-39
SFPQ	0.480755	0.477127	4.57682e-43	7.19019e-39
MRPL43	0.207081	-0.478338	4.81007e-43	7.55662e-39
EIF4A2	0.909881	-0.279192	4.81073e-43	7.55766e-39
SLC25A6	1.63571	0.119259	5.0933e-43	8.00158e-39
SNRPN	0.284136	-0.445917	5.17123e-43	8.12401e-39
RNF41	0.291581	0.616535	6.08e-43	9.55169e-39
RHOC	0.171197	-0.50495	7.05758e-43	1.10875e-38
SMC6	0.165397	-0.539485	7.88615e-43	1.23891e-38
PDE7A	0.128771	-0.5761	7.99813e-43	1.25651e-38
PSMB2	0.182674	-0.491546	8.23584e-43	1.29385e-38
PSMD13	0.264072	-0.444705	8.56719e-43	1.34591e-38
PTK2B	0.163997	-0.51934	9.78291e-43	1.5369e-38
YPEL5	0.366288	0.536692	1.03732e-42	1.62964e-38
NECAP1	0.192647	0.701927	1.72007e-42	2.70223e-38
ADRM1	0.244855	-0.458399	1.73624e-42	2.72764e-38
ITM2B	0.527849	0.47385	1.98296e-42	3.11523e-38
TMEM147	0.170363	-0.502797	2.21031e-42	3.4724e-38
S100A4	0.781767	-0.310139	2.47728e-42	3.89181e-38
SSR3	0.256955	-0.443274	3.44764e-42	5.41624e-38
PSMB4	0.26227	-0.441579	3.49277e-42	5.48714e-38
ZRANB2	0.730953	-0.30521	4.86866e-42	7.64866e-38
DDT	0.496483	-0.355282	5.29422e-42	8.31723e-38
PAX5	0.342263	-0.404008	5.6367e-42	8.85525e-38
IFI27L2	0.21496	-0.469306	6.72235e-42	1.05608e-37
FNIP1	0.262137	0.626993	7.33211e-42	1.15187e-37
G3BP2	0.372391	0.529364	9.86453e-42	1.54972e-37
SKAP1	0.40054	-0.379411	9.92214e-42	1.55877e-37
PTPN22	0.208681	-0.468716	1.14073e-41	1.79209e-37
COPZ1	0.161364	-0.514968	1.3806e-41	2.16892e-37
SPOP	0.132017	-0.542584	1.54974e-41	2.43464e-37
IDH3G	0.179314	-0.497068	1.83264e-41	2.87908e-37
TPD52	0.195742	-0.49407	2.6189e-41	4.11429e-37
RPL15	3.77353	0.0226394	3.13655e-41	4.92753e-37
BCAP31	0.253519	-0.448345	3.18046e-41	4.9965e-37
ACAP1	0.520161	-0.345593	3.47547e-41	5.45996e-37
NOC3L	0.176862	-0.517326	4.37263e-41	6.86941e-37
TMEM109	0.142292	-0.523138	5.1142e-41	8.03441e-37
PLP2	0.437578	-0.363178	5.6554e-41	8.88463e-37
ORAI2	0.456811	-0.366145	6.31534e-41	9.92141e-37
POU2AF1	0.259021	-0.436968	6.49513e-41	1.02039e-36
NUPL2	0.137636	-0.539236	7.99609e-41	1.25619e-36
NSUN5	0.184124	-0.502292	9.8396e-41	1.5458e-36
DCTN2	0.167364	-0.508734	1.06396e-40	1.67147e-36
CDCA7L	0.178495	-0.493965	1.16129e-40	1.82439e-36
HERC4	0.187275	-0.487275	1.25733e-40	1.97526e-36
PA2G4	0.359374	-0.390526	1.34358e-40	2.11076e-36
DDAH2	0.159315	-0.499764	1.38518e-40	2.17612e-36
FYTTD1	0.206683	0.660327	2.35506e-40	3.69979e-36
CORO1B	0.211177	-0.470879	2.35893e-40	3.70588e-36
LEF1	0.239044	-0.444697	2.71687e-40	4.2682e-36
GSAP	0.226197	-0.443088	3.09069e-40	4.85547e-36
ANAPC5	0.268755	-0.426685	4.4099e-40	6.92795e-36
TMX1	0.112631	-0.564289	4.41132e-40	6.93019e-36
ATP5PF	0.502912	-0.338238	5.91902e-40	9.29879e-36
VIM	0.994491	-0.263004	6.38991e-40	1.00385e-35
SAT1	0.831986	0.315477	6.629e-40	1.04142e-35
SUMO3	0.213596	0.659655	7.48932e-40	1.17657e-35
RPL28	3.80705	0.0222459	1.13672e-39	1.78578e-35
CDK14	0.402522	-0.370574	1.23809e-39	1.94504e-35
MEAF6	0.345119	-0.381556	1.30474e-39	2.04975e-35
FTX	0.327186	-0.404891	1.52416e-39	2.39445e-35
ENO1	0.433889	-0.361818	1.54012e-39	2.41952e-35
CHD4	0.27962	-0.43151	2.29567e-39	3.6065e-35
MEA1	0.116762	-0.527311	2.44749e-39	3.84501e-35
RERE	0.160088	-0.499913	2.63349e-39	4.13722e-35
CASP4	0.244167	-0.433062	2.65841e-39	4.17635e-35
SDAD1	0.126874	-0.544262	2.78847e-39	4.38068e-35
MRNIP	0.231024	-0.463244	3.21098e-39	5.04444e-35
TCF4	1.40395	-0.215185	3.2125e-39	5.04684e-35
SAP18	0.861938	0.253853	3.47407e-39	5.45776e-35
RAB29	0.143881	-0.527135	4.06824e-39	6.3912e-35
PPP1R10	0.259104	-0.426255	4.8483e-39	7.61668e-35
PHF6	0.187641	-0.471805	5.36358e-39	8.42619e-35
BCL11A	0.654891	-0.305007	6.303e-39	9.90202e-35
SMCHD1	0.668775	0.355744	7.55296e-39	1.18657e-34
EIF6	0.169391	-0.476056	8.37946e-39	1.31641e-34
DENR	0.183504	-0.473232	8.62042e-39	1.35427e-34
TMOD3	0.154318	-0.489019	9.37663e-39	1.47307e-34
GGNBP2	0.478421	0.437528	1.12888e-38	1.77348e-34
EEA1	0.118831	-0.531132	1.15699e-38	1.81762e-34
RPS19	3.97408	0.0207854	1.27953e-38	2.01014e-34
VPS35	0.27478	-0.4188	1.59216e-38	2.50128e-34
STAP1	0.106142	-0.570873	1.83519e-38	2.88309e-34
BSG	0.204174	-0.463955	1.90001e-38	2.98491e-34
HBP1	0.260463	0.608523	2.003e-38	3.14672e-34
IKZF1	0.348285	-0.388442	2.14739e-38	3.37355e-34
CTNNBL1	0.222101	-0.433022	2.45771e-38	3.86107e-34
CNPY2	0.234127	-0.440639	2.47933e-38	3.89503e-34
POP5	0.181191	-0.453844	2.67581e-38	4.20369e-34
TEAD2	0.106345	-0.541023	2.78175e-38	4.37013e-34
MRPS21	0.366294	-0.372752	3.39472e-38	5.33311e-34
BAZ2A	0.488828	0.432235	4.80096e-38	7.54231e-34
SNX2	0.516768	-0.333229	4.92162e-38	7.73186e-34
AIDA	0.253568	-0.412902	5.02101e-38	7.88801e-34
MAP4K2	0.11691	-0.547413	5.83262e-38	9.16305e-34
MT-ND4L	1.87679	-0.154527	6.31054e-38	9.91386e-34
DDX3Y	0.336415	0.544715	7.38593e-38	1.16033e-33
AL161781.2	0.127997	-0.532807	8.53247e-38	1.34045e-33
FCRL3	0.128638	-0.623539	9.82862e-38	1.54408e-33
SRSF10	0.845899	0.267343	1.00629e-37	1.58088e-33
CORO1C	0.105711	-0.5686	1.08481e-37	1.70423e-33
CNOT1	0.377806	0.485836	1.35605e-37	2.13036e-33
HERPUD1	0.62166	0.3993	1.46272e-37	2.29793e-33
CNR2	0.245551	-0.421157	1.73012e-37	2.71802e-33
AKAP13	0.659219	-0.297923	1.79906e-37	2.82632e-33
ATP5F1B	0.373828	-0.364975	2.89712e-37	4.55138e-33
EIF2S2	0.45441	-0.352	2.97836e-37	4.679e-33
SRRM1	1.01517	0.213469	3.01039e-37	4.72933e-33
MPHOSPH6	0.111469	-0.512825	3.14537e-37	4.94138e-33
NDUFAF2	0.105181	-0.541851	4.67542e-37	7.34509e-33
PSMB3	0.359305	-0.372584	6.36206e-37	9.99479e-33
SMAD2	0.186217	-0.477077	6.40547e-37	1.0063e-32
TAF1D	0.715448	0.313795	7.49282e-37	1.17712e-32
VBP1	0.134815	-0.498421	8.28452e-37	1.3015e-32
ZDHHC21	0.162394	-0.478911	1.9293e-36	3.03094e-32
MESD	0.171542	-0.476381	2.10476e-36	3.30658e-32
AP2M1	0.316276	-0.370311	3.97115e-36	6.23868e-32
STAT2	0.119852	-0.530195	4.05043e-36	6.36322e-32
ZNF720	0.110338	-0.51016	4.27775e-36	6.72034e-32
RPAIN	0.204329	-0.453883	4.47618e-36	7.03209e-32
ECHDC1	0.135502	-0.489394	5.18468e-36	8.14513e-32
SP140	0.38946	-0.358547	6.48361e-36	1.01858e-31
USP28	0.142743	-0.478472	6.75306e-36	1.06091e-31
DEF8	0.191665	0.632767	6.83464e-36	1.07372e-31
ABI1	0.304854	-0.392291	7.26461e-36	1.14127e-31
RPL27	2.7736	0.0341033	8.81629e-36	1.38504e-31
TINF2	0.144587	-0.485903	9.9765e-36	1.56731e-31
TBCB	0.231746	-0.412537	1.13414e-35	1.78173e-31
RABAC1	0.479883	-0.328412	1.27576e-35	2.00421e-31
NFKBIA	0.228098	0.664488	1.35239e-35	2.1246e-31
SREK1	0.381936	0.489847	1.41639e-35	2.22515e-31
CCDC32	0.27508	-0.397381	1.54566e-35	2.42824e-31
GTF2B	0.222436	0.594041	1.87842e-35	2.951e-31
CSNK2B	0.257449	-0.403807	1.88951e-35	2.96842e-31
PCID2	0.112885	-0.515963	1.90688e-35	2.99571e-31
SCP2	0.214886	-0.412069	2.089e-35	3.28182e-31
NUDT22	0.139677	-0.486514	2.9702e-35	4.66619e-31
CCDC82	0.166424	-0.468803	3.67463e-35	5.77285e-31
POLR2F	0.148985	-0.459595	3.99024e-35	6.26867e-31
PPP1R7	0.177067	-0.437487	4.237e-35	6.65633e-31
MAP4	0.162076	-0.465893	6.98337e-35	1.09709e-30
CPNE3	0.15496	-0.469173	7.4387e-35	1.16862e-30
NUAK2	0.106738	-0.542078	7.64313e-35	1.20074e-30
RPL4	2.32763	0.0484279	8.01475e-35	1.25912e-30
TIMM8B	0.10552	-0.481255	9.34041e-35	1.46738e-30
UBA1	0.101671	-0.524397	1.48032e-34	2.32558e-30
RNF213	0.329401	-0.379082	1.77056e-34	2.78156e-30
HADHB	0.197013	-0.43554	1.87919e-34	2.95221e-30
BZW1	0.483911	0.408841	2.37284e-34	3.72773e-30
LITAF	0.580147	-0.295708	2.68e-34	4.21028e-30
SF3A3	0.15259	-0.485325	3.07331e-34	4.82817e-30
CCDC141	0.235873	-0.406632	3.34425e-34	5.25381e-30
CARD8	0.133122	-0.478774	3.63853e-34	5.71613e-30
MARCH3	0.143259	-0.469078	3.87448e-34	6.08681e-30
HLA-DPB1	2.07814	-0.132369	3.94996e-34	6.20539e-30
MRPL20	0.356331	-0.348702	4.01342e-34	6.30509e-30
PCM1	0.620299	-0.292825	4.20114e-34	6.59999e-30
PRR13	0.525358	-0.30477	4.64217e-34	7.29285e-30
NDUFB7	0.398719	-0.335572	5.39471e-34	8.4751e-30
SERPINB1	0.272861	-0.387875	5.59949e-34	8.79681e-30
TMCO1	0.266927	-0.404186	5.96408e-34	9.36957e-30
MRPL40	0.201155	-0.412391	6.10061e-34	9.58406e-30
HLA-F	0.400053	-0.329846	6.98202e-34	1.09688e-29
TXNDC17	0.134133	-0.492043	7.47357e-34	1.1741e-29
SASH3	0.130612	-0.489605	7.72162e-34	1.21307e-29
UQCRC2	0.266873	-0.38798	9.35685e-34	1.46996e-29
PRMT2	0.455363	-0.316481	1.00117e-33	1.57283e-29
ELF2	0.313388	0.523724	1.2613e-33	1.9815e-29
SDHC	0.163536	-0.471703	1.36126e-33	2.13854e-29
SF3B1	0.745238	0.288368	1.45853e-33	2.29136e-29
HUWE1	0.160198	-0.46624	1.46942e-33	2.30847e-29
RASGRP3	0.201866	-0.440878	1.8325e-33	2.87885e-29
PURA	0.117033	-0.505089	1.90715e-33	2.99613e-29
DAPP1	0.197421	-0.456089	2.50099e-33	3.92906e-29
KRIT1	0.152288	-0.482554	2.7822e-33	4.37084e-29
TEX264	0.149816	-0.464203	3.00333e-33	4.71823e-29
ZNF350	0.131703	0.683565	3.23561e-33	5.08314e-29
C12orf10	0.132114	-0.460749	3.65332e-33	5.73937e-29
HNRNPA2B1	1.59096	-0.167017	3.66524e-33	5.7581e-29
APBB2	0.164667	0.627879	3.77174e-33	5.9254e-29
DOCK10	0.256093	-0.380033	3.86863e-33	6.07762e-29
ZNF326	0.277695	0.545957	3.90633e-33	6.13684e-29
LINC00662	0.116477	-0.507518	3.98391e-33	6.25872e-29
GATAD1	0.158171	-0.462503	4.13579e-33	6.49733e-29
LDHA	0.250037	-0.381034	6.31643e-33	9.92311e-29
EIF2S1	0.11584	-0.474091	7.79542e-33	1.22466e-28
GPM6A	0.146665	-0.463316	8.61509e-33	1.35343e-28
SNRNP25	0.102141	-0.503664	9.25521e-33	1.45399e-28
GLRX3	0.121392	-0.465127	9.39459e-33	1.47589e-28
STARD7	0.292929	-0.375833	1.05133e-32	1.65165e-28
ZNF518A	0.110784	-0.491613	1.20334e-32	1.89045e-28
XPO1	0.226081	-0.406283	1.38961e-32	2.18307e-28
CALR	0.748794	0.313657	1.41007e-32	2.21522e-28
MOB3A	0.149454	-0.471844	1.42306e-32	2.23562e-28
STMP1	0.194644	-0.421641	1.62831e-32	2.55808e-28
GPR108	0.1173	-0.475258	2.23173e-32	3.50604e-28
UGP2	0.184362	-0.405172	3.42701e-32	5.38384e-28
GPSM3	0.527588	-0.299558	3.67674e-32	5.77616e-28
UQCRC1	0.106411	-0.506344	4.33428e-32	6.80916e-28
COA4	0.14324	-0.445567	4.54629e-32	7.14222e-28
MYH9	0.322193	-0.354464	4.59913e-32	7.22524e-28
VPS13C	0.52026	-0.29559	4.93941e-32	7.75981e-28
RCSD1	0.775627	0.285752	5.35571e-32	8.41382e-28
SUGT1	0.205521	-0.409521	6.5685e-32	1.03191e-27
LSM7	0.621855	-0.27655	6.63654e-32	1.0426e-27
TADA3	0.145383	-0.458722	6.67875e-32	1.04923e-27
UBASH3B	0.129207	-0.459486	6.82734e-32	1.07258e-27
ACP5	0.128664	-0.487491	6.83676e-32	1.07405e-27
ETFB	0.26076	-0.363246	7.15462e-32	1.12399e-27
COX20	0.295441	-0.363311	7.87849e-32	1.23771e-27
DHRS7	0.223851	-0.397889	8.08586e-32	1.27029e-27
MDM4	0.691095	0.314228	8.41926e-32	1.32267e-27
NT5DC1	0.141869	-0.448112	8.89985e-32	1.39817e-27
SNRPB	0.778545	0.25008	9.00549e-32	1.41476e-27
HAX1	0.275944	-0.358382	1.03978e-31	1.63349e-27
USE1	0.155926	-0.442695	1.19746e-31	1.88122e-27
FAM120A	0.170579	-0.437041	1.32642e-31	2.0838e-27
IKBKB	0.130722	-0.451561	1.38512e-31	2.17602e-27
GMFG	0.855987	-0.247365	1.58523e-31	2.49039e-27
PKM	0.277126	-0.368615	1.82416e-31	2.86575e-27
SPG11	0.170588	-0.4291	1.92104e-31	3.01796e-27
NUTM2B-AS1	0.117935	-0.492678	2.00841e-31	3.15522e-27
MX1	0.141962	-0.47252	2.27682e-31	3.57689e-27
COTL1	0.2821	-0.362244	2.32173e-31	3.64744e-27
TRIM73	0.20359	-0.422441	2.41399e-31	3.79239e-27
MAGEF1	0.128389	-0.452832	2.65381e-31	4.16914e-27
NDUFS8	0.210441	-0.403712	2.84114e-31	4.46343e-27
BABAM1	0.118361	-0.471687	3.13463e-31	4.9245e-27
HCST	0.589477	-0.290461	3.77113e-31	5.92444e-27
PFKL	0.121912	-0.467046	4.43802e-31	6.97213e-27
HINT2	0.1154	-0.466761	4.5888e-31	7.20901e-27
NCKAP1L	0.285226	-0.35679	4.95498e-31	7.78428e-27
CDC37	0.416091	-0.318024	6.04983e-31	9.50429e-27
GHITM	0.336465	-0.351026	6.29754e-31	9.89343e-27
OST4	1.0313	-0.224065	6.83796e-31	1.07424e-26
HSPD1	0.244167	-0.390679	7.27046e-31	1.14219e-26
RPLP2	3.59473	0.0190124	8.36769e-31	1.31456e-26
MTSS1	0.302274	-0.373091	1.52492e-30	2.39566e-26
HM13	0.113375	-0.470669	1.6457e-30	2.58539e-26
THOC7	0.200625	-0.392309	1.6713e-30	2.62561e-26
GRN	0.161101	-0.430489	1.69064e-30	2.65599e-26
EEF1B2	2.85388	0.0364235	2.03814e-30	3.20191e-26
CREBRF	0.488953	0.391956	2.21261e-30	3.47601e-26
PHPT1	0.141088	-0.448797	2.25249e-30	3.53866e-26
RICTOR	0.315899	0.486423	2.46735e-30	3.87621e-26
PSMD7	0.383206	0.434513	2.48897e-30	3.91018e-26
ITM2A	0.11203	-0.464274	2.51433e-30	3.95001e-26
PHKB	0.404639	-0.31854	2.89315e-30	4.54513e-26
ERP44	0.185998	-0.407518	3.03231e-30	4.76376e-26
IFT20	0.127897	-0.448372	3.16796e-30	4.97686e-26
XBP1	0.159251	0.64257	3.37147e-30	5.29657e-26
MTPN	0.92321	-0.236347	4.34822e-30	6.83105e-26
METTL23	0.180782	-0.403942	5.41739e-30	8.51072e-26
CSNK1D	0.253337	0.550097	5.89698e-30	9.26416e-26
PSMD2	0.178101	-0.414388	6.24485e-30	9.81066e-26
RAB11FIP1	0.314037	0.508879	6.2484e-30	9.81624e-26
ZNF106	0.19279	-0.41196	6.32084e-30	9.93003e-26
GLG1	0.204213	-0.409205	7.02007e-30	1.10285e-25
TRIM56	0.238499	-0.398945	7.12167e-30	1.11881e-25
NDUFB11	0.642092	-0.265426	7.20708e-30	1.13223e-25
TMBIM4	0.536878	-0.282844	7.26403e-30	1.14118e-25
SSR1	0.226849	-0.379126	7.67458e-30	1.20568e-25
WDFY4	0.182607	-0.40864	9.63481e-30	1.51363e-25
GNB2	0.160296	-0.424881	1.03257e-29	1.62216e-25
RPAP2	0.159844	-0.44818	1.04971e-29	1.6491e-25
LSM2	0.29549	-0.338704	1.09592e-29	1.7217e-25
DHX36	0.518669	0.366121	1.21604e-29	1.91039e-25
XRRA1	0.142474	-0.427232	1.25488e-29	1.97142e-25
BAZ1B	0.129876	-0.470125	1.27448e-29	2.00221e-25
PLAC8	0.605682	-0.273723	1.34411e-29	2.1116e-25
TMEM126B	0.113936	-0.445349	1.81312e-29	2.84841e-25
PGAM1	0.230418	-0.378315	1.85174e-29	2.90908e-25
SPTBN1	0.203968	-0.40053	2.05632e-29	3.23048e-25
OARD1	0.206713	-0.387525	2.62697e-29	4.12697e-25
C19orf25	0.208338	-0.380639	2.81952e-29	4.42946e-25
BCLAF1	0.641036	0.310691	3.37529e-29	5.30257e-25
MSN	0.490795	-0.290747	3.55356e-29	5.58264e-25
POLR2B	0.319484	0.468469	3.68813e-29	5.79406e-25
JUNB	0.249371	0.599629	4.89205e-29	7.68541e-25
TMEM107	0.24199	-0.381334	5.0808e-29	7.98194e-25
MT-ND5	3.168	0.0310263	5.47994e-29	8.60899e-25
CCDC115	0.153634	-0.405873	5.49389e-29	8.6309e-25
TAOK1	0.119834	-0.447591	5.67903e-29	8.92176e-25
CSKMT	0.104789	-0.473626	5.93848e-29	9.32935e-25
WNK1	0.233403	-0.361563	6.39547e-29	1.00473e-24
TAP1	0.141381	-0.413535	6.72687e-29	1.05679e-24
APPL1	0.406755	-0.297314	7.05221e-29	1.1079e-24
STAM	0.153842	0.625119	7.79678e-29	1.22487e-24
KLHL24	0.2953	0.511989	7.87865e-29	1.23774e-24
CUEDC2	0.107935	-0.442515	8.78871e-29	1.38071e-24
EIF3I	0.353215	-0.317146	1.05241e-28	1.65333e-24
PNKP	0.173826	-0.412049	1.15736e-28	1.81822e-24
SRSF1	0.25884	-0.359221	1.17714e-28	1.84929e-24
TRIM52	0.141903	-0.456462	1.18643e-28	1.86388e-24
MRPS25	0.1109	-0.449092	1.21887e-28	1.91484e-24
DNAJC15	0.369038	-0.303722	1.34382e-28	2.11114e-24
HDDC2	0.149162	-0.418077	1.345e-28	2.11299e-24
ADAMTS6	0.195827	-0.380059	1.38779e-28	2.18021e-24
MGMT	0.160025	-0.399518	1.81922e-28	2.85799e-24
PCBP1	0.523609	-0.282617	1.87788e-28	2.95015e-24
DPM3	0.151829	-0.425149	1.97021e-28	3.0952e-24
PUS7L	0.167767	-0.411807	2.19601e-28	3.44994e-24
NCF1	0.467375	-0.278345	2.30173e-28	3.61602e-24
RBX1	0.381756	-0.308218	2.44805e-28	3.84589e-24
ANP32A	0.465282	-0.28833	2.57547e-28	4.04606e-24
ITPA	0.138071	-0.407597	2.87664e-28	4.51921e-24
HP1BP3	0.55342	-0.271346	4.17477e-28	6.55856e-24
PDCD6IP	0.199159	-0.393614	4.69589e-28	7.37724e-24
FBXO22	0.143032	-0.436354	4.78744e-28	7.52107e-24
H2AFZ	0.508718	-0.278714	5.56435e-28	8.74159e-24
MARF1	0.234107	-0.365008	5.88387e-28	9.24355e-24
NFATC3	0.182186	-0.384026	7.02756e-28	1.10403e-23
DDX21	0.420736	0.410785	8.09311e-28	1.27143e-23
AC025159.1	0.144741	0.637957	8.57785e-28	1.34758e-23
EIF4G2	0.606684	-0.263521	1.02255e-27	1.60643e-23
TXNL1	0.26503	-0.338971	1.09376e-27	1.7183e-23
TRAPPC2L	0.811298	0.232788	1.13908e-27	1.7895e-23
ZFC3H1	0.242747	-0.357439	1.23829e-27	1.94535e-23
SSSCA1	0.110348	-0.46372	1.27856e-27	2.00862e-23
ANKZF1	0.132729	-0.438395	1.3373e-27	2.1009e-23
ATF4	0.406997	0.415769	1.42047e-27	2.23155e-23
MYL6B	0.114234	-0.452644	1.42497e-27	2.23862e-23
SMARCE1	0.286313	0.492491	1.43381e-27	2.25251e-23
PSMA4	0.305208	-0.328483	1.43586e-27	2.25573e-23
GTF2I	0.28956	-0.342143	1.50436e-27	2.36335e-23
IK	0.431509	-0.295944	1.53633e-27	2.41358e-23
LRRFIP1	0.300247	-0.332484	1.56497e-27	2.45857e-23
APOPT1	0.110868	-0.419052	1.59229e-27	2.50149e-23
PRRC2C	0.969305	0.195257	1.61797e-27	2.54183e-23
DNPH1	0.149664	-0.416527	1.6648e-27	2.61541e-23
SLC25A45	0.229847	-0.36257	1.7699e-27	2.78051e-23
NUB1	0.234814	-0.361837	1.84664e-27	2.90107e-23
LGALS1	0.223251	-0.424793	2.1623e-27	3.39697e-23
RB1CC1	0.359733	0.438389	2.26468e-27	3.55782e-23
ARPC1A	0.121173	-0.436196	2.60723e-27	4.09596e-23
CDK5RAP3	0.179326	-0.387785	3.29098e-27	5.17013e-23
KIF5B	0.313793	0.477475	3.29728e-27	5.18002e-23
SWAP70	0.584558	-0.263521	3.58412e-27	5.63066e-23
ASNA1	0.113707	-0.437267	4.33964e-27	6.81758e-23
POLR2E	0.164729	-0.382497	4.62749e-27	7.26978e-23
C19orf70	0.298673	-0.3174	5.14049e-27	8.07571e-23
CALCOCO2	0.13284	-0.417902	5.32637e-27	8.36773e-23
SETX	0.31287	-0.324945	5.90376e-27	9.2748e-23
MGAT1	0.143054	-0.41323	6.31939e-27	9.92776e-23
SLC38A1	0.49989	-0.27402	6.61209e-27	1.03876e-22
C8orf59	0.431657	-0.284944	7.70643e-27	1.21068e-22
ZMAT1	0.175806	-0.42136	8.54451e-27	1.34234e-22
TRIM38	0.434439	-0.294931	9.44057e-27	1.48311e-22
SH3BGRL3	1.33196	-0.182722	9.67915e-27	1.52059e-22
SLTM	0.417517	-0.293794	1.0402e-26	1.63415e-22
CAPZB	0.325124	-0.325718	1.05606e-26	1.65907e-22
TOP1MT	0.130792	-0.411105	1.13849e-26	1.78856e-22
MKNK2	0.222608	-0.36363	1.38486e-26	2.17561e-22
NUCB1	0.150209	-0.403249	1.46889e-26	2.30763e-22
GLOD4	0.159194	-0.389831	1.49501e-26	2.34867e-22
CBFA2T3	0.117446	-0.415051	1.54659e-26	2.42969e-22
UBE2V2	0.145443	-0.420165	1.67384e-26	2.6296e-22
PPIE	0.125921	-0.42649	1.89841e-26	2.9824e-22
HSP90AA1	1.2653	-0.18052	1.98279e-26	3.11496e-22
ZNF737	0.140747	-0.393771	2.16751e-26	3.40516e-22
PDCD10	0.246861	-0.353485	2.20414e-26	3.46271e-22
NDUFAB1	0.263248	-0.334115	2.24982e-26	3.53446e-22
DERL2	0.204594	0.5263	2.80278e-26	4.40316e-22
NCR3	0.172434	-0.375931	2.94992e-26	4.63432e-22
CCDC91	0.221819	-0.352616	3.07528e-26	4.83127e-22
AL445472.1	0.151222	-0.430181	3.69167e-26	5.79962e-22
MED30	0.14774	0.617455	3.90564e-26	6.13576e-22
SMIM27	0.169775	-0.390592	4.65653e-26	7.3154e-22
RSL24D1	0.531665	0.32642	4.66516e-26	7.32896e-22
PITPNB	0.133307	-0.421268	5.18021e-26	8.13811e-22
FKBP1A	0.172706	-0.372755	5.18375e-26	8.14368e-22
HSPB11	0.157957	-0.389565	5.6009e-26	8.79902e-22
POLR2J	0.286835	-0.320656	5.63128e-26	8.84673e-22
RPL38	2.56441	-0.0813079	6.86243e-26	1.07809e-21
TSPO	0.473341	-0.266711	8.07663e-26	1.26884e-21
PSMC4	0.17076	-0.383613	1.03276e-25	1.62247e-21
BRD2	0.371483	-0.288986	1.08743e-25	1.70835e-21
TMED9	0.235405	-0.34393	1.17274e-25	1.84238e-21
ZNF394	0.212187	0.53211	1.19002e-25	1.86952e-21
BIRC2	0.253897	0.475761	1.23471e-25	1.93972e-21
MRPS18B	0.14894	-0.409651	1.33731e-25	2.10091e-21
MPG	0.231961	-0.338436	1.51962e-25	2.38732e-21
NUP88	0.194162	-0.372882	1.78051e-25	2.79718e-21
MBNL1	0.716945	-0.238108	1.84786e-25	2.90299e-21
ENTPD1	0.179354	-0.366975	1.90206e-25	2.98813e-21
VRK3	0.113232	-0.419499	2.09352e-25	3.28893e-21
KDELR1	0.20778	-0.356972	2.45299e-25	3.85364e-21
ARRDC3	0.208585	-0.342674	2.63932e-25	4.14636e-21
PPP1R12A	0.40477	-0.291577	2.76621e-25	4.34572e-21
VMP1	0.197157	-0.364729	2.85813e-25	4.49013e-21
COPB1	0.177269	-0.378316	2.95909e-25	4.64873e-21
RUBCN	0.141843	0.589264	3.14624e-25	4.94274e-21
PLEKHF2	0.171342	-0.382064	3.34437e-25	5.25401e-21
STX10	0.111231	-0.402272	3.49359e-25	5.48842e-21
CD84	0.337285	-0.30846	3.6457e-25	5.72739e-21
SUPT20H	0.124046	-0.40283	4.0344e-25	6.33804e-21
EIF5	0.655147	0.275263	4.37357e-25	6.87088e-21
MICU1	0.117607	-0.416832	5.01941e-25	7.8855e-21
RGS10	0.424283	-0.274971	5.03807e-25	7.9148e-21
DCLRE1C	0.138143	-0.402388	5.825e-25	9.15107e-21
TPR	0.565594	-0.253953	7.14198e-25	1.12201e-20
GTF3C6	0.205689	-0.348715	7.16772e-25	1.12605e-20
PPA1	0.186184	-0.35726	7.16814e-25	1.12612e-20
ADI1	0.110856	-0.408487	8.4858e-25	1.33312e-20
SNRPA1	0.269268	0.47009	8.80182e-25	1.38277e-20
MT-CYB	4.92933	0.0176627	9.10038e-25	1.42967e-20
NME3	0.199341	-0.341855	9.342e-25	1.46763e-20
NUMA1	0.227824	-0.34471	1.0535e-24	1.65505e-20
TPP1	0.165074	-0.377826	1.08181e-24	1.69952e-20
SPTAN1	0.157305	-0.382161	1.29657e-24	2.03692e-20
WDR70	0.154044	-0.40062	1.35284e-24	2.12532e-20
TMEM243	0.710965	0.250691	1.45411e-24	2.2844e-20
CASP8	0.346422	0.410659	1.54022e-24	2.41968e-20
MRPS9	0.118935	-0.409163	1.66304e-24	2.61264e-20
TPRKB	0.132542	-0.389662	1.84751e-24	2.90243e-20
CHCHD1	0.175869	-0.361991	2.31697e-24	3.63996e-20
RPL22L1	0.507907	-0.262096	2.42108e-24	3.80352e-20
EMP3	0.831104	-0.212995	2.56513e-24	4.02981e-20
ATF7IP2	0.235625	0.48698	2.68007e-24	4.21039e-20
LINC02001	0.123907	-0.426078	2.75037e-24	4.32083e-20
REEP5	0.290461	-0.298106	2.8233e-24	4.4354e-20
ICE2	0.157848	-0.374337	3.01925e-24	4.74324e-20
ARHGAP15	0.274438	-0.308288	3.29848e-24	5.18191e-20
SEPT7	1.37878	-0.171268	3.35717e-24	5.27411e-20
FRG1	0.278167	-0.317278	3.47411e-24	5.45783e-20
SUPT16H	0.311242	-0.307295	3.56083e-24	5.59407e-20
ORMDL2	0.114722	-0.41886	3.82146e-24	6.00351e-20
ID3	0.770067	0.329364	4.7301e-24	7.43099e-20
PRH1	0.211904	-0.340117	5.0445e-24	7.92491e-20
METTL5	0.222094	-0.332239	5.25904e-24	8.26195e-20
IFNAR1	0.276138	-0.30689	5.29856e-24	8.32405e-20
SYF2	0.825785	0.207457	6.06741e-24	9.53189e-20
FAM111A	0.145355	-0.377852	6.28344e-24	9.87128e-20
MIA3	0.253521	-0.316597	6.4588e-24	1.01468e-19
YPEL2	0.229152	0.526145	6.74593e-24	1.05979e-19
C6orf62	0.235433	-0.332272	6.9058e-24	1.0849e-19
DNAJC19	0.236036	-0.326079	7.81285e-24	1.2274e-19
LINC00667	0.125645	-0.387458	7.88011e-24	1.23797e-19
DDX24	0.949327	0.180526	7.99264e-24	1.25564e-19
OSBPL10	0.194093	-0.358833	8.07674e-24	1.26886e-19
HLA-DRB1	2.07041	-0.132706	8.76876e-24	1.37757e-19
ROMO1	0.314183	-0.301456	9.44239e-24	1.4834e-19
MDH1	0.279928	-0.313378	1.05957e-23	1.66459e-19
HMGB1	1.88443	0.0458683	1.11826e-23	1.75678e-19
FNTA	0.138808	-0.378241	1.32233e-23	2.07738e-19
TIMM10	0.159784	-0.357031	1.3936e-23	2.18935e-19
PTPN18	0.116306	-0.407553	1.39981e-23	2.1991e-19
PPP1R11	0.118241	-0.388714	1.50553e-23	2.36519e-19
NAA10	0.143481	-0.390983	1.56384e-23	2.4568e-19
NFKBID	0.303122	0.457451	1.6658e-23	2.61696e-19
TTC37	0.152824	-0.378202	1.6733e-23	2.62875e-19
BACH2	0.268005	-0.33461	1.76315e-23	2.7699e-19
LARP1	0.112474	-0.404089	1.76553e-23	2.77365e-19
DDRGK1	0.120565	-0.406788	1.84175e-23	2.89339e-19
SEC11C	0.190764	-0.343807	1.89329e-23	2.97436e-19
GPX4	0.759841	-0.223145	1.95044e-23	3.06414e-19
ZNF224	0.155422	-0.384637	2.03796e-23	3.20164e-19
PAFAH1B2	0.241012	0.485863	2.36105e-23	3.70921e-19
YBX1	0.590881	0.30016	2.44487e-23	3.84089e-19
TMEM14B	0.334735	-0.290446	2.68877e-23	4.22406e-19
M6PR	0.205152	-0.338559	2.72406e-23	4.27949e-19
CCT2	0.197848	-0.341736	2.75873e-23	4.33396e-19
FAM76B	0.152902	0.538653	2.80255e-23	4.40281e-19
CD44	0.505171	0.340452	3.27824e-23	5.15011e-19
PFDN5	2.48616	0.0351836	3.48935e-23	5.48177e-19
MED6	0.239086	0.473596	3.55823e-23	5.58998e-19
MRPS36	0.1794	-0.359597	3.6548e-23	5.74169e-19
ITGB1BP1	0.11991	-0.389949	3.91131e-23	6.14467e-19
CYLD	0.42056	0.3786	4.04733e-23	6.35836e-19
CALM2	0.93644	-0.205755	4.05826e-23	6.37552e-19
JADE2	0.14084	-0.384441	4.06748e-23	6.39002e-19
BUB3	0.255683	-0.309523	4.15499e-23	6.52749e-19
MRPL11	0.235177	-0.335221	4.35563e-23	6.8427e-19
SNX1	0.112703	-0.415486	4.49877e-23	7.06757e-19
CCM2	0.233078	-0.324711	4.65604e-23	7.31464e-19
HSBP1	0.128033	-0.373987	5.615e-23	8.82117e-19
AC007952.4	0.195235	-0.362101	5.64484e-23	8.86804e-19
CEP68	0.150764	0.565914	6.42391e-23	1.0092e-18
CD63	0.379364	-0.272738	6.73509e-23	1.05808e-18
ZNF138	0.116969	-0.410362	6.98291e-23	1.09702e-18
TBC1D5	0.172484	-0.362492	7.33818e-23	1.15283e-18
ADAR	0.435702	0.352688	7.59996e-23	1.19395e-18
TIMM17B	0.151049	-0.370674	8.76932e-23	1.37766e-18
PSMB10	0.113804	-0.416934	8.77297e-23	1.37823e-18
RNF167	0.114508	-0.40298	8.96242e-23	1.408e-18
UQCRQ	0.361105	-0.280167	9.1357e-23	1.43522e-18
SHKBP1	0.132249	-0.370503	9.74228e-23	1.53051e-18
RBM6	0.345344	-0.286236	1.01132e-22	1.58879e-18
TFEB	0.19459	-0.31467	1.04639e-22	1.64388e-18
WTAP	0.286516	0.441609	1.04671e-22	1.64438e-18
MIEN1	0.206582	-0.327265	1.07548e-22	1.68958e-18
SRGN	0.444518	-0.23761	1.08616e-22	1.70635e-18
TMEM80	0.119774	-0.390928	1.34586e-22	2.11435e-18
NDUFA1	0.623029	-0.23373	1.3606e-22	2.13751e-18
DIAPH1	0.120577	-0.391714	1.44134e-22	2.26435e-18
SLC25A37	0.136312	-0.385012	1.5816e-22	2.48469e-18
RPS11	3.28963	0.0192571	1.63113e-22	2.5625e-18
HMGN3	0.444251	-0.26361	1.63817e-22	2.57356e-18
ARID1A	0.238021	-0.323577	1.94877e-22	3.06151e-18
TIFA	0.19483	-0.338654	1.99476e-22	3.13377e-18
ZNF430	0.261301	0.456711	2.05788e-22	3.23293e-18
LIMD2	1.219	-0.176543	2.07908e-22	3.26624e-18
CAPZA1	0.36965	-0.267598	2.09012e-22	3.28358e-18
MRPL1	0.173389	-0.34425	2.21902e-22	3.48608e-18
MAML2	0.15885	-0.362164	2.48984e-22	3.91154e-18
ODF2L	0.181687	-0.354543	2.58076e-22	4.05438e-18
NUBP2	0.148725	-0.351089	2.71052e-22	4.25823e-18
ATXN10	0.135786	-0.370418	2.71622e-22	4.26718e-18
NOP58	0.370995	0.393957	3.1817e-22	4.99846e-18
CHMP2A	0.283072	-0.298745	3.2485e-22	5.10339e-18
PARP4	0.188651	-0.336708	3.31569e-22	5.20895e-18
AC025164.1	0.267986	-0.310584	3.32149e-22	5.21806e-18
CD79A	1.51933	-0.158576	4.42531e-22	6.95217e-18
GLYR1	0.124005	-0.391519	4.47485e-22	7.02998e-18
EXOSC8	0.158468	-0.347087	4.73401e-22	7.43713e-18
NDUFV1	0.161025	-0.345325	4.81092e-22	7.55796e-18
CTDSP1	0.163491	-0.349164	4.9113e-22	7.71565e-18
CCNDBP1	0.355219	-0.269647	4.97676e-22	7.81849e-18
PFN1	0.681085	-0.223757	4.99795e-22	7.85178e-18
DGKD	0.160094	-0.368092	5.52392e-22	8.67809e-18
RAMMET	0.174802	0.522154	5.63592e-22	8.85403e-18
RPS15A	3.59072	0.0121949	6.02306e-22	9.46223e-18
ZBTB20	0.438297	-0.256179	6.30097e-22	9.89883e-18
CHORDC1	0.132955	-0.36654	6.4197e-22	1.00853e-17
CFL1	1.26569	-0.171336	7.6262e-22	1.19808e-17
HNRNPH3	0.663553	0.252157	8.0402e-22	1.26312e-17
SNHG8	0.577473	0.284747	8.50075e-22	1.33547e-17
SEC31A	0.250347	-0.30668	9.48888e-22	1.4907e-17
NAP1L4	0.257615	-0.288182	1.10116e-21	1.72992e-17
FAM102A	0.146339	0.568988	1.12279e-21	1.7639e-17
ABCF1	0.197234	-0.368216	1.33547e-21	2.09802e-17
MRPS12	0.181541	-0.328268	1.42472e-21	2.23824e-17
SMARCA2	0.166005	-0.353461	1.56471e-21	2.45815e-17
SYVN1	0.117015	-0.390601	1.76936e-21	2.77966e-17
FGD3	0.125657	-0.3764	1.77178e-21	2.78347e-17
CHPT1	0.138078	0.544017	1.79662e-21	2.82249e-17
GLIPR1	0.138446	-0.371868	2.17317e-21	3.41404e-17
GTF2F1	0.142103	-0.358912	2.27312e-21	3.57107e-17
RPS27	4.83953	-0.0260423	2.29519e-21	3.60574e-17
SSB	0.368695	-0.261315	2.33916e-21	3.67482e-17
TOMM20	0.796264	0.202399	2.37101e-21	3.72486e-17
NARS	0.167674	-0.347872	2.62863e-21	4.12958e-17
CDC42SE1	0.536925	-0.230325	2.77179e-21	4.35448e-17
STOML2	0.125332	-0.356788	2.9357e-21	4.61198e-17
AGO3	0.148541	-0.341931	3.92339e-21	6.16364e-17
SCAMP2	0.178973	-0.332377	3.98249e-21	6.2565e-17
CLK3	0.128988	-0.352746	4.21376e-21	6.61982e-17
RABEP2	0.192788	-0.313056	4.39908e-21	6.91096e-17
CD82	0.265207	-0.282024	4.57079e-21	7.18072e-17
SDHA	0.233603	-0.313852	4.70976e-21	7.39903e-17
TCF7	0.214307	0.477386	4.84111e-21	7.60538e-17
FAM192A	0.12229	-0.363638	4.9215e-21	7.73167e-17
FAM96B	0.315778	-0.276218	5.24096e-21	8.23355e-17
ATP6V0B	0.382329	-0.259844	6.70123e-21	1.05276e-16
PYHIN1	0.196236	-0.362362	6.70469e-21	1.05331e-16
ABLIM1	0.119076	-0.364371	7.19251e-21	1.12994e-16
XRN2	0.302051	-0.28612	8.90648e-21	1.39921e-16
CRIP1	0.172307	-0.362205	9.25154e-21	1.45342e-16
AFF4	0.321995	0.402888	1.03656e-20	1.62843e-16
CWC15	0.419236	0.342641	1.09047e-20	1.71312e-16
CAPN12	0.146351	-0.352194	1.10167e-20	1.73073e-16
DUSP22	0.269381	-0.275591	1.18544e-20	1.86232e-16
SCAND1	0.309572	0.43434	1.20807e-20	1.89787e-16
ATP5PB	0.342835	-0.258111	1.25435e-20	1.97058e-16
SELENOW	0.282801	-0.271178	1.31041e-20	2.05865e-16
ATP1B3	0.143814	-0.337318	1.47365e-20	2.3151e-16
CFAP97	0.185022	-0.315064	1.48837e-20	2.33822e-16
RPL22	2.95678	0.0196949	1.88756e-20	2.96536e-16
IMMT	0.123905	-0.359244	1.89884e-20	2.98307e-16
ATP6V1F	0.344667	-0.254529	1.90382e-20	2.99091e-16
CALCOCO1	0.135503	-0.345484	2.12094e-20	3.33199e-16
RPL34	3.97695	0.0110596	2.32817e-20	3.65756e-16
YWHAE	0.323051	-0.281039	2.36117e-20	3.7094e-16
EXOC7	0.128752	-0.34885	2.37229e-20	3.72687e-16
NSFL1C	0.135807	-0.353702	2.4239e-20	3.80794e-16
GLS	0.173285	-0.336942	2.55821e-20	4.01894e-16
NUP62	0.118683	-0.374058	2.56979e-20	4.03715e-16
PPP4C	0.204477	-0.314712	2.78037e-20	4.36796e-16
NEAT1	0.969546	-0.191225	2.85358e-20	4.48298e-16
UBAC2	0.140345	-0.351751	2.98896e-20	4.69565e-16
GPR183	0.179634	0.514539	3.56166e-20	5.59538e-16
PPDPF	1.22355	0.109491	3.71532e-20	5.83677e-16
COX11	0.122588	-0.353455	3.76727e-20	5.91837e-16
ERP29	1.33966	-0.159412	3.93198e-20	6.17714e-16
GABPB1-AS1	1.06517	-0.183569	3.97315e-20	6.24182e-16
CCDC47	0.118234	-0.375368	5.47073e-20	8.59452e-16
COX7A2L	0.358188	-0.248678	5.91064e-20	9.28562e-16
CCPG1	0.149342	-0.334034	5.9994e-20	9.42506e-16
SFT2D1	0.197671	-0.326464	6.76059e-20	1.06209e-15
CEP57	0.212066	-0.293969	6.84164e-20	1.07482e-15
PRPF4B	0.67188	0.243219	8.15096e-20	1.28052e-15
ADNP	0.124309	-0.353486	8.4887e-20	1.33358e-15
NDUFS2	0.223839	-0.283466	8.59049e-20	1.34957e-15
CTR9	0.153213	-0.339439	9.7354e-20	1.52943e-15
GSTK1	0.354741	-0.258199	1.00597e-19	1.58038e-15
BRAF	0.233958	0.45068	1.00759e-19	1.58293e-15
TXNDC12	0.141678	-0.341419	1.08492e-19	1.70441e-15
EIF2B1	0.140889	-0.35922	1.09022e-19	1.71274e-15
CAPNS1	0.151648	-0.334896	1.09052e-19	1.71321e-15
RNF181	0.193513	-0.31348	1.10616e-19	1.73778e-15
TXN	0.122922	-0.339582	1.17027e-19	1.83849e-15
RPN2	0.227767	-0.304258	1.2229e-19	1.92117e-15
PBXIP1	0.173063	-0.331288	1.28424e-19	2.01754e-15
CD40	0.275334	-0.282041	1.36273e-19	2.14086e-15
TTN	0.501528	-0.22999	1.367e-19	2.14756e-15
CDC42SE2	0.66739	0.229893	1.51818e-19	2.38507e-15
ZNF101	0.312019	0.395766	1.64655e-19	2.58674e-15
TXN2	0.196558	-0.308786	1.65403e-19	2.59849e-15
BPTF	0.476567	-0.237124	1.73394e-19	2.72402e-15
ARL1	0.115633	-0.349728	1.73671e-19	2.72836e-15
C19orf53	0.663405	-0.212427	1.75152e-19	2.75164e-15
ORMDL1	0.611046	-0.214218	1.96694e-19	3.09007e-15
DDOST	0.233063	-0.286541	2.09466e-19	3.29071e-15
HNRNPDL	0.978535	-0.186276	2.1499e-19	3.37749e-15
POLR2I	0.259256	-0.287047	2.30478e-19	3.62081e-15
NDUFA2	0.359545	-0.244745	2.45214e-19	3.85231e-15
RABGGTB	0.173894	0.488883	2.51743e-19	3.95488e-15
FAM208A	0.198136	-0.311088	2.61741e-19	4.11195e-15
PGK1	0.313374	-0.260734	2.73915e-19	4.3032e-15
TDG	0.200117	0.454963	3.08094e-19	4.84015e-15
RP9	0.151538	-0.34296	3.24955e-19	5.10505e-15
HNRNPA0	0.431472	0.324477	3.64725e-19	5.72982e-15
CDK13	0.330107	-0.264239	3.9886e-19	6.26609e-15
PIP4P1	0.162057	0.512111	4.04325e-19	6.35195e-15
PHF11	0.222759	-0.296436	4.64087e-19	7.29081e-15
TMEM156	0.161455	-0.324897	4.64397e-19	7.29567e-15
NT5C3A	0.23627	-0.276145	4.65719e-19	7.31644e-15
INPP5F	0.160552	-0.32091	4.92794e-19	7.7418e-15
TERF2IP	0.264531	0.450109	5.05314e-19	7.93849e-15
VTI1B	0.117554	-0.365889	5.18807e-19	8.15046e-15
SELENOF	0.483773	-0.222973	5.43114e-19	8.53233e-15
SHISA5	0.195846	-0.30279	5.71266e-19	8.97459e-15
DCP1A	0.159643	0.491774	5.98742e-19	9.40624e-15
SRP9	0.370547	-0.244109	6.20187e-19	9.74313e-15
JADE1	0.120689	-0.359233	7.36658e-19	1.15729e-14
TTC14	0.464755	-0.23232	7.39442e-19	1.16166e-14
RASGRP2	0.292788	-0.260357	7.40442e-19	1.16324e-14
SNF8	0.204659	-0.283228	8.34084e-19	1.31035e-14
ZNF644	0.3666	0.357093	1.06136e-18	1.66739e-14
SMC1A	0.137181	-0.329935	1.17728e-18	1.84951e-14
RFC1	0.366929	-0.246359	1.18496e-18	1.86157e-14
THUMPD3-AS1	0.464025	-0.228033	1.30188e-18	2.04525e-14
SH3BP5	0.371444	-0.240388	1.45473e-18	2.28538e-14
HDAC7	0.127402	-0.343809	1.498e-18	2.35336e-14
RAP1A	0.33587	-0.244353	1.51307e-18	2.37704e-14
COQ10B	0.171194	0.461768	1.52742e-18	2.39957e-14
SRRM2	0.607399	0.255552	1.56542e-18	2.45927e-14
ATP5MC3	0.494188	-0.221146	1.57129e-18	2.4685e-14
MUC20-OT1	0.259614	-0.275719	1.68847e-18	2.65259e-14
BNIP3L	0.325932	-0.256132	2.02916e-18	3.18781e-14
SYNE2	0.469297	-0.235469	2.09116e-18	3.28522e-14
MAGOH	0.262996	-0.274249	2.30535e-18	3.62171e-14
COMMD3	0.223202	-0.268069	2.50895e-18	3.94157e-14
COPS5	0.214879	-0.28826	2.77515e-18	4.35976e-14
HSPE1	0.394249	-0.240828	2.8071e-18	4.40996e-14
SERINC1	0.257094	0.396679	3.12504e-18	4.90943e-14
CWC27	0.144632	-0.31853	3.12872e-18	4.91521e-14
NSL1	0.133277	-0.335957	3.14386e-18	4.939e-14
HSD17B10	0.180486	-0.289821	3.17897e-18	4.99416e-14
WBP11	0.27409	0.400148	3.20733e-18	5.03871e-14
IQCB1	0.138901	-0.331657	3.37547e-18	5.30286e-14
RHOA	0.761822	-0.196209	3.55183e-18	5.57992e-14
ZBTB8OS	0.23872	-0.276745	4.04424e-18	6.3535e-14
SNRPA	0.234861	-0.276028	4.22204e-18	6.63283e-14
RAN	0.733558	-0.196852	4.39722e-18	6.90803e-14
SP3	0.252282	0.416491	4.82483e-18	7.57981e-14
BIN1	0.235676	-0.262414	5.02388e-18	7.89251e-14
PLRG1	0.118571	-0.359525	5.21453e-18	8.19202e-14
HIVEP1	0.237155	0.434234	5.38389e-18	8.45809e-14
ZNF226	0.124273	-0.332824	5.80355e-18	9.11737e-14
KMT2A	0.389187	-0.233203	6.23166e-18	9.78993e-14
SETBP1	0.214542	-0.282007	6.6732e-18	1.04836e-13
BORCS7	0.209038	-0.285428	6.75554e-18	1.06129e-13
CNDP2	0.205906	-0.268429	6.79333e-18	1.06723e-13
C4orf3	0.550547	-0.210572	6.9644e-18	1.09411e-13
PDIA3	0.335096	0.379422	8.32824e-18	1.30837e-13
RPL37A	3.62911	-0.0325959	8.36597e-18	1.31429e-13
SKP1	1.04873	-0.172332	1.04399e-17	1.64011e-13
VPS29	0.281351	-0.271797	1.06376e-17	1.67117e-13
CD74	3.26195	-0.0593316	1.10417e-17	1.73465e-13
RBMX	0.796991	-0.191343	1.13174e-17	1.77796e-13
WDR1	0.143535	-0.315589	1.18845e-17	1.86706e-13
DEK	0.354329	-0.238908	1.22729e-17	1.92807e-13
SNRPC	0.29905	-0.249648	1.24313e-17	1.95296e-13
MRPS18C	0.190575	-0.273966	1.40145e-17	2.20167e-13
IREB2	0.23072	0.42775	1.58088e-17	2.48356e-13
REV3L	0.127754	-0.339227	1.70054e-17	2.67156e-13
EML4	0.315773	0.376436	2.04922e-17	3.21932e-13
C3orf38	0.17619	0.484356	2.20502e-17	3.46408e-13
NOL8	0.145274	-0.337469	2.22281e-17	3.49204e-13
MARS	0.152982	-0.289796	2.25829e-17	3.54777e-13
ERGIC2	0.18662	-0.295841	2.84975e-17	4.47696e-13
POLR2A	0.190254	-0.293145	2.86486e-17	4.5007e-13
LGALS9	0.14361	-0.301437	3.23795e-17	5.08683e-13
C15orf40	0.163691	-0.294075	3.25897e-17	5.11984e-13
ESD	0.178602	-0.281908	3.33126e-17	5.23341e-13
FAM30A	0.697958	-0.189834	3.33445e-17	5.23843e-13
DDX46	0.561297	-0.202662	3.53509e-17	5.55363e-13
ATP5MPL	0.558984	-0.205575	3.70499e-17	5.82054e-13
ADK	0.288496	-0.255743	3.96641e-17	6.23122e-13
GPATCH2L	0.157461	-0.325738	4.1132e-17	6.46183e-13
PATL2	0.124628	-0.331131	4.11441e-17	6.46374e-13
ZNF83	0.230011	-0.2675	4.20574e-17	6.60721e-13
TSN	0.228073	0.426295	4.3685e-17	6.86292e-13
ELOF1	0.188576	-0.291166	4.62161e-17	7.26054e-13
ZC3H18	0.131347	-0.317227	4.7765e-17	7.50388e-13
SMS	0.124795	-0.325765	5.05214e-17	7.9369e-13
POLM	0.152133	-0.296645	5.22783e-17	8.21292e-13
APOD	0.452199	0.389647	5.41171e-17	8.5018e-13
MYCBP2	0.42151	-0.223954	5.4892e-17	8.62354e-13
SLC25A36	0.275675	0.393097	5.64152e-17	8.86282e-13
UQCRFS1	0.190153	0.473908	5.75451e-17	9.04033e-13
TRMT10C	0.202476	0.445362	6.07519e-17	9.54413e-13
CLINT1	0.360726	0.362829	6.53678e-17	1.02693e-12
TRAPPC4	0.159291	-0.284751	8.49765e-17	1.33498e-12
SAFB	0.200038	-0.284964	9.58592e-17	1.50595e-12
DRAP1	0.644978	-0.194124	9.95405e-17	1.56378e-12
PARP15	0.227668	-0.277517	1.07144e-16	1.68323e-12
YIPF3	0.126662	-0.318141	1.07294e-16	1.68559e-12
PLCG2	0.792083	-0.185614	1.16295e-16	1.827e-12
ZNF638	0.366031	-0.230498	1.26023e-16	1.97982e-12
FAM49B	0.309966	-0.240411	1.36876e-16	2.15032e-12
KTN1	0.304504	-0.247234	1.40114e-16	2.20119e-12
FBXO9	0.141727	-0.306103	1.65809e-16	2.60487e-12
MED23	0.155681	0.468848	1.78721e-16	2.80771e-12
TNFRSF14	0.351438	-0.225379	2.06762e-16	3.24822e-12
C19orf66	0.135169	-0.306489	2.30914e-16	3.62766e-12
GGA1	0.354442	-0.221354	2.31724e-16	3.64038e-12
TBL1XR1	0.219173	-0.259872	2.32506e-16	3.65267e-12
LRCH3	0.160201	-0.285041	2.34842e-16	3.68937e-12
MCTP2	0.218478	-0.257958	2.40682e-16	3.78112e-12
NCOR1	0.28576	-0.251232	2.82418e-16	4.43678e-12
BAZ1A	0.253515	-0.251703	2.83176e-16	4.44869e-12
ELOB	0.698542	-0.187825	3.24626e-16	5.09988e-12
DUT	0.138273	-0.296043	3.25926e-16	5.1203e-12
TSPYL2	0.154471	0.508073	3.43549e-16	5.39715e-12
CDKN2D	0.156043	-0.29469	3.53748e-16	5.55739e-12
PDS5A	0.158163	-0.289496	3.74097e-16	5.87707e-12
SERINC3	0.120359	-0.330307	3.88051e-16	6.09628e-12
DKC1	0.180952	-0.295878	4.02227e-16	6.31898e-12
NFATC2IP	0.173032	-0.301512	4.07493e-16	6.40172e-12
TSPAN3	0.1487	-0.304311	4.40639e-16	6.92243e-12
SEPT1	0.156015	-0.279643	4.88718e-16	7.67776e-12
TMED10	0.319153	0.351878	4.98305e-16	7.82837e-12
NAA20	0.127723	-0.301967	5.54393e-16	8.70952e-12
GNG2	0.162627	-0.292403	5.79812e-16	9.10884e-12
ZSCAN16-AS1	0.190518	-0.280532	5.87302e-16	9.22651e-12
ABHD14B	0.249079	-0.247271	5.99913e-16	9.42463e-12
MORC3	0.325237	-0.221023	6.11449e-16	9.60586e-12
TCF25	0.783768	0.183949	6.11811e-16	9.61155e-12
SDHD	0.120629	-0.307982	6.39462e-16	1.00459e-11
WDR83OS	0.475031	-0.200367	6.5062e-16	1.02212e-11
FOXP1	1.35883	-0.137134	6.51693e-16	1.02381e-11
CD164	0.320544	-0.232414	6.61251e-16	1.03882e-11
TSNAX	0.159843	-0.295399	7.04234e-16	1.10635e-11
BRIX1	0.206742	0.424275	7.31491e-16	1.14917e-11
ZNF33A	0.211303	-0.254999	7.73717e-16	1.21551e-11
SYPL1	0.415237	-0.212756	7.77762e-16	1.22186e-11
EID1	0.614751	0.236893	8.03754e-16	1.2627e-11
TRAPPC3	0.129324	-0.300759	8.04639e-16	1.26409e-11
YWHAQ	0.304726	-0.234982	8.06709e-16	1.26734e-11
GNB5	0.202084	-0.267083	8.32491e-16	1.30784e-11
CKLF	0.21425	-0.26782	8.38661e-16	1.31754e-11
TCP11L2	0.186842	0.443971	9.1732e-16	1.44111e-11
FLNA	0.258181	-0.228791	9.61199e-16	1.51004e-11
GPI	0.116708	-0.310442	9.89317e-16	1.55422e-11
CHTOP	0.132515	-0.298633	1.03482e-15	1.6257e-11
BCAS4	0.452806	-0.206025	1.13451e-15	1.78232e-11
MRPL42	0.161169	-0.28346	1.26839e-15	1.99264e-11
XRCC6	0.488641	-0.206949	1.28329e-15	2.01605e-11
LINC02422	0.156051	-0.290051	1.30503e-15	2.0502e-11
MAPKAP1	0.139391	-0.279093	1.35062e-15	2.12183e-11
MRPL21	0.173241	-0.266031	1.64594e-15	2.58578e-11
TROVE2	0.251979	0.385742	1.75116e-15	2.75107e-11
MZT2B	0.408013	0.337195	1.8479e-15	2.90305e-11
PCMTD2	0.128632	-0.306186	1.86185e-15	2.92497e-11
SPSB3	0.228457	-0.255076	1.87883e-15	2.95165e-11
ATP5F1C	0.301473	-0.21791	2.09771e-15	3.29551e-11
DARS	0.212358	-0.258696	2.14975e-15	3.37725e-11
WSB1	0.302064	-0.222972	2.24591e-15	3.52833e-11
ARHGAP45	0.221818	-0.251397	2.36204e-15	3.71077e-11
ETNK1	0.125633	-0.302896	2.44864e-15	3.84681e-11
LYPLA1	0.176302	-0.266198	2.47568e-15	3.88929e-11
SPAG7	0.224611	-0.252591	2.4767e-15	3.8909e-11
ATM	0.699463	-0.183379	2.78959e-15	4.38245e-11
SMARCA5	0.235681	-0.246859	2.81998e-15	4.43019e-11
HADHA	0.349591	-0.215056	2.95744e-15	4.64614e-11
CYB5R3	0.157884	-0.287924	3.09675e-15	4.86499e-11
FOXN3	0.23218	-0.251426	3.20122e-15	5.02912e-11
ARL16	0.124944	-0.3058	3.56685e-15	5.60353e-11
FDFT1	0.150044	-0.273838	3.70539e-15	5.82116e-11
ACSF3	0.144041	-0.269327	3.784e-15	5.94467e-11
IDI1	0.240088	0.389936	3.89176e-15	6.11395e-11
EFCAB14	0.152949	-0.283845	3.89286e-15	6.11568e-11
REL	0.644949	0.212252	4.3153e-15	6.77933e-11
CEPT1	0.194855	-0.281739	4.39377e-15	6.90261e-11
PEPD	0.14147	-0.306513	4.80721e-15	7.55212e-11
IL16	0.311027	-0.222254	5.55986e-15	8.73454e-11
PEBP1	1.43258	-0.132754	5.89396e-15	9.25941e-11
NKTR	0.626235	0.228983	6.23741e-15	9.79897e-11
DYNC1LI1	0.149252	-0.267014	7.033e-15	1.10489e-10
IGBP1	0.313784	-0.216292	7.79476e-15	1.22456e-10
PDHB	0.140713	-0.272997	7.86816e-15	1.23609e-10
ATF6B	0.222542	-0.241269	9.58528e-15	1.50585e-10
CUL1	0.120698	-0.297445	1.00414e-14	1.57751e-10
COPS9	0.360812	-0.216621	1.21357e-14	1.90652e-10
RBM4	0.273778	0.368057	1.2253e-14	1.92495e-10
DPEP2	0.161057	-0.263386	1.23158e-14	1.93482e-10
CTSZ	0.201814	-0.249341	1.39733e-14	2.1952e-10
KHDRBS1	0.194035	-0.259841	1.43085e-14	2.24787e-10
GMFB	0.163321	0.446468	1.46842e-14	2.30688e-10
TKT	0.152154	-0.285767	1.57843e-14	2.47972e-10
SYNE1	0.141822	-0.28989	1.83596e-14	2.8843e-10
EIF5B	0.512979	-0.195583	1.89231e-14	2.97282e-10
CCT4	0.265148	-0.223987	1.9595e-14	3.07838e-10
AKAP9	0.627502	-0.18189	2.00245e-14	3.14586e-10
RBM26	0.423006	0.310725	2.22266e-14	3.49181e-10
UBE2R2	0.126695	-0.290717	2.64301e-14	4.15217e-10
RNPEPL1	0.174863	-0.2593	2.73223e-14	4.29234e-10
RPA1	0.11882	-0.308256	3.03756e-14	4.772e-10
RAD23A	0.306473	-0.201007	3.11456e-14	4.89298e-10
TGFBR2	0.144126	-0.282806	3.18544e-14	5.00432e-10
ARF6	0.332003	-0.214851	3.21083e-14	5.04422e-10
LNPEP	0.285516	-0.222188	3.26813e-14	5.13423e-10
DAZAP2	0.678377	0.190151	3.45155e-14	5.42238e-10
RNF7	0.428726	0.274018	3.45283e-14	5.42439e-10
ADAM10	0.133275	-0.294579	3.70617e-14	5.82239e-10
MRPS16	0.1773	-0.251148	3.7811e-14	5.94011e-10
OSTC	0.175201	-0.243122	3.84703e-14	6.04368e-10
TATDN1	0.140583	-0.256294	4.66185e-14	7.32377e-10
RNGTT	0.123082	-0.301847	4.70079e-14	7.38494e-10
GRK3	0.131049	-0.279301	4.9333e-14	7.75022e-10
VDAC2	0.39022	-0.195123	5.29883e-14	8.32446e-10
YBEY	0.133255	-0.258449	5.69163e-14	8.94155e-10
ZC3H15	0.515635	0.24524	6.22144e-14	9.77388e-10
AATF	0.199994	-0.241242	6.36622e-14	1.00013e-09
TMF1	0.333932	0.333055	6.45719e-14	1.01442e-09
EIF4A1	0.252013	0.364487	7.28233e-14	1.14405e-09
TIAL1	0.222696	-0.239116	7.93541e-14	1.24665e-09
CD81	0.197826	-0.243506	8.06495e-14	1.267e-09
CCDC50	0.143564	-0.273995	8.664e-14	1.36111e-09
TMEM9B	0.175391	-0.258984	8.68063e-14	1.36373e-09
DDX50	0.168511	-0.264189	9.20825e-14	1.44662e-09
CCDC25	0.159698	-0.268668	9.55257e-14	1.50071e-09
MRPL4	0.136311	-0.247437	1.02543e-13	1.61096e-09
ME2	0.132485	-0.283304	1.04754e-13	1.64569e-09
RABGAP1L	0.280057	-0.222961	1.07323e-13	1.68604e-09
MRPL3	0.127628	-0.281947	1.10739e-13	1.73971e-09
ELMSAN1	0.160548	-0.283075	1.19721e-13	1.88082e-09
SNX6	0.330122	-0.204067	1.23683e-13	1.94307e-09
TRAPPC6A	0.189894	-0.23578	1.29326e-13	2.03172e-09
MRPL54	0.432063	0.27847	1.3626e-13	2.14064e-09
CTSD	0.125356	-0.273521	1.42902e-13	2.24498e-09
DOCK2	0.221003	-0.243696	1.65155e-13	2.59458e-09
UBE2I	0.772772	0.157487	1.79952e-13	2.82705e-09
MORF4L1	0.824043	0.147801	1.80743e-13	2.83948e-09
SEC22B	0.132133	-0.271703	1.98558e-13	3.11935e-09
EIF3J	0.344524	-0.204209	2.02677e-13	3.18406e-09
MT-ATP6	5.21606	-0.00992762	2.12363e-13	3.33623e-09
ATP6V0D1	0.14655	-0.258586	2.12943e-13	3.34533e-09
NCBP3	0.13899	-0.26326	2.21044e-13	3.4726e-09
KCNN4	0.161579	-0.254523	2.42765e-13	3.81383e-09
EXOSC1	0.154303	-0.264631	2.50823e-13	3.94043e-09
DLGAP4	0.183446	-0.237614	2.71367e-13	4.26317e-09
FAM107B	0.227499	-0.230099	2.81181e-13	4.41735e-09
MCL1	0.176951	-0.246185	3.01327e-13	4.73384e-09
RBM25	0.887273	0.142921	3.04132e-13	4.77792e-09
DDX18	0.524822	-0.172724	3.09257e-13	4.85843e-09
MT-ND4	4.52625	-0.0128942	3.10914e-13	4.88446e-09
NGLY1	0.283867	-0.205372	3.31796e-13	5.21252e-09
COMMD6	1.21694	-0.138744	3.34491e-13	5.25486e-09
SENP7	0.1452	-0.271147	3.34826e-13	5.26012e-09
LMAN1	0.193431	-0.233315	3.35596e-13	5.27221e-09
RHOG	0.139285	-0.251773	3.40556e-13	5.35013e-09
AZIN1	0.152208	-0.263958	3.46958e-13	5.45071e-09
STK10	0.200983	-0.236139	3.50036e-13	5.49907e-09
BCL2	0.571191	-0.170775	3.61868e-13	5.68494e-09
RBM33	0.36771	0.29249	3.85035e-13	6.04891e-09
NDUFV3	0.129748	-0.299777	4.09846e-13	6.43868e-09
SNX29	0.19996	-0.249102	4.33654e-13	6.8127e-09
COX7C	1.55775	-0.116394	4.58641e-13	7.20525e-09
UBA2	0.203582	-0.225136	4.95532e-13	7.78481e-09
BCL10	0.175307	0.39544	5.0848e-13	7.98822e-09
EZH1	0.214419	-0.23928	5.42639e-13	8.52487e-09
POLR2G	0.160393	-0.244951	5.45978e-13	8.57731e-09
SUCLG2	0.147249	-0.258539	5.46305e-13	8.58245e-09
CCT8	0.330409	-0.195564	5.532e-13	8.69076e-09
TLK1	0.402183	-0.185126	5.8959e-13	9.26246e-09
CUL5	0.231268	0.354291	6.40843e-13	1.00676e-08
ZCRB1	0.270023	-0.206525	6.5322e-13	1.02621e-08
RPL6	3.48857	0.013553	7.17604e-13	1.12736e-08
KIAA0355	0.194687	-0.245363	7.2464e-13	1.13841e-08
XIAP	0.183725	-0.246356	7.26274e-13	1.14098e-08
AURKAIP1	0.337735	-0.183934	7.7326e-13	1.21479e-08
MPC1	0.148699	-0.245941	8.03271e-13	1.26194e-08
PTRHD1	0.217044	-0.214926	8.85085e-13	1.39047e-08
TUT7	0.207646	-0.225247	8.89525e-13	1.39744e-08
NDUFC1	0.353838	-0.193823	8.93344e-13	1.40344e-08
ATP5PO	0.549489	-0.170195	9.09083e-13	1.42817e-08
SNAP23	0.177138	-0.236652	9.56547e-13	1.50273e-08
UBA6	0.167172	-0.253435	9.69879e-13	1.52368e-08
CENPX	0.148705	-0.241631	9.79841e-13	1.53933e-08
SREK1IP1	0.212472	0.363604	9.86819e-13	1.55029e-08
PNN	1.28882	0.0704087	1.02622e-12	1.6122e-08
MALSU1	0.124761	-0.26062	1.08129e-12	1.69871e-08
IAH1	0.218313	-0.209597	1.15687e-12	1.81744e-08
UBE2N	0.265122	-0.219055	1.18189e-12	1.85675e-08
PCF11	0.34467	-0.196395	1.26799e-12	1.99201e-08
CSDE1	0.740214	0.16224	1.30928e-12	2.05688e-08
DTNBP1	0.200381	-0.22708	1.46162e-12	2.29621e-08
NGDN	0.167114	0.391384	1.69019e-12	2.65529e-08
RPS6KB2	0.172909	-0.227829	1.70334e-12	2.67595e-08
KRR1	0.35803	0.303013	1.70927e-12	2.68527e-08
GNPTAB	0.203934	0.398347	1.8162e-12	2.85325e-08
SRSF6	0.299684	-0.199833	1.86703e-12	2.9331e-08
HLA-B	3.19404	0.0153643	1.94215e-12	3.05112e-08
DAP3	0.161793	-0.216654	2.07176e-12	3.25473e-08
SEL1L3	0.296389	0.3402	2.07557e-12	3.26072e-08
EPC1	0.637463	0.195631	2.0986e-12	3.2969e-08
PSIP1	0.18325	-0.239178	2.26035e-12	3.55101e-08
IQGAP1	0.422144	-0.17699	2.27887e-12	3.58011e-08
CHCHD5	0.126975	-0.256635	2.45935e-12	3.86364e-08
SFMBT1	0.296765	0.337159	2.57145e-12	4.03975e-08
TPM4	0.205566	-0.217127	2.59969e-12	4.08411e-08
ZCCHC10	0.379808	0.279717	2.70645e-12	4.25184e-08
RPS10	1.82488	-0.105598	2.85369e-12	4.48314e-08
SRP14	1.73351	0.0280823	2.9622e-12	4.65362e-08
MAP3K2	0.268147	0.344765	3.46598e-12	5.44505e-08
SLC44A2	0.158299	-0.242411	3.48809e-12	5.47979e-08
XPC	0.220562	-0.226959	3.49993e-12	5.49839e-08
UPF3B	0.166966	-0.233757	3.53633e-12	5.55558e-08
TRA2B	0.86331	0.141092	3.63739e-12	5.71435e-08
SEC23A	0.156381	0.404382	3.89724e-12	6.12256e-08
CTDSPL2	0.217683	0.352527	4.26812e-12	6.70522e-08
MACF1	0.153966	-0.249176	4.5708e-12	7.18072e-08
BAX	0.315186	-0.176995	4.59097e-12	7.21241e-08
RIOK3	0.248655	0.340491	4.66246e-12	7.32473e-08
EP400	0.150182	-0.244466	4.68828e-12	7.36529e-08
ACSM3	0.21766	0.376088	4.70344e-12	7.3891e-08
ACBD6	0.136762	-0.230529	4.8876e-12	7.67842e-08
VCP	0.162233	-0.233612	5.21244e-12	8.18874e-08
TBC1D15	0.151263	0.388968	5.32616e-12	8.36739e-08
CREB1	0.254128	-0.207324	5.37793e-12	8.44874e-08
OXLD1	0.145208	-0.240016	5.46963e-12	8.59279e-08
PSMC6	0.294813	-0.208926	6.1104e-12	9.59944e-08
LINC01857	0.421304	-0.173117	6.11993e-12	9.61441e-08
RAB8A	0.300905	-0.190546	6.78509e-12	1.06594e-07
COX5B	0.745231	-0.156354	6.83819e-12	1.07428e-07
TAF15	0.297897	-0.197991	6.89209e-12	1.08275e-07
NDE1	0.124462	-0.269036	7.78699e-12	1.22334e-07
UTRN	0.292433	-0.199731	7.99775e-12	1.25645e-07
RNF4	0.159182	0.385057	8.13703e-12	1.27833e-07
ISCA2	0.151603	-0.224456	8.21481e-12	1.29055e-07
TM9SF2	0.140285	-0.258484	8.43583e-12	1.32527e-07
ANXA11	0.402936	-0.172878	8.80875e-12	1.38386e-07
ATP5MC2	1.14829	-0.139829	8.95591e-12	1.40697e-07
CENPC	0.335952	0.295566	8.98591e-12	1.41169e-07
KRTCAP2	0.210518	-0.218769	9.73797e-12	1.52983e-07
RTCB	0.17496	-0.209272	9.82021e-12	1.54276e-07
ATP5F1A	0.520974	-0.163267	1.12709e-11	1.77066e-07
ZNF37A	0.203491	-0.215486	1.15603e-11	1.81612e-07
MBD5	0.13423	-0.262421	1.18464e-11	1.86107e-07
CALM1	1.55723	0.0432825	1.43785e-11	2.25885e-07
KIAA1551	0.877147	0.137121	1.4972e-11	2.3521e-07
STX16	0.175088	-0.215887	1.51219e-11	2.37565e-07
DNAJC4	0.152815	-0.228314	1.53947e-11	2.41851e-07
BCAP29	0.128944	-0.261667	1.59403e-11	2.50422e-07
AC012368.1	0.231192	-0.208186	1.64251e-11	2.58038e-07
ZMYM2	0.301536	0.30649	1.74357e-11	2.73915e-07
MFNG	0.135089	-0.235113	1.77349e-11	2.78615e-07
ITFG2	0.185071	-0.221467	1.80351e-11	2.83331e-07
BNIP2	0.329612	0.289037	1.84317e-11	2.89563e-07
C6orf226	0.150773	0.37958	1.89579e-11	2.97828e-07
TM2D1	0.199491	-0.207262	2.06653e-11	3.24651e-07
PSMA2	0.183218	-0.212203	2.11409e-11	3.32123e-07
YWHAZ	1.27295	0.0617202	2.14693e-11	3.37283e-07
UTY	0.280793	0.317932	2.21722e-11	3.48326e-07
PACS1	0.184755	-0.217892	2.31421e-11	3.63562e-07
C16orf72	0.226707	0.342347	2.37257e-11	3.7273e-07
WASHC4	0.179405	-0.229774	2.47728e-11	3.89181e-07
LSM8	0.496105	0.226581	2.49071e-11	3.91291e-07
LSM4	0.192495	-0.195135	2.60802e-11	4.0972e-07
PARP14	0.218723	-0.219611	2.70823e-11	4.25463e-07
GCHFR	0.185272	-0.204594	2.90216e-11	4.55929e-07
GINM1	0.144575	-0.25257	2.91959e-11	4.58668e-07
PPP1CB	0.257209	-0.192609	2.97327e-11	4.671e-07
SNRPD2	0.710239	-0.152569	3.04012e-11	4.77602e-07
PHF3	0.523185	0.218054	3.05139e-11	4.79374e-07
SET	0.686803	-0.153613	3.15934e-11	4.96332e-07
LAMTOR4	0.655441	-0.153466	3.34914e-11	5.2615e-07
AP3B1	0.252252	-0.208345	3.50569e-11	5.50744e-07
ZC3H8	0.132002	-0.252924	4.3585e-11	6.8472e-07
TBC1D22A	0.219367	-0.191592	4.57713e-11	7.19067e-07
ERICH1	0.382495	-0.166122	4.98154e-11	7.82601e-07
COX17	0.255867	-0.190213	5.09302e-11	8.00113e-07
ERO1B	0.150368	0.394797	5.30126e-11	8.32828e-07
PPCS	0.28835	-0.180679	5.37024e-11	8.43664e-07
DDX1	0.19313	-0.227093	5.40134e-11	8.4855e-07
NOL7	0.479989	0.2331	5.42321e-11	8.51986e-07
EDF1	0.932888	-0.139602	5.4524e-11	8.56572e-07
NUDT3	0.199374	-0.21481	5.57522e-11	8.75867e-07
WBP2	0.173397	-0.212833	5.92122e-11	9.30224e-07
YTHDC1	0.346625	0.297133	6.03694e-11	9.48403e-07
SUMO1	0.379329	-0.177033	6.08004e-11	9.55175e-07
SETD5	0.161807	-0.235182	6.77651e-11	1.06459e-06
ARPC4	0.313801	-0.17652	6.80103e-11	1.06844e-06
AP1G1	0.154978	0.377779	6.86694e-11	1.0788e-06
EAPP	0.467116	0.232181	7.21416e-11	1.13334e-06
GNL3	0.205983	0.340303	7.39833e-11	1.16228e-06
EXOC6	0.127193	-0.239404	7.96678e-11	1.25158e-06
CAMK2D	0.236747	-0.199687	8.04518e-11	1.2639e-06
HSPA4	0.376222	0.273178	8.46296e-11	1.32953e-06
SEC11A	0.597069	-0.152931	9.12625e-11	1.43373e-06
RBPJ	0.285872	0.29974	9.32649e-11	1.46519e-06
COA1	0.144331	-0.235628	9.35934e-11	1.47035e-06
SERP1	0.360974	0.298566	9.42231e-11	1.48025e-06
VAMP5	0.255748	-0.17694	9.55138e-11	1.50052e-06
C6orf48	0.565764	0.205936	1.03356e-10	1.62372e-06
TSSC4	0.167547	-0.21717	1.09412e-10	1.71887e-06
CYB5B	0.134557	-0.236488	1.10755e-10	1.73996e-06
SNHG7	0.178684	0.395987	1.11863e-10	1.75737e-06
SBNO1	0.232824	-0.189934	1.11882e-10	1.75766e-06
UFL1	0.183463	-0.224298	1.20221e-10	1.88867e-06
AIP	0.412339	-0.162406	1.22608e-10	1.92618e-06
PTPN1	0.493581	0.223828	1.23364e-10	1.93804e-06
HNRNPH1	0.808978	0.147142	1.27651e-10	2.0054e-06
RBM8A	0.617404	0.177247	1.29362e-10	2.03227e-06
ARHGAP25	0.481954	0.228394	1.42756e-10	2.2427e-06
PNPLA8	0.253466	0.314941	1.52548e-10	2.39653e-06
ERV3-1	0.140698	-0.232318	1.55236e-10	2.43875e-06
EIF3G	0.811137	-0.145253	1.61867e-10	2.54292e-06
FRYL	0.170528	-0.203808	1.69336e-10	2.66026e-06
COPS2	0.194635	0.359006	1.75195e-10	2.75231e-06
AFTPH	0.232794	-0.182986	1.80347e-10	2.83325e-06
ADD3	0.197133	-0.234184	1.92931e-10	3.03094e-06
NUDCD2	0.135755	-0.218842	2.18352e-10	3.43031e-06
SLIRP	0.235686	-0.188906	2.29491e-10	3.6053e-06
XPA	0.207073	-0.18486	2.43769e-10	3.82961e-06
OLA1	0.163691	-0.184935	2.46824e-10	3.87761e-06
ZBTB38	0.330798	-0.185649	2.65086e-10	4.1645e-06
LUC7L2	0.183369	0.343668	2.65145e-10	4.16543e-06
CUL3	0.208433	0.350038	2.73328e-10	4.29398e-06
SNX5	0.219373	-0.17022	2.97005e-10	4.66594e-06
ATP2B1	0.41905	-0.155666	2.99954e-10	4.71228e-06
SNX3	0.44659	-0.148406	3.04474e-10	4.78329e-06
SUN2	0.148611	-0.221901	3.26557e-10	5.13021e-06
CD2BP2	0.209481	-0.191235	3.30024e-10	5.18467e-06
UBE2D3	0.667424	0.158852	3.33319e-10	5.23644e-06
POLE4	0.301939	-0.161254	3.38446e-10	5.31698e-06
H2AFV	0.1661	-0.222189	4.05269e-10	6.36677e-06
CTDNEP1	0.146955	-0.206759	4.06065e-10	6.37928e-06
A1BG	0.147418	-0.216271	4.14551e-10	6.5126e-06
MED10	0.503913	0.205814	4.43299e-10	6.96422e-06
LDHB	0.404444	-0.146224	4.94636e-10	7.77073e-06
PPP2R1A	0.126542	-0.232121	4.95823e-10	7.78938e-06
HNRNPK	1.0187	-0.133824	5.2485e-10	8.24539e-06
FAM136A	0.141915	-0.227517	5.29474e-10	8.31804e-06
ABT1	0.199883	0.343033	5.34307e-10	8.39396e-06
PRKCB	1.01161	-0.131498	5.96416e-10	9.3697e-06
ZEB1	0.154426	0.383266	6.376e-10	1.00167e-05
TRIR	0.65507	-0.134226	6.38332e-10	1.00282e-05
SYNC	0.126999	-0.228166	6.42069e-10	1.00869e-05
SF3B6	0.44496	-0.151556	7.13615e-10	1.12109e-05
MLF2	0.218376	-0.187993	7.22111e-10	1.13444e-05
GSTP1	0.570526	-0.147612	7.39796e-10	1.16222e-05
SQSTM1	0.347254	0.269308	7.58757e-10	1.19201e-05
NPM1	1.72531	0.0303472	8.32317e-10	1.30757e-05
TLE4	0.382227	-0.153964	8.39338e-10	1.3186e-05
CHD6	0.241243	0.299237	8.62866e-10	1.35556e-05
ENY2	0.304108	-0.159898	8.68858e-10	1.36498e-05
MRFAP1	0.275054	0.312936	9.31857e-10	1.46395e-05
USP1	0.215365	-0.188822	9.73993e-10	1.53014e-05
MFSD10	0.218936	-0.189183	1.00388e-09	1.57709e-05
NDUFB4	0.446484	-0.147151	1.01163e-09	1.58927e-05
RSRC1	0.340829	-0.162602	1.06253e-09	1.66923e-05
MRPL57	0.376704	-0.149718	1.09247e-09	1.71627e-05
FKBP8	0.364593	-0.16009	1.15287e-09	1.81116e-05
ANAPC15	0.143175	0.362483	1.17138e-09	1.84024e-05
HLA-E	1.90624	-0.0860147	1.17204e-09	1.84127e-05
ALKBH7	0.351896	-0.149902	1.25498e-09	1.97157e-05
TOMM7	1.97371	0.0189151	1.44524e-09	2.27047e-05
KLF6	0.442356	0.301295	1.51361e-09	2.37789e-05
GRK2	0.198569	-0.192877	1.55866e-09	2.44865e-05
PHB2	0.437513	-0.146325	1.56138e-09	2.45292e-05
CYP20A1	0.145872	-0.214243	1.59111e-09	2.49963e-05
CHD9	0.363935	-0.152964	1.69056e-09	2.65586e-05
PFDN2	0.286938	-0.174967	1.81052e-09	2.84433e-05
NDUFB9	0.274273	-0.16759	1.83876e-09	2.88869e-05
CASC4	0.147993	-0.206396	1.8959e-09	2.97846e-05
RNF114	0.188473	0.323414	1.95386e-09	3.06951e-05
NUMB	0.146867	-0.199475	1.95847e-09	3.07676e-05
PABPC4	0.143077	-0.209617	2.05185e-09	3.22346e-05
MRPL47	0.19004	0.325571	2.06877e-09	3.25004e-05
EDEM1	0.154843	-0.209667	2.09934e-09	3.29806e-05
NUDT1	0.160017	-0.188206	2.12863e-09	3.34407e-05
ANKRD44	0.595171	-0.136529	2.27755e-09	3.57803e-05
LUC7L	0.177579	-0.185643	2.29622e-09	3.60735e-05
GNAI3	0.180702	-0.179195	2.30228e-09	3.61688e-05
GADD45GIP1	0.187874	0.352902	2.30975e-09	3.62861e-05
CD69	0.162472	0.391528	2.35088e-09	3.69323e-05
PSMD12	0.205149	0.329625	2.40222e-09	3.77389e-05
REX1BD	0.208117	0.354932	2.41346e-09	3.79155e-05
KLF13	0.131086	-0.220466	2.43656e-09	3.82783e-05
IRF1	0.326854	0.330144	2.51376e-09	3.94912e-05
IWS1	0.166838	-0.192367	2.62202e-09	4.11919e-05
SNRNP40	0.136929	-0.220605	2.68851e-09	4.22365e-05
ZNF493	0.172103	-0.18618	3.01395e-09	4.73491e-05
CLTC	0.134361	-0.205733	3.11218e-09	4.88924e-05
PIN1	0.224862	-0.163631	3.15532e-09	4.95701e-05
RRP7A	0.192477	-0.179366	3.19351e-09	5.017e-05
FGFR1OP2	0.219817	-0.181391	3.35471e-09	5.27025e-05
SPOCK2	0.570972	0.190896	3.46636e-09	5.44564e-05
TTF1	0.16695	-0.20751	3.69993e-09	5.81258e-05
GLO1	0.485964	-0.14184	3.78194e-09	5.94143e-05
ENSA	0.341696	-0.150777	3.98622e-09	6.26235e-05
PJA2	0.430998	0.223601	4.05941e-09	6.37734e-05
C12orf65	0.167564	-0.193747	4.29825e-09	6.75256e-05
TIA1	0.173275	-0.206637	4.3772e-09	6.87658e-05
PPP2R2A	0.169461	-0.190474	4.3994e-09	6.91146e-05
SNRNP70	0.402444	-0.149863	4.59939e-09	7.22564e-05
DDX39A	0.180314	-0.171321	4.84409e-09	7.61006e-05
SRSF4	0.357401	0.257362	5.0512e-09	7.93543e-05
CARD11	0.132957	-0.188977	5.72622e-09	8.9959e-05
ATRAID	0.366094	-0.140164	5.88575e-09	9.24652e-05
SMARCC2	0.245604	-0.16297	6.2025e-09	9.74413e-05
AUP1	0.216958	-0.178625	6.31809e-09	9.92572e-05
RPL17	0.576526	0.183672	6.57111e-09	0.000103232
THOC2	0.303635	-0.166437	6.94711e-09	0.000109139
SPG7	0.221703	-0.161373	7.03631e-09	0.00011054
PSAP	0.246399	-0.157803	7.38396e-09	0.000116002
EPM2AIP1	0.204539	-0.177926	7.78066e-09	0.000122234
TOP2B	0.132069	-0.204797	8.13158e-09	0.000127747
SLC25A3	0.795172	-0.130769	9.4147e-09	0.000147905
MLLT6	0.153182	-0.190045	9.45709e-09	0.000148571
STX5	0.137087	-0.189164	1.03852e-08	0.000163151
GOSR1	0.187944	0.325772	1.0414e-08	0.000163604
PSMA1	0.266258	-0.164077	1.08886e-08	0.00017106
COPS6	0.3206	-0.133749	1.10827e-08	0.000174109
SSR4	0.782528	-0.129519	1.12854e-08	0.000177293
FBL	0.416188	-0.13468	1.19799e-08	0.000188204
AKAP11	0.134727	-0.195611	1.20242e-08	0.0001889
ATP2A3	0.147302	-0.193048	1.22492e-08	0.000192434
ZNF217	0.184702	-0.160784	1.29152e-08	0.000202897
PRPF38A	0.147246	-0.198708	1.32658e-08	0.000208406
RUBCNL	0.382199	-0.145785	1.33496e-08	0.000209723
DIS3	0.191897	0.328587	1.35169e-08	0.00021235
GGA2	0.333237	0.272976	1.41601e-08	0.000222455
TOR1AIP2	0.176296	-0.189129	1.4412e-08	0.000226412
OGT	0.414904	-0.132465	1.51991e-08	0.000238778
OCIAD2	0.296844	-0.142266	1.62479e-08	0.000255254
ARHGAP4	0.170649	-0.189083	1.65979e-08	0.000260753
CEBPZOS	0.188338	-0.176984	1.74187e-08	0.000273649
DGKA	0.29504	-0.142828	1.74409e-08	0.000273996
SURF6	0.129978	-0.225024	1.74679e-08	0.00027442
KDM5A	0.409906	-0.137263	1.83185e-08	0.000287784
NBEAL1	0.385237	0.25978	2.03475e-08	0.000319658
DGUOK	0.278374	-0.145111	2.34844e-08	0.00036894
FAM53B	0.163358	0.328265	2.40428e-08	0.000377712
STX8	0.158147	-0.176919	2.41215e-08	0.000378949
ABCB4	0.147009	-0.170683	2.71862e-08	0.000427096
ZKSCAN1	0.178121	-0.182889	2.79361e-08	0.000438876
ETS1	0.481864	-0.124767	2.88899e-08	0.00045386
USP8	0.541358	0.1926	2.96385e-08	0.000465622
SELENOK	0.437313	0.217793	3.03305e-08	0.000476492
NPEPPS	0.206811	-0.168294	3.04549e-08	0.000478446
PPP1R2	0.73026	0.12801	3.2045e-08	0.000503427
EMB	0.146911	-0.178734	3.25282e-08	0.000511018
ZNF652	0.151769	-0.177058	3.43983e-08	0.000540398
LRBA	0.147047	-0.189334	3.58101e-08	0.000562576
GNG7	0.288367	-0.146687	3.60872e-08	0.000566929
CEP95	0.173169	0.3261	3.80239e-08	0.000597356
CALM3	0.172481	-0.161835	3.94746e-08	0.000620145
CYFIP2	0.3169	-0.150559	4.02291e-08	0.000632
DNTTIP2	0.281303	0.269618	4.22512e-08	0.000663767
POLK	0.235238	-0.165701	4.2586e-08	0.000669026
EBLN3P	0.494507	-0.127896	4.26397e-08	0.00066987
CCDC84	0.15768	0.318734	4.32204e-08	0.000678993
ARHGAP5	0.177333	-0.171325	4.51151e-08	0.000708758
LYST	0.29776	-0.139649	4.57555e-08	0.000718818
DCK	0.155406	-0.182142	4.61144e-08	0.000724458
NDUFA10	0.273859	-0.153777	4.82445e-08	0.000757921
NDUFS3	0.195553	-0.178883	4.83771e-08	0.000760004
UQCRH	0.902618	-0.120653	5.01717e-08	0.000788197
NFAT5	0.174978	-0.176246	5.34519e-08	0.000839729
LARP7	0.318997	-0.155297	5.45734e-08	0.000857348
TCEAL4	0.195974	-0.168597	5.57244e-08	0.00087543
BIN2	0.254179	-0.12728	5.58426e-08	0.000877287
MFF	0.209466	-0.162547	5.61111e-08	0.000881505
GTPBP4	0.180438	0.299824	6.15126e-08	0.000966363

## Sheet: T-cell
Differentially expressed genes in prolonged (>2 h) storage of T-cells
gene	average_expression	log2_fc	p_val	p_val_adj
TMSB4X	4.50106	-0.347886	0	0
ACTB	2.3454	-0.785004	0	0
PFN1	1.39346	-1.27041	0	0
IL32	1.41496	-1.21367	0	0
CD52	1.68255	-1.22681	0	0
B2M	4.97429	-0.215158	4.70341e-304	4.61075e-300
FTH1	2.45476	0.633142	7.5145e-299	7.36647e-295
EIF1	2.38259	0.434997	2.45941e-274	2.41096e-270
TMSB10	3.00552	-0.379362	5.24707e-256	5.1437e-252
SERF2	1.11494	-0.953185	1.38786e-248	1.36052e-244
CFL1	1.04798	-1.02666	1.31305e-240	1.28718e-236
CORO1A	0.726064	-1.23886	7.44642e-224	7.29973e-220
MYL12A	1.23022	-0.827302	7.29936e-222	7.15556e-218
MT-CO1	3.03226	-0.30325	2.04103e-182	2.00082e-178
PTPRCAP	0.683231	-1.16366	1.15617e-178	1.1334e-174
OAZ1	0.723311	-1.0715	2.73308e-177	2.67924e-173
S100A4	1.50615	-0.859626	7.94502e-170	7.7885e-166
ARPC1B	0.406318	-1.50995	1.40369e-169	1.37604e-165
TRAF3IP3	0.325688	-1.63341	1.58396e-163	1.55275e-159
GIMAP4	0.309656	-1.63867	1.31886e-149	1.29288e-145
LTB	1.23109	-0.804554	5.7916e-144	5.6775e-140
RAC2	0.27765	-1.62924	2.86438e-142	2.80795e-138
HCST	0.74447	-1.03834	4.56856e-142	4.47856e-138
ARPC5	0.236436	-1.65431	3.60698e-136	3.53592e-132
EVL	0.518646	-1.09648	7.82699e-131	7.6728e-127
ARID5A	0.20282	1.68723	9.609e-131	9.4197e-127
LEPROTL1	0.702286	0.892045	2.80205e-127	2.74685e-123
CYBA	0.832275	-0.839802	2.02406e-120	1.98419e-116
UCP2	0.251349	-1.54748	9.36159e-115	9.17717e-111
SELK	0.414751	1.20272	2.30447e-113	2.25907e-109
ANXA6	0.154874	-1.76525	2.41919e-113	2.37153e-109
PPP1CA	0.247169	-1.45449	6.9318e-112	6.79524e-108
SRSF5	0.768509	-0.782013	1.74182e-111	1.7075e-107
IL2RG	0.295651	-1.3573	6.17772e-111	6.05602e-107
GZMA	0.392911	-1.76788	7.65839e-111	7.50752e-107
CD27	0.216589	-1.55825	2.1749e-110	2.13205e-106
CREM	0.203335	1.65234	4.05441e-109	3.97454e-105
ACTR3	0.214377	-1.50741	1.42803e-107	1.3999e-103
HSPA8	0.632351	-0.853822	5.47111e-104	5.36333e-100
HMGB2	0.571232	0.912036	2.86648e-103	2.81001e-99
HNRNPA2B1	0.579848	-0.893708	9.36191e-103	9.17748e-99
H3F3B	2.06506	0.367552	1.35032e-102	1.32372e-98
CD3E	0.672913	-0.826389	1.47546e-102	1.44639e-98
S100A11	0.375677	-1.2455	2.52874e-101	2.47892e-97
SH3BGRL3	1.04344	-0.664427	1.39234e-99	1.36491e-95
ATP6V0E1	0.406505	-1.02228	5.57495e-98	5.46512e-94
ABRACL	0.256862	-1.27759	3.04236e-94	2.98243e-90
ATP5E	1.29741	-0.456321	4.13282e-93	4.0514e-89
TMBIM4	0.184794	-1.41934	2.1827e-92	2.1397e-88
FAM65B	0.221149	-1.32743	1.87089e-90	1.83404e-86
POLR2L	0.306897	-1.13833	6.4414e-90	6.31451e-86
GIMAP7	0.542177	-0.875159	9.55126e-90	9.3631e-86
CKLF	0.209023	-1.40934	1.00261e-88	9.82857e-85
EMP3	0.649059	-0.800914	3.26116e-87	3.19692e-83
CD53	0.291113	-1.16728	3.24707e-86	3.18311e-82
ARPC3	0.541131	-0.832601	1.17661e-84	1.15343e-80
ENO1	0.296762	-1.11045	1.04736e-83	1.02673e-79
ANXA1	0.534052	-0.938796	1.90497e-83	1.86745e-79
PSME1	0.62823	-0.772	2.07697e-83	2.03605e-79
SELL	0.258288	-1.27386	4.00169e-83	3.92285e-79
PSME2	0.274083	-1.14398	7.85731e-81	7.70252e-77
NOSIP	0.407284	-0.954154	5.09367e-79	4.99333e-75
CIRBP	1.00302	0.497084	7.14423e-77	7.00349e-73
ATP5J2	0.317211	-1.00395	1.69531e-75	1.66191e-71
ITGB2	0.291824	-1.08315	3.3849e-75	3.31822e-71
EPB41L4A-AS1	0.241345	1.1556	7.26187e-74	7.11881e-70
GABARAPL1	0.102705	1.53043	1.58475e-73	1.55353e-69
MYL6	1.03592	-0.514563	2.29896e-73	2.25367e-69
ARHGDIB	1.03945	-0.494874	3.2627e-73	3.19843e-69
ANAPC16	0.359278	-0.93126	4.55856e-73	4.46875e-69
NDUFA3	0.261055	-1.0835	5.42317e-73	5.31633e-69
APRT	0.469374	-0.818225	7.4945e-73	7.34686e-69
GABARAPL2	0.178564	-1.23522	1.88733e-72	1.85015e-68
BRK1	0.250758	-1.0676	6.40292e-71	6.27678e-67
ITM2B	1.02795	-0.474989	1.07202e-70	1.0509e-66
ICAM2	0.106129	-1.45801	1.1252e-70	1.10304e-66
S100A6	1.19445	-0.473331	1.79549e-69	1.76012e-65
RPL9	3.35766	0.0983995	2.352e-68	2.30567e-64
RP11-372K14.2	0.0516281	1.47586	3.80463e-68	3.72968e-64
LINC00861	0.173284	-1.25526	8.80203e-68	8.62863e-64
NDUFA11	0.259134	-1.02368	1.25241e-67	1.22774e-63
PRDX2	0.188499	-1.16851	4.92613e-67	4.82909e-63
ACAP1	0.26549	-1.02467	9.37154e-65	9.18692e-61
FYB	0.366638	-0.881351	1.31139e-64	1.28556e-60
SKP1	0.68375	-0.612677	6.91085e-64	6.7747e-60
TRAPPC1	0.269348	-0.981104	1.46184e-63	1.43304e-59
LDHB	0.94382	-0.49675	1.53855e-63	1.50824e-59
RP11-277L2.4	0.18574	1.18014	1.68276e-63	1.64961e-59
PSMB9	0.346884	-0.897209	1.01684e-62	9.96807e-59
LCK	0.346841	-0.871437	1.22419e-62	1.20007e-58
BTN3A2	0.0990443	-1.33596	7.2343e-62	7.09178e-58
ARL6IP5	0.364861	-0.870122	1.55538e-61	1.52474e-57
GPSM3	0.446848	-0.770179	4.34331e-61	4.25775e-57
NEAT1	0.658296	0.723854	5.73648e-61	5.62347e-57
TSTD1	0.258592	-0.961765	1.80505e-60	1.76949e-56
HLA-F	0.261563	-0.981877	6.05326e-60	5.93401e-56
TSPO	0.252881	-0.970527	9.3542e-60	9.16992e-56
C11orf31	0.21997	-1.04036	1.03941e-59	1.01894e-55
ZNF331	0.11167	1.30079	1.86771e-59	1.83092e-55
DAD1	0.302588	-0.877366	3.04802e-59	2.98798e-55
CNOT1	0.118443	1.23508	1.20461e-58	1.18088e-54
CD3D	1.18667	-0.425671	3.13986e-58	3.07801e-54
GIMAP5	0.200753	-1.04531	1.02257e-57	1.00243e-53
BLOC1S1	0.169544	-1.11604	1.51094e-57	1.48117e-53
RPS16	3.24924	0.0982424	1.59339e-57	1.562e-53
PKM	0.201868	-1.02326	1.12699e-56	1.10479e-52
FAM133B	0.31968	0.881339	1.75624e-56	1.72164e-52
TMEM230	0.150049	-1.14761	2.04632e-56	2.006e-52
PTPRC	0.727473	-0.558341	9.68781e-56	9.49696e-52
CLIC1	0.330571	-0.924942	1.0397e-55	1.01922e-51
STAT4	0.197819	1.09512	1.46284e-55	1.43402e-51
KLRG1	0.153115	-1.26955	5.06908e-55	4.96922e-51
TPI1	0.260425	-0.936917	5.56574e-55	5.4561e-51
SYAP1	0.120644	1.22556	6.65389e-55	6.5228e-51
TBC1D10C	0.212058	-1.01687	6.91853e-55	6.78223e-51
CSTB	0.21194	-0.985438	9.85965e-55	9.66541e-51
LSP1	0.335148	-0.83437	1.38099e-54	1.35378e-50
CD2	0.461738	-0.743824	1.92247e-54	1.8846e-50
ARPC4	0.163425	-1.1076	2.2772e-54	2.23234e-50
FKBP1A	0.145937	-1.06456	2.53273e-54	2.48283e-50
DYNLL1	0.187397	-1.08956	5.49844e-54	5.39012e-50
VAMP8	0.276499	-0.87164	7.04349e-54	6.90473e-50
PIK3IP1	0.407846	0.773054	1.17661e-53	1.15343e-49
LSMD1	0.128065	-1.18582	2.40293e-53	2.35559e-49
UBL5	0.517681	-0.663484	3.28783e-53	3.22305e-49
DBI	0.262551	-0.899071	5.86979e-53	5.75416e-49
GSTK1	0.449904	-0.698219	6.5156e-53	6.38724e-49
PYCARD	0.0707169	-1.28807	7.26374e-53	7.12065e-49
NEDD8	0.356024	-0.770589	8.16375e-53	8.00293e-49
MRPL51	0.118368	-1.18691	1.34441e-52	1.31793e-48
PSMB10	0.111656	-1.17757	1.58411e-52	1.5529e-48
FAM177A1	0.165364	1.12503	2.89878e-52	2.84167e-48
LY6E	0.326972	-0.805548	3.378e-52	3.31145e-48
CIB1	0.398837	0.778631	3.4676e-52	3.39929e-48
CXCR4	1.32497	0.375434	6.15613e-52	6.03485e-48
OSER1	0.0999232	1.18932	1.61305e-51	1.58128e-47
RP11-51J9.5	0.110915	1.2648	1.66786e-51	1.635e-47
CHD1	0.159575	1.06905	6.34838e-51	6.22331e-47
EZR	0.249214	0.982415	6.63872e-51	6.50793e-47
GMFG	0.748459	-0.52091	9.12586e-51	8.94608e-47
HLA-A	2.28529	-0.208539	1.47481e-50	1.44576e-46
PPIA	0.665062	-0.56181	3.00748e-50	2.94823e-46
OST4	0.839824	-0.455709	3.3228e-50	3.25734e-46
SRGN	0.854602	0.550462	1.26725e-49	1.24228e-45
RPL10	4.87364	0.0420835	1.61566e-49	1.58383e-45
TNFAIP3	0.185311	1.05923	2.43598e-49	2.38799e-45
PIK3R1	0.276837	0.961458	2.88264e-49	2.82585e-45
TSC22D3	0.800296	0.508033	5.64889e-49	5.53761e-45
DPY30	0.102785	-1.1436	7.95786e-49	7.80109e-45
SBDS	0.247798	0.897007	3.30292e-48	3.23785e-44
PTGER2	0.0694305	-1.24574	3.52978e-48	3.46025e-44
TALDO1	0.0823575	-1.19708	3.79536e-48	3.72059e-44
CRIP1	0.227103	-0.941487	7.73069e-48	7.57839e-44
MGST3	0.161424	-0.986725	8.69278e-48	8.52153e-44
TRADD	0.0992152	-1.14253	8.76747e-48	8.59475e-44
M6PR	0.112653	-1.06867	9.51395e-48	9.32653e-44
TMEM66	1.15933	0.346915	1.20089e-47	1.17724e-43
SYTL3	0.12171	1.17697	1.35633e-47	1.32961e-43
NDUFAF3	0.0998831	-1.15028	2.41302e-47	2.36549e-43
GZMK	0.328928	-1.27406	2.97989e-47	2.92119e-43
UQCR11	0.613314	-0.541176	2.73886e-46	2.68491e-42
GIMAP2	0.091283	-1.12948	3.35277e-46	3.28672e-42
KMT2E	0.327524	0.783569	6.79778e-46	6.66387e-42
SPCS2	0.26805	-0.824496	7.3809e-46	7.2355e-42
PER1	0.0581104	1.18985	2.87438e-45	2.81775e-41
GTF2H5	0.0883526	-1.15362	4.90731e-45	4.81063e-41
ANXA2	0.199123	-0.97668	5.93792e-45	5.82095e-41
RPL37	3.20608	0.0808854	6.81453e-45	6.68029e-41
COX6B1	0.596648	-0.538857	1.38319e-44	1.35594e-40
RHBDD2	0.100926	1.11965	1.66653e-44	1.6337e-40
ACTG1	0.893263	-0.462315	2.80448e-44	2.74924e-40
DRAP1	0.257517	-0.80792	3.47352e-44	3.40509e-40
RPS20	3.15132	0.089335	4.36745e-44	4.28141e-40
CARD16	0.134495	-1.06184	7.42924e-44	7.28288e-40
TBCB	0.153432	-0.973964	9.08085e-44	8.90195e-40
SPOCK2	0.363727	0.761432	1.01042e-43	9.90519e-40
RNF213	0.158194	-0.987794	1.25121e-43	1.22656e-39
NFKBIA	0.312313	0.800617	1.44658e-43	1.41808e-39
IFITM2	0.570567	-0.563721	2.31395e-43	2.26837e-39
C1orf162	0.104412	-1.10766	2.75212e-43	2.69791e-39
NDUFB7	0.208327	-0.885847	3.26682e-43	3.20247e-39
DUT	0.133446	-1.01163	5.37311e-43	5.26726e-39
BANF1	0.104906	-1.04811	6.55198e-43	6.4229e-39
CD3G	0.374888	-0.707192	7.74504e-43	7.59246e-39
CD44	0.530958	0.613825	8.47229e-43	8.30538e-39
HLA-C	2.34008	-0.187593	1.02941e-42	1.00913e-38
MYO1F	0.197614	-0.939846	1.24413e-42	1.21962e-38
LAMTOR4	0.338142	-0.705836	1.46439e-42	1.43554e-38
TRMT112	0.320978	-0.704551	1.95663e-42	1.91808e-38
MGAT4A	0.303586	0.785708	2.55827e-42	2.50788e-38
ITGB1	0.233442	-0.986345	2.80153e-42	2.74634e-38
EDF1	0.591012	-0.526164	3.55471e-42	3.48469e-38
TMEM59	0.309642	-0.725425	4.66078e-42	4.56897e-38
GIMAP1	0.104907	-1.08606	5.27419e-42	5.17028e-38
SPN	0.0835379	-1.12089	5.668e-42	5.55634e-38
ANAPC11	0.141459	-0.951021	7.02261e-42	6.88427e-38
EIF1B	0.215077	0.86905	7.10502e-42	6.96505e-38
RGS19	0.0608761	-1.11522	1.31402e-41	1.28814e-37
TAPSAR1	0.0947921	-1.04249	1.64371e-41	1.61132e-37
TMEM258	0.42145	-0.635266	2.87915e-41	2.82243e-37
BSG	0.141429	-0.956999	3.72862e-41	3.65517e-37
CASP1	0.0805808	-1.10735	3.99102e-41	3.9124e-37
ITGB7	0.102065	-1.03468	1.60071e-40	1.56918e-36
BCAP31	0.138177	-0.924541	1.77384e-40	1.7389e-36
TSPYL2	0.170395	1.04936	2.52092e-40	2.47126e-36
MINOS1	0.26317	-0.74918	4.91442e-40	4.81761e-36
LMAN2	0.124077	-0.972014	7.38481e-40	7.23933e-36
PRELID1	0.190053	-0.849048	9.28936e-40	9.10636e-36
PNKD	0.0775964	-1.06623	1.44921e-39	1.42066e-35
RPA2	0.091132	-1.05408	2.092e-39	2.05079e-35
CTSC	0.116339	-1.04636	2.27396e-39	2.22917e-35
POLD4	0.143445	-0.945068	3.92879e-39	3.85139e-35
RPS27	5.27528	0.0359112	4.24976e-39	4.16604e-35
GSDMD	0.0802255	-1.02894	4.79943e-39	4.70488e-35
IL7R	0.780081	-0.481402	7.22767e-39	7.08528e-35
PRMT1	0.0864185	-1.01676	1.60709e-38	1.57543e-34
ECH1	0.125335	-0.905909	1.76314e-38	1.72841e-34
PRDX1	0.206997	-0.808381	2.10128e-38	2.05989e-34
CAP1	0.217421	-0.809132	2.13053e-38	2.08856e-34
SSBP1	0.22892	-0.767084	2.18327e-38	2.14026e-34
ATPIF1	0.319522	-0.681889	2.21072e-38	2.16717e-34
RNASEH2C	0.071138	-1.06983	3.90551e-38	3.82857e-34
DENND2D	0.0647006	-1.08889	6.61978e-38	6.48937e-34
BTG3	0.068373	1.05399	1.06502e-37	1.04404e-33
SCP2	0.153642	-0.891923	4.30965e-37	4.22475e-33
YPEL5	0.177393	0.91746	5.37009e-37	5.2643e-33
MT-ND4	2.68317	-0.132666	5.86105e-37	5.74559e-33
IDS	0.167322	0.908226	5.97424e-37	5.85655e-33
DDX5	1.09378	-0.324631	1.18849e-36	1.16507e-32
C11orf73	0.0610402	-1.00428	1.60635e-36	1.57471e-32
SUMO2	0.555528	-0.508519	1.65556e-36	1.62295e-32
TBCA	0.323661	-0.646846	2.0574e-36	2.01687e-32
CNOT6L	0.140564	0.949135	2.77834e-36	2.72361e-32
CDC25B	0.0897515	-0.971397	2.79025e-36	2.73528e-32
S1PR4	0.173311	-0.82827	2.99812e-36	2.93906e-32
RPLP0	2.36705	0.128785	3.36906e-36	3.30269e-32
ELF1	0.346932	0.67772	5.03187e-36	4.93274e-32
PTPN6	0.083981	-0.982906	5.08346e-36	4.98331e-32
PSMC5	0.146902	-0.85993	5.99883e-36	5.88065e-32
GLRX	0.145468	-0.90678	7.43382e-36	7.28737e-32
HOPX	0.126139	-1.08229	8.35385e-36	8.18928e-32
PHB	0.0769152	-0.953974	1.26519e-35	1.24027e-31
PIN4	0.0840549	-0.950057	1.42932e-35	1.40116e-31
CAPZB	0.31742	-0.671851	1.49208e-35	1.46268e-31
NR4A2	0.0826439	1.08056	3.6988e-35	3.62593e-31
POLR3GL	0.134851	-0.876959	3.79344e-35	3.71871e-31
MYC	0.126891	-0.932103	3.94408e-35	3.86638e-31
RPL21	4.62136	0.039319	5.67707e-35	5.56523e-31
JUND	0.129111	0.982194	5.78051e-35	5.66663e-31
TMEM261	0.0846335	-0.968616	8.27316e-35	8.11018e-31
VIM	0.632175	-0.501313	1.04081e-34	1.02031e-30
IDI1	0.152962	0.901877	1.25954e-34	1.23473e-30
CTSW	0.382164	-0.714608	1.61394e-34	1.58215e-30
UQCR10	0.37523	-0.589273	1.91191e-34	1.87425e-30
KRTCAP2	0.204724	-0.773355	1.95147e-34	1.91303e-30
ISG15	0.137785	-0.899643	2.36185e-34	2.31532e-30
DCK	0.124883	-0.880963	3.19798e-34	3.13498e-30
RNF145	0.15233	0.874669	3.96938e-34	3.89118e-30
RPS15A	4.37959	0.0450968	4.01182e-34	3.93279e-30
LAMTOR2	0.0963271	-0.94066	4.74611e-34	4.65261e-30
PDLIM2	0.069535	-0.978766	5.22537e-34	5.12243e-30
FAU	2.75708	0.0825438	7.57534e-34	7.42611e-30
COMMD8	0.0663092	-0.97925	1.00414e-33	9.84356e-30
ESYT1	0.0676589	-0.979268	1.58161e-33	1.55046e-29
PRF1	0.143502	-1.08432	1.64558e-33	1.61316e-29
RPS27L	0.310679	-0.652937	1.65088e-33	1.61836e-29
UBE2L6	0.100596	-0.936817	1.82279e-33	1.78688e-29
FERMT3	0.0725628	-0.960139	2.25755e-33	2.21308e-29
RPL41	4.86709	-0.0346246	2.87502e-33	2.81838e-29
RNF167	0.0968683	-0.931615	3.72511e-33	3.65172e-29
APOBEC3C	0.0791837	-1.04433	6.08733e-33	5.96741e-29
EIF4A2	0.606666	-0.452032	7.76206e-33	7.60915e-29
HMGN3	0.174968	-0.777264	1.50681e-32	1.47713e-28
PTPN7	0.165337	0.868883	1.61538e-32	1.58356e-28
GPR171	0.0735827	-0.977663	2.82664e-32	2.77096e-28
EEF1A1	4.44721	0.0429458	3.28617e-32	3.22143e-28
NHP2	0.139001	-0.820977	3.29842e-32	3.23345e-28
LAT	0.266545	-0.670135	5.37474e-32	5.26886e-28
CCDC107	0.107565	-0.894633	5.92466e-32	5.80794e-28
NSMCE1	0.0928048	-0.904814	7.5026e-32	7.3548e-28
OSTF1	0.138864	-0.835854	7.78846e-32	7.63503e-28
OSTC	0.18027	-0.777526	8.65088e-32	8.48046e-28
HNRNPH3	0.244797	0.725514	1.76054e-31	1.72586e-27
RPL12	3.32843	0.064718	2.1681e-31	2.12539e-27
CUTA	0.36631	-0.568387	2.54577e-31	2.49562e-27
BIN2	0.258246	-0.680655	3.18276e-31	3.12006e-27
USMG5	0.366204	-0.581907	3.84294e-31	3.76723e-27
SNHG8	0.542443	0.536408	5.8416e-31	5.72652e-27
ATP5G1	0.128688	-0.808993	6.83911e-31	6.70438e-27
SYTL1	0.110786	-0.869175	8.71735e-31	8.54562e-27
ATP5D	0.359884	-0.577359	1.06688e-30	1.04586e-26
TRAT1	0.19933	-0.728291	2.20329e-30	2.15989e-26
POLR2F	0.121132	-0.849222	2.22329e-30	2.17949e-26
PHPT1	0.0716906	-0.901106	2.66544e-30	2.61293e-26
STUB1	0.130408	-0.807556	3.49752e-30	3.42862e-26
SNHG9	0.133552	0.859015	4.52717e-30	4.43798e-26
NDUFA1	0.425193	-0.5274	4.57929e-30	4.48907e-26
PMAIP1	0.0854156	1.08623	5.46261e-30	5.35499e-26
TAGLN2	0.276778	-0.669004	5.78552e-30	5.67155e-26
RPL39	4.0765	0.0452659	5.83305e-30	5.71813e-26
BST2	0.138101	-0.814694	6.66371e-30	6.53244e-26
COX4I1	1.32938	0.215758	7.86887e-30	7.71385e-26
ADD3	0.167721	-0.740659	8.26413e-30	8.10132e-26
RBM3	0.645029	0.429951	1.10574e-29	1.08396e-25
NFATC3	0.0994142	-0.911415	1.2328e-29	1.20851e-25
EML4	0.230779	0.750457	1.2718e-29	1.24674e-25
RPS27A	4.30424	0.0373325	1.41972e-29	1.39176e-25
KRAS	0.126515	0.8676	1.65715e-29	1.6245e-25
RBL2	0.1229	-0.806516	1.6816e-29	1.64847e-25
CCT5	0.0643516	-0.905915	1.85808e-29	1.82147e-25
TAGAP	0.135621	-0.799234	2.10834e-29	2.06681e-25
MEAF6	0.165457	-0.739236	2.76381e-29	2.70936e-25
COX6A1	0.373771	-0.537585	4.42504e-29	4.33787e-25
PLEKHJ1	0.0760512	-0.887682	4.55403e-29	4.46431e-25
C16orf13	0.115629	-0.829578	4.67546e-29	4.58335e-25
GDI2	0.15552	-0.777796	5.00611e-29	4.90749e-25
LSM4	0.126462	-0.774488	5.77043e-29	5.65675e-25
ICAM3	0.294761	-0.605981	5.91374e-29	5.79724e-25
WAS	0.0851244	-0.892883	6.33175e-29	6.20701e-25
NDUFB2	0.288725	-0.621782	6.69341e-29	6.56155e-25
SH3KBP1	0.137317	-0.754906	7.00955e-29	6.87146e-25
PPP1R18	0.101771	-0.889933	9.8929e-29	9.69801e-25
NDUFB5	0.0997394	-0.844959	1.21117e-28	1.18731e-24
POLR2G	0.135916	-0.784343	1.42965e-28	1.40148e-24
VPS28	0.198107	-0.689905	1.46297e-28	1.43415e-24
C19orf60	0.196527	-0.693416	2.4824e-28	2.4335e-24
NDUFS7	0.122505	-0.789828	2.48959e-28	2.44054e-24
UBE2B	0.259728	0.670178	3.01487e-28	2.95548e-24
ATP5J	0.262357	-0.629281	4.3289e-28	4.24362e-24
RARRES3	0.449628	-0.501947	5.71514e-28	5.60255e-24
REL	0.125374	0.836447	6.85256e-28	6.71757e-24
SUN2	0.161435	-0.731514	7.22904e-28	7.08663e-24
TWF2	0.075682	-0.853954	8.9809e-28	8.80398e-24
PDCD6	0.129244	-0.774504	1.08572e-27	1.06433e-23
HCLS1	0.15725	-0.730013	1.30885e-27	1.28307e-23
ARHGAP30	0.142873	-0.784054	1.55771e-27	1.52702e-23
TPT1	3.03716	0.0738337	1.6889e-27	1.65563e-23
SNX3	0.227744	-0.624939	3.45117e-27	3.38318e-23
SAMHD1	0.13393	-0.7512	3.77301e-27	3.69868e-23
MTIF3	0.0685002	-0.847065	4.43753e-27	4.35011e-23
NDUFB3	0.142005	-0.772002	4.48153e-27	4.39325e-23
AP2S1	0.113704	-0.776495	5.93051e-27	5.81368e-23
HNRNPA1	1.61165	0.172813	9.68145e-27	9.49073e-23
ATRX	0.140804	-0.767663	1.00462e-26	9.84831e-23
FKBP2	0.0938206	-0.864929	1.35913e-26	1.33236e-22
CNPY2	0.130545	-0.755939	1.43044e-26	1.40226e-22
PTPN4	0.16533	-0.700468	1.60403e-26	1.57243e-22
PSMB8	0.236142	-0.633272	1.66945e-26	1.63657e-22
ARPC2	0.733865	-0.374194	1.73439e-26	1.70022e-22
KANSL1-AS1	0.115889	-0.794075	1.83981e-26	1.80357e-22
AMICA1	0.0765957	-0.875115	1.84904e-26	1.81261e-22
LBH	0.123534	-0.767372	1.9595e-26	1.9209e-22
CD74	0.41141	-0.554803	3.4064e-26	3.33929e-22
GLIPR1	0.0782134	-0.872373	3.45603e-26	3.38794e-22
STAT1	0.0874395	-0.869369	3.81567e-26	3.7405e-22
PABPC1	1.41035	0.231816	3.88197e-26	3.80549e-22
HSPB1	0.137394	-0.744866	4.12887e-26	4.04753e-22
UBB	0.996076	-0.288982	4.49177e-26	4.40328e-22
POMP	0.379826	0.558619	4.95036e-26	4.85284e-22
RNMT	0.189138	0.720224	5.13779e-26	5.03657e-22
SNRPD2	0.782491	-0.346896	6.72335e-26	6.5909e-22
IFNGR1	0.119924	0.840308	7.6833e-26	7.53194e-22
TMEM160	0.127919	-0.702805	8.15403e-26	7.99339e-22
DDX17	0.118637	-0.744354	8.34865e-26	8.18418e-22
CTSA	0.0705932	-0.855496	1.02182e-25	1.00169e-21
AP2M1	0.119089	-0.780883	1.04165e-25	1.02113e-21
CSNK1D	0.116102	0.805422	1.22556e-25	1.20142e-21
TMEM147	0.089475	-0.753186	1.29726e-25	1.27171e-21
RPS26	2.23972	0.156667	1.83029e-25	1.79423e-21
RPL30	3.49837	0.0502062	1.8479e-25	1.8115e-21
PDIA6	0.0984216	-0.748634	2.26013e-25	2.21561e-21
WDR1	0.106816	-0.778501	2.49861e-25	2.44939e-21
RPL37A	2.94835	0.0657871	2.53095e-25	2.48109e-21
MRPL20	0.145291	-0.715994	2.6481e-25	2.59593e-21
CORO1B	0.133758	-0.755565	3.81089e-25	3.73581e-21
DYNLRB1	0.149308	-0.699233	3.94337e-25	3.86568e-21
LPAR6	0.0796149	-0.813533	5.1379e-25	5.03668e-21
RPS12	4.28463	0.0463426	5.35811e-25	5.25255e-21
CCT7	0.109199	-0.738486	6.70308e-25	6.57103e-21
CALM3	0.184426	-0.642579	7.35317e-25	7.20831e-21
ATG2A	0.104179	0.847975	7.90334e-25	7.74765e-21
HMOX2	0.103266	-0.769821	9.04348e-25	8.86532e-21
HSD17B10	0.0830249	-0.768939	9.96467e-25	9.76836e-21
DECR1	0.0961734	-0.750739	1.07952e-24	1.05826e-20
AES	0.50388	-0.440972	1.11254e-24	1.09062e-20
RBM39	0.474901	0.473982	1.2146e-24	1.19068e-20
HN1	0.0857751	-0.773462	1.53032e-24	1.50017e-20
JUN	0.364169	0.607367	1.8265e-24	1.79052e-20
FKBP3	0.07481	-0.794161	1.90575e-24	1.8682e-20
AKR1B1	0.0695832	-0.793733	2.47715e-24	2.42835e-20
SEPT1	0.237992	-0.59262	3.12989e-24	3.06823e-20
RPL28	3.63675	0.0531746	4.16517e-24	4.08311e-20
C19orf24	0.105471	-0.742752	5.4681e-24	5.36038e-20
SOD1	0.494226	-0.422857	6.07682e-24	5.95711e-20
TXNIP	1.44125	-0.230537	6.36972e-24	6.24424e-20
CPNE1	0.0941585	-0.760597	9.0745e-24	8.89573e-20
RNF114	0.103426	0.7848	1.01315e-23	9.93192e-20
ARHGAP15	0.281074	-0.549653	1.23312e-23	1.20883e-19
S100A10	0.690503	-0.384814	1.25531e-23	1.23058e-19
LINC00116	0.096146	-0.74233	1.25808e-23	1.2333e-19
CCL4	0.116066	-0.982246	1.57731e-23	1.54623e-19
HERPUD1	0.286788	0.61992	1.61251e-23	1.58074e-19
C6orf48	0.610806	0.374923	1.76957e-23	1.73471e-19
DNAJB6	0.253475	0.656739	1.79717e-23	1.76176e-19
HNRNPU	0.211639	-0.590255	2.2462e-23	2.20195e-19
CD48	0.564554	-0.389992	2.67224e-23	2.6196e-19
PCBP1	0.228507	-0.571673	3.10441e-23	3.04325e-19
HMGN1	0.410371	-0.462272	3.22943e-23	3.16581e-19
DOCK8	0.0922036	-0.759262	3.4459e-23	3.37802e-19
PIN1	0.11831	-0.69166	3.50685e-23	3.43777e-19
PDCD5	0.102424	-0.714789	3.60676e-23	3.53571e-19
ATF7IP2	0.190912	0.701644	4.06843e-23	3.98828e-19
SNRPA1	0.146301	0.736495	4.90579e-23	4.80915e-19
DHX36	0.172412	0.687644	4.94269e-23	4.84532e-19
HNRNPF	0.24231	-0.586123	5.03009e-23	4.93099e-19
C19orf43	0.406108	-0.466036	5.38537e-23	5.27927e-19
GSTP1	0.225103	-0.633998	5.39637e-23	5.29006e-19
GZMM	0.257618	-0.605772	5.71814e-23	5.60549e-19
PTP4A1	0.0947418	0.800778	7.22142e-23	7.07916e-19
CLNS1A	0.117266	-0.708815	7.78569e-23	7.63231e-19
MRPL52	0.108879	-0.687774	7.91411e-23	7.7582e-19
TMEM126B	0.0706059	-0.755436	1.11867e-22	1.09664e-18
CAPN2	0.091058	-0.767239	1.39144e-22	1.36403e-18
CDC26	0.0862931	-0.735047	1.49184e-22	1.46245e-18
VBP1	0.0744884	-0.733391	1.5948e-22	1.56338e-18
RGS1	0.118525	0.868089	1.75662e-22	1.72201e-18
SP110	0.108713	-0.705837	1.78964e-22	1.75438e-18
GSTO1	0.116059	-0.682706	1.94405e-22	1.90576e-18
UBE2D3	0.575253	0.394933	2.37891e-22	2.33204e-18
HDAC1	0.0954618	-0.736373	3.07455e-22	3.01399e-18
TNFAIP8	0.219097	-0.586277	3.12743e-22	3.06582e-18
SKAP1	0.132796	-0.660842	3.37244e-22	3.306e-18
CCT3	0.130334	-0.675069	3.65978e-22	3.58769e-18
IER2	0.707136	-0.362019	3.69679e-22	3.62396e-18
TMBIM6	0.293822	-0.527459	3.73327e-22	3.65973e-18
SUSD3	0.0731453	-0.724783	3.85325e-22	3.77734e-18
ANXA5	0.0710871	-0.766773	4.74573e-22	4.65224e-18
SH3BGRL	0.206243	-0.605666	5.79042e-22	5.67635e-18
SDCBP	0.202256	0.681341	6.2976e-22	6.17354e-18
CSNK2B	0.140097	-0.623669	6.43722e-22	6.31041e-18
RCSD1	0.105572	-0.724972	6.76876e-22	6.63542e-18
ID2	0.606357	-0.477666	7.81753e-22	7.66352e-18
ZNHIT1	0.112154	-0.674994	8.27519e-22	8.11217e-18
DBNL	0.108731	-0.697334	8.90709e-22	8.73162e-18
C4orf3	0.350479	-0.450488	9.21702e-22	9.03544e-18
ZFP36	0.280128	0.587263	9.27707e-22	9.09431e-18
SLC9A3R1	0.100159	-0.741558	1.22721e-21	1.20303e-17
NDUFA13	0.254931	-0.512959	1.30847e-21	1.28269e-17
C19orf70	0.182342	-0.605667	1.35102e-21	1.32441e-17
PDCD2	0.0799041	-0.712116	1.91293e-21	1.87525e-17
PARP1	0.0752713	-0.761182	1.96067e-21	1.92204e-17
AP1S2	0.081992	-0.736734	2.11894e-21	2.0772e-17
PHF1	0.130832	0.72973	2.23827e-21	2.19417e-17
ETFB	0.107329	-0.669451	2.67296e-21	2.6203e-17
TRAPPC6A	0.127057	-0.676938	3.02164e-21	2.96211e-17
ZFAS1	0.701901	0.341085	3.06041e-21	3.00012e-17
HDDC2	0.0807311	-0.730755	3.59262e-21	3.52185e-17
DDIT3	0.0783468	0.852372	3.88213e-21	3.80565e-17
LSM7	0.284139	-0.514461	4.61057e-21	4.51975e-17
UGP2	0.132544	-0.642636	6.92147e-21	6.78512e-17
PRR13	0.30509	-0.495213	7.75734e-21	7.60452e-17
PSMD4	0.138917	-0.654167	8.64825e-21	8.47788e-17
CCDC85B	0.188711	-0.575494	8.86447e-21	8.68984e-17
COX7A2L	0.279357	-0.501542	9.04116e-21	8.86305e-17
SC5D	0.0753045	0.818794	1.18456e-20	1.16122e-16
DCTN6	0.0847883	0.74606	1.30818e-20	1.28241e-16
RPLP1	4.18873	0.0490629	1.46208e-20	1.43328e-16
RSL24D1	0.544801	0.380135	1.47417e-20	1.44513e-16
ANKRD44	0.139207	-0.659546	1.4932e-20	1.46378e-16
GHITM	0.183583	-0.570057	1.60964e-20	1.57793e-16
COPE	0.246859	-0.514159	1.64425e-20	1.61185e-16
SAT1	0.373184	0.521381	1.76598e-20	1.73119e-16
ODC1	0.0954949	0.726816	1.87933e-20	1.8423e-16
RPS29	3.85104	0.065584	1.90844e-20	1.87084e-16
CD164	0.190395	-0.599015	2.29246e-20	2.2473e-16
MAT2B	0.120196	-0.659403	2.64684e-20	2.5947e-16
CCDC167	0.0944426	-0.715641	2.71249e-20	2.65906e-16
NDUFA12	0.243242	-0.520861	2.71838e-20	2.66483e-16
SEPT6	0.187165	-0.592689	2.89944e-20	2.84232e-16
APOBEC3G	0.102731	-0.722443	2.97973e-20	2.92102e-16
H1FX	0.123618	0.7738	3.04947e-20	2.98939e-16
RABGGTB	0.0908129	0.772922	3.17952e-20	3.11688e-16
LSM2	0.10181	-0.67676	3.33938e-20	3.27359e-16
SAMSN1	0.129284	0.769579	3.48934e-20	3.4206e-16
PSMA5	0.121754	-0.657396	3.81699e-20	3.7418e-16
HSP90AB1	0.520043	-0.370642	4.24266e-20	4.15908e-16
STRAP	0.179814	0.650023	4.5223e-20	4.43321e-16
ZAP70	0.129886	-0.620636	5.01401e-20	4.91524e-16
TAOK3	0.118535	-0.652103	5.30232e-20	5.19786e-16
SLC3A2	0.15478	0.67932	5.66938e-20	5.55769e-16
PBXIP1	0.133464	-0.621701	7.19924e-20	7.05742e-16
PRDX6	0.277155	0.533349	8.40264e-20	8.23711e-16
IMPDH2	0.0714179	-0.71128	9.69855e-20	9.50749e-16
DYNLT1	0.224827	0.573907	9.83128e-20	9.63761e-16
PLK3	0.0830933	0.773314	1.017e-19	9.96962e-16
OCIAD1	0.139568	-0.613741	1.19431e-19	1.17078e-15
SRP9	0.244012	-0.516722	1.24049e-19	1.21606e-15
LIMS1	0.0764943	-0.732115	1.28808e-19	1.26271e-15
FAIM3	0.135165	-0.636252	1.31407e-19	1.28818e-15
RPL3	3.7744	0.037845	1.51773e-19	1.48783e-15
ZNF791	0.0811533	0.741037	1.55928e-19	1.52856e-15
CHURC1	0.199231	-0.561343	1.75912e-19	1.72447e-15
KRT10	0.24813	-0.515421	2.01986e-19	1.98007e-15
ISCA1	0.106494	0.710129	2.33021e-19	2.28431e-15
FXYD5	0.978021	0.256917	2.40166e-19	2.35435e-15
HNRNPK	0.424998	-0.410217	2.48232e-19	2.43342e-15
ATP6V1F	0.188613	-0.552903	2.50568e-19	2.45632e-15
TAPBP	0.182735	-0.562929	3.09055e-19	3.02966e-15
APBB1IP	0.0700335	-0.685026	3.22702e-19	3.16345e-15
PCMT1	0.103669	-0.645967	3.40842e-19	3.34127e-15
GTF3C6	0.0841667	-0.666516	3.94961e-19	3.87181e-15
SNRPD3	0.11548	-0.626404	4.21877e-19	4.13566e-15
YBX1	0.955204	0.241705	5.75341e-19	5.64007e-15
CD8B	0.162387	-0.802277	6.03254e-19	5.9137e-15
TSC22D4	0.114422	-0.640236	6.44624e-19	6.31925e-15
H3F3A	1.09077	-0.237155	6.92567e-19	6.78924e-15
PPP1CB	0.23513	0.590992	7.49573e-19	7.34807e-15
LEF1	0.128361	-0.631316	7.85948e-19	7.70465e-15
SMAP2	0.114418	0.693401	8.03721e-19	7.87888e-15
NDUFS6	0.166334	-0.56106	9.21459e-19	9.03306e-15
ATP5F1	0.214886	-0.554404	9.37887e-19	9.19411e-15
HLA-B	2.45613	-0.111066	9.70357e-19	9.51241e-15
N4BP2L2	0.465411	-0.38451	1.12071e-18	1.09863e-14
ATP5G2	0.807414	-0.276098	1.22895e-18	1.20474e-14
C7orf73	0.116959	-0.640557	1.42854e-18	1.40039e-14
DGCR6L	0.100862	-0.655944	1.47686e-18	1.44777e-14
CARD8	0.105626	-0.633907	1.56154e-18	1.53078e-14
PARK7	0.297805	-0.461592	1.67735e-18	1.64431e-14
GPX4	0.352086	-0.418029	1.95239e-18	1.91392e-14
CCDC115	0.0771663	-0.670221	2.2589e-18	2.2144e-14
BIN1	0.199487	-0.540308	2.49161e-18	2.44252e-14
UBC	1.29284	0.212559	2.51186e-18	2.46237e-14
DDX24	0.329766	0.48875	2.6794e-18	2.62661e-14
NDUFB10	0.202958	-0.525973	2.8961e-18	2.83904e-14
ALDOA	0.568993	-0.333987	3.70243e-18	3.62949e-14
RUNX3	0.112123	0.73809	3.99014e-18	3.91153e-14
RPL34	4.84884	0.0318547	4.01111e-18	3.9321e-14
NDUFB1	0.26673	-0.507751	4.52622e-18	4.43705e-14
PRDX5	0.161089	-0.520788	5.53834e-18	5.42923e-14
LITAF	0.426352	0.460837	5.90759e-18	5.79121e-14
RPS2	3.95047	0.0323252	6.13741e-18	6.0165e-14
ERP29	0.383469	-0.412581	6.64838e-18	6.51741e-14
GSPT1	0.121655	0.651756	7.43681e-18	7.2903e-14
IKZF1	0.204149	0.598803	9.0491e-18	8.87084e-14
TEX264	0.0761306	-0.651276	9.76598e-18	9.57359e-14
TUBA4A	0.25564	0.583278	1.0227e-17	1.00256e-13
PDAP1	0.0804151	-0.652251	1.02394e-17	1.00377e-13
IFI6	0.0857259	-0.638515	1.11483e-17	1.09287e-13
BAX	0.160452	-0.565515	1.11955e-17	1.0975e-13
CTSD	0.0827362	-0.661315	1.21765e-17	1.19366e-13
TC2N	0.124181	-0.591634	1.38942e-17	1.36204e-13
MYL12B	0.722628	-0.303702	1.75309e-17	1.71856e-13
SFXN1	0.126446	0.6629	1.83993e-17	1.80368e-13
RPN2	0.11016	-0.595986	1.84737e-17	1.81098e-13
ATP1A1	0.166252	-0.543972	2.08555e-17	2.04446e-13
CMTM7	0.0916815	-0.58981	3.21071e-17	3.14746e-13
SRI	0.177488	-0.530463	4.65313e-17	4.56146e-13
SDHD	0.0833496	-0.615615	4.72236e-17	4.62933e-13
WTAP	0.216547	0.558912	5.72053e-17	5.60784e-13
SDHC	0.110249	-0.601873	6.40973e-17	6.28346e-13
IFI27L2	0.0888185	-0.658569	7.21551e-17	7.07336e-13
RHOA	0.26931	-0.450768	8.11713e-17	7.95722e-13
MANF	0.0990994	-0.625042	8.14131e-17	7.98092e-13
NDUFB8	0.320446	-0.434069	8.45092e-17	8.28444e-13
USP3	0.0834857	0.665219	9.99358e-17	9.79671e-13
WDR83OS	0.23841	-0.480504	1.00208e-16	9.82337e-13
NDFIP1	0.226699	-0.462861	1.16528e-16	1.14232e-12
COMMD2	0.0990441	0.633105	1.20177e-16	1.1781e-12
TMCO1	0.10918	-0.597332	1.31218e-16	1.28633e-12
ANXA11	0.193162	-0.507543	1.3538e-16	1.32713e-12
SNX17	0.0832683	-0.616824	1.41623e-16	1.38833e-12
C4orf48	0.0898123	-0.606697	1.62807e-16	1.59599e-12
TOPORS-AS1	0.107315	-0.592937	1.6299e-16	1.5978e-12
GPX1	0.136055	-0.530676	1.63058e-16	1.59845e-12
COX6C	0.815203	-0.257711	1.80854e-16	1.77291e-12
BIRC2	0.0964782	0.697673	1.9792e-16	1.94021e-12
VAMP5	0.138035	-0.569264	2.00615e-16	1.96663e-12
RAN	0.343872	-0.412311	2.2004e-16	2.15705e-12
CD40LG	0.0802289	-0.632101	2.6712e-16	2.61858e-12
MALAT1	6.96125	0.03181	2.73271e-16	2.67887e-12
LSM3	0.17586	-0.49731	2.96017e-16	2.90185e-12
FOS	0.122522	0.848449	3.11377e-16	3.05243e-12
SIT1	0.102599	-0.627524	3.4205e-16	3.35312e-12
PSMD8	0.139019	-0.547687	3.68577e-16	3.61316e-12
TOMM5	0.109572	0.606176	3.84014e-16	3.76449e-12
RPL4	2.19381	0.0874327	3.88985e-16	3.81322e-12
RPL5	2.59038	0.065676	4.42864e-16	4.34139e-12
CD6	0.172022	0.546047	4.97459e-16	4.87659e-12
SMCHD1	0.213174	0.530039	5.05229e-16	4.95276e-12
GADD45GIP1	0.15658	-0.539878	5.18236e-16	5.08027e-12
MRPL14	0.0755485	-0.627501	5.74691e-16	5.63369e-12
RANBP1	0.183321	-0.475652	5.93895e-16	5.82195e-12
RNF166	0.147654	0.613595	6.0091e-16	5.89072e-12
CHMP2A	0.124713	-0.577026	6.62653e-16	6.49598e-12
CD37	0.539855	-0.321566	7.21836e-16	7.07616e-12
BTF3	1.50197	0.129817	7.32634e-16	7.18201e-12
SSBP4	0.0793774	-0.62015	8.26624e-16	8.1034e-12
PYURF	0.239551	-0.433397	8.45942e-16	8.29277e-12
RPL11	3.91615	0.0354618	9.13127e-16	8.95139e-12
DPM3	0.0841548	-0.610911	9.28782e-16	9.10485e-12
SLBP	0.100936	0.663129	9.29026e-16	9.10724e-12
COMMD6	1.09903	-0.208259	1.03633e-15	1.01592e-11
TMEM256	0.138486	-0.57094	1.0923e-15	1.07078e-11
ATP5I	0.343625	-0.402982	1.23754e-15	1.21316e-11
ALOX5AP	0.210146	-0.473713	1.24249e-15	1.21802e-11
GTF3A	0.341547	-0.428651	1.25171e-15	1.22705e-11
PSMB3	0.224061	-0.456914	1.28742e-15	1.26206e-11
HLA-DPA1	0.108218	-0.674157	1.35918e-15	1.3324e-11
RBPJ	0.113434	0.657187	1.40015e-15	1.37257e-11
RPLP2	4.17028	0.031487	1.46039e-15	1.43162e-11
PLAC8	0.315857	-0.459683	1.49585e-15	1.46639e-11
VAMP2	0.631007	0.313639	1.5672e-15	1.53633e-11
PIM2	0.0955354	-0.598892	1.58471e-15	1.55349e-11
MYEOV2	0.269597	-0.425357	1.67247e-15	1.63953e-11
STK17A	0.339553	0.439466	1.81128e-15	1.77559e-11
CIR1	0.175653	0.546989	1.83082e-15	1.79475e-11
ERAP2	0.0796081	-0.615585	1.84557e-15	1.80921e-11
PNISR	0.476355	-0.344559	1.92938e-15	1.89137e-11
NDUFB11	0.323204	-0.40764	1.93275e-15	1.89467e-11
CD7	0.35159	-0.386503	2.03626e-15	1.99614e-11
MRPL23	0.139131	-0.525062	2.06939e-15	2.02862e-11
SEP15	0.249789	-0.418493	2.11843e-15	2.0767e-11
POLE4	0.110491	-0.551496	2.49235e-15	2.44325e-11
CHST12	0.0857663	-0.626441	3.00354e-15	2.94437e-11
RICTOR	0.175575	0.55914	3.06744e-15	3.00701e-11
PDCD10	0.101448	-0.562341	3.07837e-15	3.01773e-11
COX7C	1.33983	-0.163889	3.1923e-15	3.12941e-11
SEPW1	0.188809	-0.47714	3.32412e-15	3.25863e-11
NDUFS8	0.15542	-0.511322	3.57956e-15	3.50904e-11
TMEM14B	0.168076	-0.484202	4.13973e-15	4.05818e-11
MRPL43	0.0821401	-0.59006	4.31764e-15	4.23259e-11
SIGIRR	0.142331	-0.519437	4.48493e-15	4.39658e-11
GPR183	0.306907	-0.426562	4.57351e-15	4.48341e-11
TIMM8B	0.0892364	-0.597673	4.6968e-15	4.60427e-11
THOC7	0.119942	-0.532715	5.15695e-15	5.05535e-11
SAR1A	0.216174	0.510804	5.77404e-15	5.66029e-11
TCEB2	0.49554	-0.332009	6.05544e-15	5.93615e-11
C17orf89	0.128866	-0.541155	6.90371e-15	6.7677e-11
SELPLG	0.0815173	-0.573965	7.80317e-15	7.64945e-11
MDH1	0.125927	-0.552608	8.01955e-15	7.86157e-11
IRF3	0.100086	-0.567386	8.39065e-15	8.22536e-11
MRPS33	0.0934294	-0.570588	8.6135e-15	8.44381e-11
GCC2	0.24175	0.500526	9.38915e-15	9.20418e-11
PRKCQ-AS1	0.222182	-0.471523	9.39624e-15	9.21114e-11
RPS6	4.22215	0.0303801	1.11683e-14	1.09483e-10
IER3IP1	0.0885516	-0.596049	1.20613e-14	1.18237e-10
EVI2B	0.316892	-0.387941	1.23014e-14	1.2059e-10
TRABD2A	0.0829455	-0.583328	1.58729e-14	1.55602e-10
FDPS	0.0889445	-0.57641	1.61618e-14	1.58434e-10
CD63	0.178473	-0.510382	1.82381e-14	1.78788e-10
RPL27	2.76061	0.0607412	2.25119e-14	2.20684e-10
COMMD7	0.0877364	-0.537441	2.30671e-14	2.26127e-10
EEF1D	1.89105	0.0909337	2.47545e-14	2.42668e-10
RPL24	2.29424	0.0726358	2.82411e-14	2.76848e-10
HMHA1	0.166534	-0.4928	2.95526e-14	2.89704e-10
U2AF1	0.311196	0.437372	3.00306e-14	2.9439e-10
ANAPC5	0.108015	-0.522847	3.05062e-14	2.99052e-10
SSNA1	0.110078	-0.546991	3.11272e-14	3.0514e-10
TPM4	0.0921074	0.640534	3.16553e-14	3.10317e-10
IRF1	0.321321	0.450652	3.26861e-14	3.20422e-10
CLK1	0.193265	0.562743	3.4403e-14	3.37253e-10
SOD2	0.109322	0.577984	3.95677e-14	3.87883e-10
RSBN1L	0.0884146	-0.542443	4.44802e-14	4.3604e-10
TPR	0.162149	-0.511597	4.52099e-14	4.43192e-10
CALR	0.203094	-0.46758	4.56114e-14	4.47128e-10
PYHIN1	0.0941695	-0.577247	4.56498e-14	4.47505e-10
RER1	0.0884282	-0.523303	5.31799e-14	5.21322e-10
PSMB2	0.0974264	-0.553751	5.46109e-14	5.35351e-10
RNASET2	0.210344	-0.439661	6.31544e-14	6.19102e-10
METTL5	0.0790479	-0.56497	6.37181e-14	6.24629e-10
KLF3	0.216066	0.526866	6.89211e-14	6.75633e-10
CDC37	0.149407	-0.490619	6.97121e-14	6.83388e-10
GNAS	0.226006	0.486426	7.21958e-14	7.07736e-10
RPL7	3.79116	0.0361945	7.49777e-14	7.35006e-10
LSM6	0.131909	-0.503996	7.62734e-14	7.47708e-10
RPL32	4.30736	0.0291456	7.65611e-14	7.50529e-10
ADH5	0.104167	-0.526537	7.84807e-14	7.69346e-10
RPS19	4.06602	0.0304192	8.16144e-14	8.00066e-10
LUC7L3	0.164052	-0.483622	9.0084e-14	8.83094e-10
MIF	0.402368	-0.332853	9.10856e-14	8.92912e-10
TOMM22	0.159868	-0.446777	9.89801e-14	9.70302e-10
MPHOSPH8	0.215862	-0.438321	1.11984e-13	1.09778e-09
NUTF2	0.0759937	-0.536426	1.17594e-13	1.15277e-09
MT-CO2	3.07022	-0.0684759	1.31465e-13	1.28875e-09
RASGRP2	0.156532	-0.487572	1.39359e-13	1.36614e-09
NOP56	0.110389	-0.499178	1.41102e-13	1.38322e-09
B3GAT2	0.0843837	-0.537695	1.42327e-13	1.39524e-09
MRPS34	0.0986753	-0.520701	1.44006e-13	1.41169e-09
TRA2B	0.299814	0.449153	1.50498e-13	1.47533e-09
SHISA5	0.0769507	-0.562747	1.5454e-13	1.51495e-09
CAMLG	0.204071	0.490781	1.58541e-13	1.55418e-09
LCP1	0.196692	-0.441376	1.74185e-13	1.70754e-09
NXT1	0.0833902	0.603506	2.12674e-13	2.08484e-09
TXN	0.210916	-0.431346	2.72331e-13	2.66966e-09
SLC25A45	0.0812946	-0.568659	2.86482e-13	2.80839e-09
UFC1	0.236575	-0.388771	3.39519e-13	3.32831e-09
DGKZ	0.0868625	-0.535539	3.70482e-13	3.63184e-09
SRRM1	0.359529	0.370473	3.72799e-13	3.65455e-09
ISG20	0.411561	-0.314925	3.8656e-13	3.78945e-09
PTGES3	0.324469	-0.361138	4.20185e-13	4.11907e-09
MT-CYB	2.65592	-0.0808815	4.49637e-13	4.40779e-09
YWHAQ	0.196938	-0.459138	4.5783e-13	4.48811e-09
ATP5H	0.257885	-0.406494	4.61549e-13	4.52456e-09
HSP90B1	0.213286	-0.452495	4.63765e-13	4.54629e-09
C9orf142	0.230663	-0.405864	5.28785e-13	5.18368e-09
TXK	0.0815787	-0.543437	5.30407e-13	5.19958e-09
DHRS7	0.168486	-0.482059	6.34843e-13	6.22337e-09
RPL8	2.8421	0.0513483	6.59873e-13	6.46873e-09
PIP4K2A	0.113683	-0.527697	6.61336e-13	6.48307e-09
C12orf57	0.40299	-0.32946	7.56983e-13	7.4207e-09
PRRC2C	0.270164	0.436768	7.70327e-13	7.55151e-09
NME3	0.105194	-0.509469	9.93798e-13	9.7422e-09
CCND3	0.257433	-0.388542	1.39135e-12	1.36394e-08
NACA	1.86567	0.0879579	1.77702e-12	1.74201e-08
RAB7A	0.142599	-0.435768	2.18806e-12	2.14496e-08
TM2D1	0.0853575	-0.531922	2.71902e-12	2.66545e-08
DSTN	0.169898	-0.394496	2.74281e-12	2.68878e-08
EIF3I	0.144222	-0.457491	2.79973e-12	2.74457e-08
SSB	0.205592	-0.433196	3.17605e-12	3.11348e-08
BZW1	0.218635	0.466343	3.32899e-12	3.2634e-08
FAM49B	0.22537	-0.404579	3.59453e-12	3.52371e-08
XRCC5	0.17236	-0.424	3.76962e-12	3.69536e-08
DEK	0.15559	-0.44129	3.94461e-12	3.8669e-08
TIMP1	0.157343	-0.48122	3.98767e-12	3.90912e-08
RNH1	0.136635	-0.448378	4.60863e-12	4.51784e-08
MFNG	0.108857	-0.501739	4.67376e-12	4.58168e-08
SERPINB1	0.119306	-0.469169	5.24093e-12	5.13768e-08
TAP1	0.110617	-0.485156	5.25996e-12	5.15634e-08
CEBPZ	0.133196	0.532201	5.45447e-12	5.34701e-08
USP16	0.174034	0.512662	6.31496e-12	6.19055e-08
ATP5A1	0.245169	-0.377139	6.39858e-12	6.27253e-08
CD99	0.400805	-0.337107	6.6477e-12	6.51674e-08
ARGLU1	0.288587	-0.370788	6.84488e-12	6.71004e-08
KLHL24	0.0818395	0.553794	7.25128e-12	7.10843e-08
NDUFAB1	0.142051	-0.435301	8.04976e-12	7.89118e-08
MT-ND5	0.917788	-0.202611	8.13813e-12	7.97781e-08
CHCHD10	0.132415	-0.468915	8.1468e-12	7.98631e-08
ZNF350	0.0887798	0.538947	8.99815e-12	8.82088e-08
TRABD	0.167442	0.505839	9.06031e-12	8.88183e-08
PPDPF	1.01636	0.177776	9.18093e-12	9.00007e-08
CCT4	0.143871	-0.43648	9.36266e-12	9.17821e-08
PGLS	0.0973256	-0.533842	9.7541e-12	9.56194e-08
GZMH	0.219571	-0.865854	9.92281e-12	9.72733e-08
MRPS6	0.105547	-0.476987	1.03434e-11	1.01397e-07
RBM7	0.0843633	0.565104	1.07948e-11	1.05822e-07
TMEM219	0.159287	-0.406252	1.48946e-11	1.46012e-07
RPL29	2.73762	0.0508112	1.63326e-11	1.60109e-07
COX17	0.153447	-0.449808	1.68384e-11	1.65066e-07
RGS2	0.122216	0.5546	1.76628e-11	1.73149e-07
COPS6	0.143625	-0.434972	1.87149e-11	1.83462e-07
RPL18	2.88271	0.0474387	2.10871e-11	2.06717e-07
CTSS	0.164014	-0.430513	2.12508e-11	2.08322e-07
TUBB	0.152347	-0.421414	2.1497e-11	2.10735e-07
TIMM13	0.0893562	-0.488431	2.20432e-11	2.16089e-07
SPAG7	0.0988109	-0.478836	2.46602e-11	2.41744e-07
IL10RA	0.127368	-0.448766	2.65074e-11	2.59853e-07
PDIA3	0.248577	-0.40977	2.83219e-11	2.7764e-07
ZNF428	0.104259	-0.436028	2.90871e-11	2.85141e-07
HSPB11	0.0968444	-0.464715	2.97039e-11	2.91187e-07
PEBP1	0.317187	-0.328368	3.32515e-11	3.25964e-07
RGL4	0.0787451	-0.508754	3.42223e-11	3.35481e-07
PSMD13	0.0983041	-0.441392	3.96771e-11	3.88955e-07
CLEC2D	0.124421	-0.452968	4.20159e-11	4.11881e-07
ROMO1	0.133512	-0.45308	4.24864e-11	4.16494e-07
NCOR1	0.140129	-0.414382	4.31036e-11	4.22544e-07
COX5A	0.198247	-0.381181	4.90356e-11	4.80696e-07
CHD2	0.148392	0.490083	4.97118e-11	4.87325e-07
MT-ATP6	2.30303	-0.0842942	5.00381e-11	4.90523e-07
TCEA1	0.180307	-0.381086	5.0649e-11	4.96512e-07
ATM	0.231539	-0.373942	5.61521e-11	5.50459e-07
SEC62	0.35959	0.337993	6.30294e-11	6.17877e-07
SEPT7	0.432439	-0.291604	7.04737e-11	6.90854e-07
GGNBP2	0.173891	0.46225	7.22913e-11	7.08672e-07
MAL	0.154228	-0.412372	8.0536e-11	7.89495e-07
C11orf48	0.0818893	-0.486522	8.08909e-11	7.92974e-07
HSPD1	0.0945052	-0.451365	8.42509e-11	8.25912e-07
ARID5B	0.157173	0.511941	8.91324e-11	8.73765e-07
YWHAB	0.369304	-0.286757	9.13648e-11	8.9565e-07
PTMA	2.81482	0.0537849	9.63539e-11	9.44557e-07
TMED9	0.130907	-0.43354	9.79048e-11	9.59761e-07
SRSF10.1	0.0793597	0.550983	9.80873e-11	9.6155e-07
C7orf50	0.126583	0.489135	1.02097e-10	1.00085e-06
CTA-29F11.1	0.0803352	0.563393	1.03434e-10	1.01396e-06
SLFN5	0.116739	-0.454726	1.08033e-10	1.05905e-06
IFI16	0.178102	-0.402386	1.08107e-10	1.05977e-06
FKBP8	0.194318	-0.37166	1.10307e-10	1.08134e-06
ODF2L	0.127664	-0.458241	1.11093e-10	1.08905e-06
PA2G4	0.2477	-0.358328	1.12136e-10	1.09927e-06
SSU72	0.181802	-0.387498	1.22796e-10	1.20377e-06
TMEM173	0.0847616	-0.480762	1.22863e-10	1.20442e-06
NAA10	0.0867147	-0.462589	1.24913e-10	1.22453e-06
SNX6	0.0950959	-0.435422	1.39001e-10	1.36263e-06
NUCB2	0.115363	-0.45916	1.50093e-10	1.47136e-06
TMC8	0.106164	-0.438449	1.53037e-10	1.50022e-06
ANXA2R	0.103764	-0.454908	1.55361e-10	1.52301e-06
PPA1	0.178347	-0.405837	1.57889e-10	1.54779e-06
MOB1A	0.0936373	-0.493123	1.61036e-10	1.57863e-06
ACAT1	0.0913916	-0.478964	1.71457e-10	1.68079e-06
DNAJC8	0.169156	-0.423868	1.93692e-10	1.89876e-06
JMJD1C	0.11946	0.494528	1.95233e-10	1.91386e-06
EVI2A	0.158612	-0.40627	2.11032e-10	2.06875e-06
ATP5C1	0.180046	-0.370634	2.14292e-10	2.1007e-06
RPL14	2.96461	0.036287	2.29516e-10	2.24994e-06
GNG5	0.169557	-0.414674	2.42152e-10	2.37381e-06
SYNE2	0.174491	-0.382079	2.47005e-10	2.42139e-06
PPCS	0.10323	-0.418713	2.67132e-10	2.6187e-06
DDIT4	0.317564	0.392804	2.73676e-10	2.68284e-06
CCNL1	0.308	0.379256	2.78905e-10	2.73411e-06
C1orf86	0.126121	-0.445193	2.80311e-10	2.74789e-06
AQP3	0.146351	-0.365286	2.83045e-10	2.77469e-06
CST7	0.330924	-0.482779	2.99189e-10	2.93295e-06
DNAJB9	0.127117	0.485294	3.02112e-10	2.9616e-06
SLC2A3	0.160138	0.479344	3.03672e-10	2.9769e-06
CCL5	0.898338	-0.413324	3.06559e-10	3.0052e-06
RPL27A	3.84046	0.0245428	3.12189e-10	3.06039e-06
GLTSCR2	1.14329	0.137477	3.50909e-10	3.43996e-06
NDUFA2	0.187471	-0.371053	3.84821e-10	3.7724e-06
ARL5A	0.114115	-0.407643	3.8827e-10	3.80621e-06
SFT2D1	0.0921214	-0.471812	3.9432e-10	3.86552e-06
COTL1	0.246701	-0.368221	3.97081e-10	3.89258e-06
SDF2L1	0.0872022	-0.455008	4.50055e-10	4.41189e-06
PSMD12	0.0927942	0.491236	4.71848e-10	4.62552e-06
CAPZA1	0.188448	-0.366784	4.87291e-10	4.77691e-06
RPL13A	4.48321	0.0197858	4.89786e-10	4.80138e-06
SSR4	0.558934	-0.243214	5.13106e-10	5.02998e-06
RPS7	2.95081	0.0364339	5.37262e-10	5.26678e-06
RPL35A	3.54302	0.03092	5.67316e-10	5.5614e-06
RP11-349A22.5	0.164563	-0.397134	5.8653e-10	5.74975e-06
EAPP	0.228656	0.402658	6.04103e-10	5.92202e-06
PPP2R5C	0.40032	0.347042	6.081e-10	5.9612e-06
RPL31	3.62287	0.0317618	6.33839e-10	6.21353e-06
RBMS1	0.0812608	-0.441366	6.94715e-10	6.81029e-06
CHMP4A	0.180061	-0.391618	6.95352e-10	6.81654e-06
DDT	0.162246	-0.387971	7.52534e-10	7.37709e-06
SQSTM1	0.166555	0.436702	8.64071e-10	8.47048e-06
SRSF1	0.0826893	-0.458017	9.03494e-10	8.85695e-06
TMEM123	0.359516	-0.291985	9.27935e-10	9.09655e-06
TNFRSF14	0.117342	-0.441165	1.08817e-09	1.06673e-05
MRPS21	0.237106	-0.345644	1.10351e-09	1.08177e-05
HIGD2A	0.378516	-0.292605	1.19192e-09	1.16844e-05
CTD-3184A7.4	0.105124	0.544451	1.21332e-09	1.18942e-05
CCSER2	0.116892	0.522185	1.26603e-09	1.24109e-05
RAB1A	0.105552	0.501811	1.31442e-09	1.28852e-05
C9orf89	0.107234	0.476365	1.33175e-09	1.30552e-05
MBNL1	0.22112	-0.365424	1.4422e-09	1.41379e-05
WBP11	0.0954508	0.48611	1.65506e-09	1.62245e-05
IFITM1	0.370871	-0.280645	1.6676e-09	1.63474e-05
KIAA1551	0.124305	-0.423357	1.82727e-09	1.79127e-05
EIF3K	0.690597	-0.204898	1.90998e-09	1.87235e-05
ESD	0.152797	-0.374609	1.98761e-09	1.94845e-05
MRPL34	0.0954176	-0.422229	2.10171e-09	2.0603e-05
SNHG15	0.109746	0.488934	2.26607e-09	2.22143e-05
C1QBP	0.208288	-0.34058	2.30249e-09	2.25713e-05
CFLAR	0.160794	-0.399422	2.42998e-09	2.38211e-05
AC092580.4	0.123246	-0.468	2.4531e-09	2.40477e-05
HNRNPM	0.24382	-0.341959	2.86362e-09	2.8072e-05
NKTR	0.263994	0.38468	2.88189e-09	2.82512e-05
RAB11A	0.120899	-0.393184	2.90046e-09	2.84333e-05
ATP5L	1.12537	-0.145365	3.01483e-09	2.95544e-05
UQCRC2	0.162494	-0.358888	3.04091e-09	2.981e-05
FDX1	0.12093	0.45456	3.07216e-09	3.01164e-05
COX14	0.179238	-0.356911	3.21377e-09	3.15046e-05
MT1X	0.137209	-0.359852	3.23319e-09	3.1695e-05
MTRNR2L1	0.291585	-0.313767	3.41566e-09	3.34838e-05
RB1CC1	0.0945381	0.501409	3.43552e-09	3.36784e-05
METTL23	0.107216	-0.407633	3.85674e-09	3.78077e-05
RBCK1	0.0843306	-0.430422	4.093e-09	4.01237e-05
RAD23A	0.138033	-0.396829	4.13912e-09	4.05758e-05
SYNRG	0.0845317	-0.398751	4.23943e-09	4.15592e-05
DDX46	0.158337	-0.370483	4.69351e-09	4.60105e-05
GYPC	0.422522	0.297313	4.74888e-09	4.65533e-05
CAPZA2	0.142491	-0.362933	4.99996e-09	4.90146e-05
RAP1B	0.388618	-0.283443	5.0742e-09	4.97424e-05
NOP10	0.219316	-0.347274	5.0886e-09	4.98836e-05
DPP7	0.157104	-0.368492	5.12453e-09	5.02358e-05
SRPK2	0.0825259	-0.421349	5.27744e-09	5.17347e-05
CCR7	0.257647	0.436839	5.53699e-09	5.42791e-05
TGFB1	0.137894	0.514014	5.58606e-09	5.47601e-05
H2AFJ	0.111589	0.476347	5.59733e-09	5.48707e-05
NKG7	0.738957	-0.417423	5.61789e-09	5.50722e-05
GUK1	0.471483	0.290816	6.47595e-09	6.34838e-05
CCDC12	0.241033	0.388978	6.50117e-09	6.37309e-05
OPTN	0.102711	-0.423386	7.73889e-09	7.58643e-05
CDC42SE2	0.460006	0.285233	8.33123e-09	8.16711e-05
MT-CO3	3.2979	0.0444876	8.44426e-09	8.27791e-05
RPS28	3.78404	0.0250025	8.59619e-09	8.42684e-05
C12orf75	0.179136	-0.417307	8.74408e-09	8.57182e-05
DDX21	0.163192	0.418569	1.02483e-08	0.000100464
PSMA2	0.226853	-0.310849	1.02576e-08	0.000100555
PIM1	0.16346	-0.371464	1.03885e-08	0.000101839
EIF3G	0.322726	-0.297111	1.05078e-08	0.000103008
ORMDL1	0.184413	-0.349551	1.05499e-08	0.000103421
TNRC6B	0.286651	-0.286794	1.07672e-08	0.00010555
SH2D1A	0.159035	0.466973	1.19647e-08	0.00011729
PPIB	0.385886	-0.261992	1.20459e-08	0.000118086
KLF2	0.217039	-0.319685	1.24308e-08	0.000121859
BCAS2	0.137201	0.431925	1.27833e-08	0.000125315
IL16	0.128638	-0.392551	1.33542e-08	0.000130911
ARHGEF1	0.207944	-0.331469	1.33877e-08	0.000131239
RPS11	2.15223	0.057115	1.42731e-08	0.00013992
NCBP2	0.0810202	-0.389904	1.4834e-08	0.000145417
MIR142	0.138416	-0.369997	1.53709e-08	0.000150681
PPP2CA	0.0952471	0.46646	1.5685e-08	0.00015376
POLR2J3	0.0978298	-0.391689	1.60149e-08	0.000156994
MAPK1IP1L	0.107062	0.426624	1.77677e-08	0.000174177
CD47	0.281998	-0.308114	1.88288e-08	0.000184579
GTF2B	0.0790509	0.474412	1.89902e-08	0.000186161
NR3C1	0.128954	0.479582	1.99843e-08	0.000195906
DDOST	0.0823778	-0.435621	2.14092e-08	0.000209875
TPRKB	0.0826597	-0.438806	2.30595e-08	0.000226052
PFDN2	0.165933	0.434379	2.36873e-08	0.000232206
ARRB2	0.110354	-0.393372	2.55408e-08	0.000250376
FLNA	0.154905	-0.368579	2.69739e-08	0.000264426
PRPF40A	0.149584	0.406386	2.84148e-08	0.000278551
TTC14	0.092474	-0.411553	2.89032e-08	0.000283338
PSMA4	0.238113	-0.299466	3.09978e-08	0.000303872
C10orf54	0.182974	-0.329989	3.32792e-08	0.000326236
MT-ND2	2.92345	0.053191	3.37364e-08	0.000330718
RSRC2	0.149021	0.427747	3.50077e-08	0.00034318
MRPL47	0.110265	0.47611	3.88317e-08	0.000380667
C9orf16	0.312511	-0.27686	4.00064e-08	0.000392183
MRFAP1	0.132062	0.402176	4.46517e-08	0.000437721
IDH2	0.101884	-0.392882	4.52733e-08	0.000443814
RALY	0.122647	-0.36612	4.70981e-08	0.000461703
PCGF5	0.0817797	0.443949	4.75865e-08	0.00046649
CCNH	0.101131	0.486218	4.83071e-08	0.000473555
TCEAL8	0.104082	-0.379966	5.19269e-08	0.000509039
GCHFR	0.10129	0.465698	5.28634e-08	0.00051822
DARS	0.0822916	-0.391358	5.84358e-08	0.000572846
GLOD4	0.100083	-0.365405	6.11471e-08	0.000599425
CYC1	0.0886345	-0.393877	6.20951e-08	0.000608718
PUF60	0.0973697	-0.363128	6.44193e-08	0.000631502
AURKAIP1	0.158317	-0.321377	6.5499e-08	0.000642087
RBBP6	0.109621	0.42165	6.706e-08	0.000657389
CLEC2B	0.309675	0.34309	6.73702e-08	0.00066043
MYCBP2	0.0971284	-0.381062	7.16529e-08	0.000702414
YTHDC1	0.10888	0.43727	7.33246e-08	0.000718801
DDX6	0.201126	0.36818	7.60498e-08	0.000745516
UPF2	0.106822	-0.390667	7.8575e-08	0.000770271
HNRNPUL1	0.140437	0.445571	7.95499e-08	0.000779828
KTN1	0.153961	-0.347476	8.04734e-08	0.000788881
EIF2S2	0.177606	-0.320538	8.99453e-08	0.000881734
FAM162A	0.109968	-0.323265	9.31408e-08	0.000913059
HNRNPA0	0.433826	0.25703	9.65645e-08	0.000946622
PSIP1	0.186476	-0.311143	1.01013e-07	0.000990233

## Sheet: NK
Differentially expressed genes in prolonged (>2 h) storage of NK cells
gene	average_expression	log2_fc	p_val	p_val_adj
TMSB4X	5.39435	-0.276436	4.70138e-203	4.60876e-199
PFN1	2.7529	-1.03563	3.34693e-202	3.28099e-198
ACTB	3.61162	-0.781592	4.88784e-173	4.79155e-169
GZMA	1.95657	-1.34921	6.59248e-169	6.46261e-165
FTH1	2.80985	0.671879	8.28638e-147	8.12314e-143
PRF1	1.56557	-1.53114	1.02861e-142	1.00834e-138
TMSB10	3.57361	-0.511729	3.22138e-140	3.15792e-136
FCER1G	1.44843	-1.59709	2.27555e-127	2.23072e-123
MYL12A	1.92852	-0.95881	1.39138e-109	1.36397e-105
CFL1	2.03487	-0.813845	3.6643e-100	3.59211e-96
B2M	6.14723	-0.138884	1.8447e-98	1.80836e-94
KLRF1	1.35299	-1.2394	7.30784e-94	7.16388e-90
PTPRCAP	1.32982	-1.23789	5.28374e-93	5.17965e-89
CYBA	2.11801	-0.748574	3.18796e-92	3.12516e-88
CORO1A	1.1113	-1.48458	4.83559e-92	4.74032e-88
HOPX	0.99721	-1.65445	6.60075e-86	6.47072e-82
HCST	1.79883	-0.892375	2.03714e-85	1.99701e-81
SERF2	1.96069	-0.785846	1.76176e-80	1.72706e-76
NKG7	4.07987	-0.248703	1.74715e-77	1.71273e-73
EIF1	2.86899	0.341278	1.22614e-74	1.20199e-70
S100A4	2.29572	-0.680682	1.81367e-74	1.77794e-70
SH3BGRL3	1.5404	-0.984097	8.05907e-74	7.9003e-70
CLIC1	0.935376	-1.39789	4.864e-72	4.76818e-68
RAC2	0.736439	-1.66934	7.69979e-70	7.5481e-66
GZMB	2.31293	-0.630649	3.68216e-66	3.60962e-62
ARPC1B	0.604767	-1.75881	9.78276e-63	9.59004e-59
TYROBP	2.14518	-0.594697	1.19974e-60	1.1761e-56
FCGR3A	0.707448	-1.59306	1.88612e-60	1.84897e-56
EMP3	0.878155	-1.31207	3.70995e-60	3.63687e-56
IL32	1.49942	-1.11693	3.54156e-58	3.47179e-54
UCP2	0.478999	-1.98008	5.8153e-56	5.70074e-52
PLAC8	1.29773	-0.921547	8.93068e-56	8.75474e-52
OAZ1	1.04064	-1.09017	1.9164e-55	1.87865e-51
PPP1CA	0.608406	-1.57886	8.15554e-55	7.99488e-51
ARPC5	0.512833	-1.74595	2.8112e-54	2.75581e-50
EVL	0.785442	-1.29027	5.31072e-51	5.2061e-47
CCL4	1.14463	-1.07798	1.05068e-50	1.02998e-46
ATP5E	1.54191	-0.730433	1.14089e-50	1.11841e-46
ACTR3	0.415639	-1.89454	1.41625e-49	1.38835e-45
ANXA6	0.350956	-2.07433	1.99038e-49	1.95117e-45
S100A11	0.437823	-1.87998	2.74301e-49	2.68897e-45
PSME2	0.55798	-1.50952	1.71253e-46	1.67879e-42
TRAF3IP3	0.398513	-1.81284	1.70438e-45	1.6708e-41
MT-CO1	4.20626	-0.175055	3.1153e-45	3.05393e-41
H3F3B	2.93946	0.288129	1.08808e-44	1.06665e-40
GIMAP4	0.424559	-1.74091	1.28072e-44	1.25549e-40
DYNLL1	0.376261	-1.86165	6.48983e-44	6.36198e-40
C1orf162	0.454057	-1.69125	2.44534e-43	2.39716e-39
SPN	0.29177	-2.10395	9.71147e-43	9.52015e-39
RARRES3	0.820478	-1.079	2.22272e-40	2.17893e-36
MYL6	1.81511	-0.537385	2.50157e-40	2.45229e-36
CD53	0.640751	-1.25135	3.53585e-40	3.46619e-36
FGR	0.279675	-2.06445	4.23701e-40	4.15354e-36
CLIC3	0.966229	-1.03071	6.85272e-40	6.71772e-36
PLEK	0.39982	-1.66901	9.5602e-40	9.37186e-36
CX3CR1	0.214333	-2.4015	6.01219e-39	5.89375e-35
NFKBIA	0.466466	1.41929	1.93779e-38	1.89961e-34
OSTF1	0.418775	-1.51331	2.03218e-37	1.99214e-33
POLR2L	0.646603	-1.17553	6.51769e-37	6.38929e-33
LSP1	0.759836	-1.04065	9.68657e-37	9.49575e-33
SPON2	1.18349	-0.844414	2.03585e-36	1.99575e-32
CAP1	0.422094	-1.48492	2.96805e-36	2.90958e-32
ANXA1	0.739054	-1.05993	6.91475e-36	6.77853e-32
LEPROTL1	0.461486	1.28937	1.20538e-35	1.18164e-31
CST7	1.94815	-0.494336	6.09127e-35	5.97127e-31
TXNIP	1.80902	-0.560878	6.24212e-35	6.11915e-31
IFNGR1	0.349092	1.49976	9.02224e-35	8.84451e-31
CTSC	0.416458	-1.42963	3.97943e-34	3.90104e-30
CXCR4	1.12551	0.766055	6.01466e-34	5.89617e-30
RPL13A	3.88669	0.128508	6.3033e-34	6.17912e-30
IL2RG	0.589285	-1.17612	6.64562e-34	6.5147e-30
TRAPPC1	0.55102	-1.18345	5.08427e-33	4.98411e-29
RBM39	0.963536	0.758115	8.29672e-33	8.13328e-29
TMBIM4	0.248117	-1.86287	8.33033e-33	8.16622e-29
ANXA2	0.321469	-1.62105	1.19997e-32	1.17633e-28
GABARAPL1	0.18754	1.76955	1.23597e-32	1.21162e-28
ACTG1	1.56102	-0.605719	1.95632e-32	1.91778e-28
ID2	1.71962	-0.567382	2.32646e-32	2.28062e-28
APOBEC3G	0.329725	-1.5387	2.91774e-32	2.86026e-28
CISD3	0.206539	-2.03242	4.8889e-32	4.79259e-28
ARPC3	0.888685	-0.882778	4.92527e-32	4.82824e-28
GSTP1	0.750955	-0.977117	5.62321e-32	5.51243e-28
EPB41L4A-AS1	0.290226	1.52037	6.17913e-32	6.0574e-28
HMGB2	0.577054	1.06168	2.06031e-31	2.01972e-27
RAP1B	1.00343	-0.801387	3.81134e-31	3.73626e-27
CNOT1	0.188911	1.80623	5.2213e-31	5.11844e-27
CIRBP	1.4071	0.491601	1.13907e-30	1.11663e-26
ARPC2	1.556	-0.545827	1.50202e-30	1.47243e-26
CTSW	1.83262	-0.465456	3.53933e-30	3.46961e-26
ABRACL	0.243176	-1.73829	4.46462e-30	4.37666e-26
TPST2	0.30885	-1.52495	4.5957e-30	4.50516e-26
UBL5	0.773779	-0.91728	7.34073e-30	7.19612e-26
BANF1	0.300767	-1.53384	9.25921e-30	9.0768e-26
LCK	0.424675	-1.30247	1.03416e-29	1.01379e-25
CCND3	0.485835	-1.18576	1.44721e-29	1.4187e-25
RPS27	4.71542	0.0852584	1.51254e-29	1.48274e-25
NEDD8	0.600528	-1.06061	1.53474e-29	1.50451e-25
HNRNPA2B1	0.891355	-0.841161	1.68273e-29	1.64958e-25
SLA2	0.175783	1.72773	6.84255e-29	6.70776e-25
KLRG1	0.315446	-1.532	2.50994e-28	2.4605e-24
PIK3R1	0.350924	1.34458	2.86829e-28	2.81178e-24
HSPA8	0.633965	-1.028	4.70458e-28	4.6119e-24
ENO1	0.41305	-1.26933	5.73219e-28	5.61927e-24
RPL10	4.54029	0.0896158	8.52814e-28	8.36014e-24
PSMB9	0.672183	-0.970382	9.48444e-28	9.2976e-24
PSME1	1.04023	-0.71265	9.83587e-28	9.6421e-24
DENND2D	0.19532	-1.80642	1.33969e-27	1.3133e-23
FAM65B	0.249544	-1.65021	1.52129e-27	1.49132e-23
TMEM230	0.252568	-1.56486	1.74982e-27	1.71535e-23
IFITM2	1.80789	-0.482528	2.09546e-27	2.05417e-23
CKLF	0.352302	-1.35855	2.60722e-27	2.55586e-23
CREM	0.323464	1.36352	2.66146e-27	2.60903e-23
ARPC4	0.446412	-1.18865	2.87436e-27	2.81773e-23
C20orf24	0.517675	1.10214	5.47742e-27	5.36951e-23
ARHGDIB	1.51916	-0.511411	5.69202e-27	5.57989e-23
RPL39	3.3388	0.125991	7.01257e-27	6.87442e-23
PPP1R18	0.303097	-1.4019	9.13855e-27	8.95852e-23
RHOC	0.483448	-1.15003	1.38794e-26	1.3606e-22
RPS15A	3.83519	0.113386	1.44143e-26	1.41303e-22
GZMH	1.01073	-0.821233	1.70104e-26	1.66753e-22
FGFBP2	1.66151	-0.508811	3.18804e-26	3.12524e-22
DAD1	0.382725	-1.23523	3.908e-26	3.83101e-22
RPL15	3.06377	0.144568	4.54781e-26	4.45822e-22
APOBEC3C	0.297489	-1.48939	5.1728e-26	5.0709e-22
GIMAP7	0.649556	-0.950958	9.26621e-26	9.08366e-22
CD300A	0.330286	-1.3568	9.78457e-26	9.59181e-22
APRT	0.512345	-1.05981	1.03906e-25	1.01859e-21
ATP6V0E1	0.617272	-0.970756	1.16624e-25	1.14326e-21
VAMP8	0.609189	-0.971155	1.3763e-25	1.34919e-21
RPL37	2.91175	0.17721	1.9054e-25	1.86787e-21
RPL11	3.2788	0.145994	2.95096e-25	2.89283e-21
IGFBP7	0.341839	-1.3337	3.61525e-25	3.54403e-21
ITGB2	1.25985	-0.596044	3.78931e-25	3.71466e-21
NDUFA3	0.441655	-1.09396	3.88494e-25	3.80841e-21
RPL28	3.27316	0.145251	6.82238e-25	6.68798e-21
FAM177A1	0.221357	1.46437	7.20523e-25	7.06329e-21
SYTL3	0.39774	1.15677	7.50419e-25	7.35635e-21
APMAP	0.531943	-1.01501	1.18197e-24	1.15868e-20
TSPYL2	0.22202	1.5271	1.48056e-24	1.4514e-20
CAPZB	0.544292	-0.993999	1.86418e-24	1.82746e-20
RPS20	2.55903	0.20799	1.90995e-24	1.87232e-20
UQCR11	0.903606	-0.720869	1.96952e-24	1.93072e-20
RPL9	2.87249	0.167461	2.69975e-24	2.64657e-20
FAU	2.71412	0.188528	4.10191e-24	4.0211e-20
SEPT1	0.249297	-1.47593	6.6957e-24	6.5638e-20
BST2	0.359463	-1.21058	8.08632e-24	7.92702e-20
VASP	0.180995	-1.67292	2.24185e-23	2.19768e-19
GPSM3	0.522526	-1.00133	2.27695e-23	2.23209e-19
PRDX5	0.383879	-1.2127	2.98237e-23	2.92362e-19
MYL12B	1.03066	-0.633344	3.1439e-23	3.08196e-19
CD2	0.270038	-1.45922	3.27746e-23	3.21289e-19
ATP5J2	0.56896	-0.932342	4.42998e-23	4.34271e-19
FCRL6	0.193133	-1.63634	5.77259e-23	5.65887e-19
PPIA	0.995833	-0.681245	5.90658e-23	5.79022e-19
CSTB	0.261397	-1.40281	6.27813e-23	6.15445e-19
PTPRC	0.938288	-0.686072	8.52082e-23	8.35296e-19
PIK3IP1	0.248889	1.32591	1.08585e-22	1.06445e-18
CD160	0.321623	-1.29635	1.29259e-22	1.26712e-18
PYCARD	0.163826	-1.68037	1.31593e-22	1.29001e-18
PRELID1	0.431605	-1.04841	1.77451e-22	1.73955e-18
EEF1A1	3.88037	0.103943	2.6584e-22	2.60603e-18
GTF2H5	0.146304	-1.78594	3.09188e-22	3.03097e-18
NDUFAF3	0.184439	-1.64063	3.1273e-22	3.06569e-18
ANAPC16	0.452215	-1.07296	4.25444e-22	4.17063e-18
BRK1	0.503822	-0.97443	5.3496e-22	5.24421e-18
RNF167	0.220258	-1.45152	5.88649e-22	5.77053e-18
CD52	0.749639	-1.02862	6.78956e-22	6.6558e-18
RPLP1	3.83352	0.115267	8.43184e-22	8.26573e-18
PSMB10	0.269991	-1.36498	1.15767e-21	1.13486e-17
RPL34	4.072	0.096208	1.84498e-21	1.80863e-17
RPL21	4.15504	0.0798406	1.94526e-21	1.90694e-17
TPI1	0.574158	-0.875032	2.01119e-21	1.97157e-17
GMFG	0.947617	-0.659965	2.431e-21	2.38311e-17
RHOA	0.504548	-0.954167	2.63945e-21	2.58746e-17
TBC1D10C	0.394799	-1.08257	3.03816e-21	2.97831e-17
RPL35A	2.98153	0.14531	3.22842e-21	3.16482e-17
ICAM2	0.183546	-1.54398	5.02335e-21	4.92439e-17
RPL30	3.00087	0.151087	5.777e-21	5.66319e-17
LINC00861	0.207815	-1.53882	6.26492e-21	6.1415e-17
CARD16	0.435935	-1.00895	7.31978e-21	7.17558e-17
NDUFB2	0.656106	-0.831081	7.81883e-21	7.6648e-17
LITAF	0.99113	0.584937	1.09425e-20	1.07269e-16
STAT4	0.433833	0.956457	2.59582e-20	2.54469e-16
HLA-F	0.465649	-0.964986	2.97915e-20	2.92046e-16
DBI	0.802995	-0.704671	3.94659e-20	3.86885e-16
TMBIM6	0.435373	-1.01481	6.62992e-20	6.49931e-16
BTN3A2	0.197854	-1.43293	9.54081e-20	9.35286e-16
HNRNPK	0.619961	-0.795808	1.65263e-19	1.62007e-15
PTMA	3.38681	0.131293	1.72035e-19	1.68646e-15
SYTL1	0.263844	-1.18987	1.75584e-19	1.72125e-15
HMOX2	0.252771	-1.24614	2.54717e-19	2.49699e-15
POLR3GL	0.26166	-1.22134	3.86831e-19	3.7921e-15
CD63	0.823552	-0.687245	4.32852e-19	4.24325e-15
RPS6	3.51345	0.10303	4.61208e-19	4.52122e-15
PTPN6	0.179614	-1.51528	4.94909e-19	4.85159e-15
AKR1C3	0.428661	-0.974662	6.64546e-19	6.51455e-15
PCBP1	0.363169	-1.06955	7.00792e-19	6.86986e-15
FAM49B	0.591037	-0.809894	1.5064e-18	1.47673e-14
RPS26	2.25176	0.262575	1.50862e-18	1.4789e-14
RPL31	3.18092	0.115569	2.01092e-18	1.97131e-14
TAPSAR1	0.208861	-1.31275	2.6062e-18	2.55486e-14
SKAP1	0.272538	-1.20421	3.67753e-18	3.60508e-14
RGS19	0.115933	-1.56907	4.19013e-18	4.10759e-14
RPL26	3.2941	0.115658	4.6771e-18	4.58496e-14
BLOC1S1	0.36864	-0.988685	5.08416e-18	4.984e-14
AGTRAP	0.162353	-1.46234	5.14962e-18	5.04817e-14
PTGDR	0.169623	-1.43749	5.94256e-18	5.82549e-14
HN1	0.137009	-1.5194	1.23675e-17	1.21238e-13
GABARAPL2	0.258229	-1.14885	1.23956e-17	1.21514e-13
SAMD3	0.3415	-1.01654	1.28532e-17	1.26e-13
CHD1	0.207014	1.22486	1.32846e-17	1.30229e-13
ARL6IP5	0.507691	-0.845527	1.46807e-17	1.43915e-13
ZNF331	0.116677	1.4684	1.48799e-17	1.45867e-13
MRPL51	0.194999	-1.29637	1.60015e-17	1.56862e-13
EDF1	0.768137	-0.656445	1.81988e-17	1.78403e-13
RPS27A	3.94495	0.0849514	2.11731e-17	2.0756e-13
POLD4	0.237625	-1.18697	2.38829e-17	2.34124e-13
RPL7	3.36035	0.127203	2.74137e-17	2.68736e-13
DNAJB6	0.515532	0.790219	3.11962e-17	3.05816e-13
KLRD1	1.25405	-0.491067	4.07727e-17	3.99695e-13
NCR3	0.362067	-0.997088	4.13572e-17	4.05424e-13
TMEM258	0.513964	-0.798624	6.11193e-17	5.99152e-13
MYOM2	0.306482	-1.25421	6.70127e-17	6.56926e-13
RPL32	3.5238	0.0979734	1.17917e-16	1.15595e-12
NDUFA11	0.393697	-0.890526	1.3378e-16	1.31145e-12
TALDO1	0.11657	-1.50023	1.82805e-16	1.79203e-12
PHPT1	0.21981	-1.20411	2.57247e-16	2.52179e-12
ATP5J	0.374601	-0.926686	2.78959e-16	2.73463e-12
PARK7	0.490305	-0.807975	3.17571e-16	3.11315e-12
KMT2E	0.446426	0.887482	3.20933e-16	3.14611e-12
CDK2AP2	0.231711	-1.2044	3.26296e-16	3.19868e-12
METRNL	0.161577	1.22362	3.40346e-16	3.33641e-12
TXN	0.23961	-1.11833	3.47212e-16	3.40372e-12
IDI1	0.552712	0.819543	3.56456e-16	3.49434e-12
RBM3	0.943543	0.515179	4.09606e-16	4.01537e-12
EIF3G	0.649533	-0.757852	4.44373e-16	4.35619e-12
MGST3	0.175794	-1.25928	5.89354e-16	5.77744e-12
NDUFA12	0.35364	-0.904587	6.64531e-16	6.5144e-12
MANF	0.202871	-1.2038	7.17545e-16	7.0341e-12
MAP3K8	0.539957	0.801902	7.66e-16	7.5091e-12
GLIPR2	0.23624	-1.11786	1.18765e-15	1.16425e-11
JAK1	0.698831	-0.668202	1.22397e-15	1.19986e-11
ZAP70	0.35436	-0.944303	1.66971e-15	1.63682e-11
TLN1	0.215567	-1.12046	1.67397e-15	1.64099e-11
LAT	0.253842	-1.09158	1.67661e-15	1.64358e-11
GIMAP1	0.132536	-1.41086	1.68116e-15	1.64804e-11
MRPS6	0.194803	-1.21468	1.81069e-15	1.77502e-11
HNRNPH3	0.25805	1.0631	1.8149e-15	1.77915e-11
OSER1	0.144897	1.33086	2.03278e-15	1.99273e-11
PRR13	0.548711	-0.727975	2.03877e-15	1.99861e-11
DBNL	0.220936	-1.1215	2.16318e-15	2.12056e-11
GLRX	0.357922	-0.903833	2.22036e-15	2.17662e-11
OST4	0.894242	-0.547757	2.30218e-15	2.25683e-11
HLA-A	3.37358	-0.120143	2.4747e-15	2.42595e-11
C17orf62	0.112292	-1.49174	2.47966e-15	2.43081e-11
FAM133B	0.392559	0.895073	2.60257e-15	2.5513e-11
PDCD6	0.206255	-1.16954	2.73714e-15	2.68321e-11
SLC9A3R1	0.274665	-1.00543	2.95208e-15	2.89392e-11
RPS9	2.42367	0.152437	3.03338e-15	2.97362e-11
PRSS23	0.261795	-1.03593	3.04932e-15	2.98925e-11
TIGIT	0.112541	-1.47787	3.78741e-15	3.7128e-11
TWF2	0.140042	-1.32172	3.99563e-15	3.91691e-11
NDUFB7	0.527938	-0.757823	4.15338e-15	4.07156e-11
C11orf31	0.274391	-1.00586	4.72984e-15	4.63666e-11
GIMAP5	0.146138	-1.29142	4.91664e-15	4.81978e-11
TNFAIP8	0.149896	-1.30297	6.09708e-15	5.97697e-11
UBE2L6	0.165782	-1.16898	7.40334e-15	7.2575e-11
RER1	0.173607	-1.21266	8.39021e-15	8.22492e-11
TSPO	0.286076	-1.0238	9.25601e-15	9.07366e-11
LAT2	0.18798	-1.14664	9.27444e-15	9.09173e-11
SYAP1	0.239118	1.055	9.76367e-15	9.57133e-11
SCP2	0.397277	-0.838311	1.06643e-14	1.04542e-10
SBDS	0.227369	1.10101	1.09598e-14	1.07439e-10
EML4	0.17555	1.19634	1.38281e-14	1.35557e-10
GZMM	0.936109	-0.543411	1.41395e-14	1.3861e-10
SLC25A11	0.110438	-1.33256	1.46227e-14	1.43346e-10
TUBA4A	0.264594	1.07559	1.54767e-14	1.51718e-10
NEAT1	0.90865	0.542371	1.7086e-14	1.67494e-10
ATM	0.342963	-0.916047	2.16212e-14	2.11952e-10
MINOS1	0.312903	-0.950337	2.28638e-14	2.24134e-10
RPS12	3.39095	0.106208	2.52693e-14	2.47714e-10
PTGER2	0.158605	-1.26335	2.75794e-14	2.70361e-10
RPS4Y1	0.861094	0.518828	3.70049e-14	3.62759e-10
REL	0.315473	0.910772	4.40479e-14	4.31802e-10
CSNK1D	0.277117	0.962573	4.47468e-14	4.38652e-10
PSENEN	0.178172	-1.15439	4.98243e-14	4.88427e-10
UQCR10	0.577655	-0.667933	6.07434e-14	5.95467e-10
TSC22D3	0.816052	0.560669	6.23219e-14	6.10942e-10
S1PR4	0.157898	-1.25288	6.84788e-14	6.71297e-10
TPT1	2.61154	0.144322	7.20406e-14	7.06214e-10
ARHGAP30	0.259281	-0.98708	7.36756e-14	7.22242e-10
HNRNPA1	1.66556	0.262803	7.55068e-14	7.40193e-10
MGAT4A	0.348961	0.88491	7.87257e-14	7.71748e-10
NDUFB5	0.0981959	-1.31945	8.09487e-14	7.9354e-10
RPLP2	3.70588	0.0807841	8.44365e-14	8.27731e-10
RPL37A	2.79893	0.125032	9.02099e-14	8.84328e-10
BCAP31	0.27132	-0.943514	9.09177e-14	8.91266e-10
CRIP1	0.241733	-0.993873	9.5786e-14	9.3899e-10
HNRNPF	0.355119	-0.81945	9.58194e-14	9.39318e-10
YWHAB	0.449389	-0.776812	9.59353e-14	9.40454e-10
TMEM261	0.106977	-1.30979	1.16289e-13	1.13998e-09
LSMD1	0.239921	-0.999414	1.179e-13	1.15577e-09
HDDC2	0.197034	-1.07521	1.19172e-13	1.16824e-09
RASAL3	0.112901	-1.25247	1.27148e-13	1.24643e-09
PDLIM2	0.135023	-1.25298	1.28282e-13	1.25755e-09
DDX18	0.191832	-1.09237	1.61064e-13	1.57891e-09
M6PR	0.202879	-1.08454	1.61275e-13	1.58098e-09
PGAM1	0.239395	-0.95155	1.72526e-13	1.69128e-09
KRTCAP2	0.254	-0.967054	1.75277e-13	1.71824e-09
SH3BGRL	0.321505	-0.88394	1.78493e-13	1.74976e-09
SPOCK2	0.235804	1.0394	1.79994e-13	1.76448e-09
LCP1	0.506055	-0.714284	1.82936e-13	1.79332e-09
STARD3NL	0.268118	-0.989294	1.95952e-13	1.92092e-09
PMAIP1	0.209515	1.20147	1.98982e-13	1.95062e-09
LMAN2	0.330803	-0.850275	2.38596e-13	2.33896e-09
XCL2	0.344928	-0.863196	2.44583e-13	2.39764e-09
WDR1	0.233266	-1.02037	2.79629e-13	2.74121e-09
ALOX5AP	0.638327	-0.660285	3.34627e-13	3.28034e-09
RPS14	3.76644	0.0726634	3.37794e-13	3.31139e-09
COA3	0.0995946	-1.28384	3.79907e-13	3.72423e-09
ISG15	0.249388	-0.967327	3.90096e-13	3.82411e-09
SELK	0.517067	0.725093	3.92739e-13	3.85002e-09
RASGRP2	0.192837	-1.06123	4.2071e-13	4.12422e-09
XRCC5	0.25504	-0.927227	5.12003e-13	5.01917e-09
SNHG9	0.194637	1.06954	6.49712e-13	6.36913e-09
RPL12	2.76617	0.126405	6.71212e-13	6.57989e-09
CD320	0.180159	-1.11742	7.56398e-13	7.41497e-09
RPL18	2.39473	0.155658	8.23081e-13	8.06867e-09
SPCS2	0.507298	-0.693536	9.00995e-13	8.83245e-09
COX6B1	0.81904	-0.531454	9.19995e-13	9.01871e-09
RPL3	3.31007	0.0856433	9.8243e-13	9.63076e-09
AES	0.608969	-0.620862	1.02802e-12	1.00777e-08
RPS2	3.24003	0.108965	1.1008e-12	1.07912e-08
FAIM3	0.11307	-1.28309	1.11254e-12	1.09062e-08
ISCA1	0.175586	1.03221	1.19885e-12	1.17524e-08
JUN	0.17857	1.36355	1.20495e-12	1.18122e-08
PRDX1	0.174187	-1.08729	1.26947e-12	1.24446e-08
ATRX	0.199397	-0.992609	1.31787e-12	1.29191e-08
RANBP1	0.261542	-0.928564	1.61369e-12	1.5819e-08
DUT	0.105727	-1.28349	1.7341e-12	1.69994e-08
OSTC	0.275639	-0.881205	1.75362e-12	1.71907e-08
SNX3	0.377182	-0.766129	1.75448e-12	1.71992e-08
DHRS7	0.452553	-0.718357	1.77274e-12	1.73782e-08
NDUFB3	0.195703	-0.968313	1.86548e-12	1.82873e-08
PSMC5	0.205722	-0.983919	1.8997e-12	1.86227e-08
CHMP2A	0.2158	-0.952444	1.94861e-12	1.91022e-08
LAMTOR2	0.157334	-1.12946	1.97742e-12	1.93847e-08
CTDSP1	0.164067	-1.05841	2.12167e-12	2.07987e-08
SOD1	0.431088	-0.721051	2.18103e-12	2.13806e-08
FKBP2	0.162225	-1.08717	2.23773e-12	2.19364e-08
RPS23	2.97217	0.116531	2.39417e-12	2.347e-08
MIEN1	0.243074	-0.919071	2.4349e-12	2.38693e-08
USMG5	0.439365	-0.723057	2.47159e-12	2.42289e-08
DCK	0.147731	-1.13298	2.8076e-12	2.75229e-08
RNF213	0.367138	-0.802782	3.49759e-12	3.42868e-08
RPA2	0.234278	-0.90808	3.50135e-12	3.43238e-08
CSK	0.138195	-1.227	3.62783e-12	3.55636e-08
IFI16	0.389469	-0.735911	4.5822e-12	4.49193e-08
BSG	0.399873	-0.728155	4.66358e-12	4.5717e-08
AP2S1	0.254264	-0.873108	4.68614e-12	4.59383e-08
FERMT3	0.15823	-1.06668	5.48232e-12	5.37431e-08
ATOX1	0.184855	-1.02611	5.48832e-12	5.3802e-08
PRMT2	0.277709	-0.849146	5.94349e-12	5.8264e-08
ITGB7	0.19282	-1.00418	6.13291e-12	6.01209e-08
ATG2A	0.17457	1.10235	6.62132e-12	6.49088e-08
GPR56	0.230558	-0.992392	6.66588e-12	6.53456e-08
NUCB2	0.141079	-1.13661	7.00034e-12	6.86243e-08
TMEM126B	0.114861	-1.2032	7.0789e-12	6.93945e-08
MSN	0.382834	-0.738299	7.31539e-12	7.17128e-08
TMEM141	0.117402	-1.17922	8.0941e-12	7.93465e-08
TSTD1	0.350794	-0.765696	8.70783e-12	8.53629e-08
RNASEH2C	0.146523	-1.13803	8.83059e-12	8.65663e-08
XBP1	0.537096	-0.637771	9.00621e-12	8.82879e-08
HCLS1	0.299511	-0.823471	9.37128e-12	9.18666e-08
BIN2	0.622162	-0.578562	9.4148e-12	9.22933e-08
TFDP1	0.0988112	1.23542	9.65294e-12	9.46278e-08
PDE4D	0.111191	1.17199	1.10424e-11	1.08248e-07
PTS	0.0979225	1.21216	1.11695e-11	1.09494e-07
PPIE	0.123063	-1.12103	1.20336e-11	1.17965e-07
GSTO1	0.162218	-1.05932	1.25293e-11	1.22824e-07
FKBP1A	0.228996	-0.881966	1.34142e-11	1.31499e-07
ITPA	0.116267	-1.14184	1.39967e-11	1.37209e-07
TADA3	0.148457	-1.08038	1.42058e-11	1.3926e-07
PCMT1	0.186871	-1.03579	1.42754e-11	1.39942e-07
SELPLG	0.170667	-1.0654	1.42754e-11	1.39942e-07
MT2A	0.724561	0.705006	1.43936e-11	1.41101e-07
JUND	0.132413	1.10883	1.76487e-11	1.7301e-07
RPL4	1.55846	0.254385	1.93032e-11	1.8923e-07
RPS16	2.63329	0.122005	2.03147e-11	1.99145e-07
MAD1L1	0.115877	-1.16355	2.16698e-11	2.12429e-07
GSTK1	0.3682	-0.751311	2.29419e-11	2.249e-07
PSMA5	0.229277	-0.877877	2.57333e-11	2.52264e-07
FKBP11	0.467101	0.713248	2.76989e-11	2.71532e-07
MATK	0.486446	-0.650692	2.78612e-11	2.73123e-07
C12orf75	0.51098	-0.64203	2.95348e-11	2.89529e-07
TRMT112	0.419366	-0.706726	2.97734e-11	2.91869e-07
C7orf73	0.201401	-0.956048	3.00184e-11	2.9427e-07
SKP1	0.898584	-0.465092	3.03204e-11	2.97231e-07
PSMB8	0.400952	-0.721609	3.1402e-11	3.07834e-07
C4orf3	0.523946	-0.643108	3.59022e-11	3.51949e-07
CHST2	0.153616	-1.04165	3.62191e-11	3.55056e-07
CCL5	2.12626	-0.275534	4.15603e-11	4.07416e-07
POLR2G	0.366169	-0.762786	4.25212e-11	4.16835e-07
NDUFB11	0.415529	-0.682586	4.26494e-11	4.18092e-07
MAP2K7	0.139301	1.11287	4.31642e-11	4.23139e-07
COPZ1	0.139171	-1.09543	4.39107e-11	4.30457e-07
DDX17	0.174682	-1.04979	4.50484e-11	4.41609e-07
GDI2	0.18009	-0.95705	4.71876e-11	4.6258e-07
HMGN3	0.427622	-0.676425	5.32713e-11	5.22219e-07
CIB1	0.560734	0.599795	5.35019e-11	5.24479e-07
MT-ND2	2.99956	0.11879	5.37712e-11	5.27119e-07
TBCB	0.320469	-0.748216	5.51569e-11	5.40703e-07
PIN4	0.158441	-1.05464	6.02838e-11	5.90962e-07
PRDX2	0.166074	-0.95619	6.05857e-11	5.93921e-07
ANAPC11	0.300536	-0.780751	6.35629e-11	6.23107e-07
C5orf56	0.237235	-0.933741	6.54013e-11	6.41129e-07
C6orf48	0.348318	0.799254	6.64745e-11	6.51649e-07
SUN2	0.366883	-0.731673	6.93758e-11	6.80091e-07
STUB1	0.237984	-0.858316	6.95747e-11	6.82041e-07
TMEM160	0.269042	-0.820495	6.96892e-11	6.83163e-07
NR4A2	0.136356	1.10866	7.0883e-11	6.94866e-07
MRPL14	0.123635	-1.07783	7.34097e-11	7.19636e-07
MYO1G	0.252724	-0.873638	8.15843e-11	7.99771e-07
DDIT3	0.152981	1.06435	8.69467e-11	8.52339e-07
SDCBP	0.322995	0.83967	8.69647e-11	8.52515e-07
CASP1	0.125166	-1.08147	9.38852e-11	9.20357e-07
PHB	0.150064	-0.950735	1.13504e-10	1.11268e-06
SUCLG1	0.130791	-1.0764	1.22096e-10	1.19691e-06
EPC1	0.307184	0.809733	1.25262e-10	1.22795e-06
SUMO2	0.813478	-0.472741	1.2726e-10	1.24753e-06
ADD3	0.20378	-0.941594	1.44721e-10	1.4187e-06
DOK2	0.414572	-0.653779	1.52486e-10	1.49482e-06
SDF2L1	0.252457	-0.881306	1.57387e-10	1.54287e-06
CD99	0.991214	-0.43088	1.58057e-10	1.54943e-06
SH3BP5	0.163626	-0.923779	1.6539e-10	1.62132e-06
LSM4	0.230754	-0.842823	1.77582e-10	1.74084e-06
ATPIF1	0.521997	-0.605346	1.77759e-10	1.74257e-06
VIM	0.228352	-0.896246	1.8808e-10	1.84375e-06
STK4	0.613378	0.574296	1.94302e-10	1.90474e-06
ORMDL2	0.145957	-0.970554	1.95444e-10	1.91593e-06
MRPL52	0.166523	-0.951543	2.11567e-10	2.074e-06
FIBP	0.117222	-1.05829	2.15504e-10	2.11259e-06
ECH1	0.25753	-0.831002	2.34351e-10	2.29734e-06
RNF166	0.308196	0.801598	2.51176e-10	2.46228e-06
TMEM256	0.178961	-0.923771	2.60735e-10	2.55598e-06
TAGLN2	0.314327	-0.750814	2.64847e-10	2.5963e-06
RPS13	2.49882	0.125588	2.68608e-10	2.63316e-06
HINT2	0.141123	-1.03177	2.71546e-10	2.66196e-06
GLIPR1	0.155784	-1.02465	2.83005e-10	2.7743e-06
ASCL2	0.14603	-1.05116	3.22734e-10	3.16376e-06
MALAT1	7.67001	0.0322511	3.28833e-10	3.22355e-06
CIR1	0.253682	0.862901	3.47354e-10	3.40512e-06
CDC37	0.247285	-0.814804	3.6009e-10	3.52996e-06
CD7	1.51402	-0.307146	3.73397e-10	3.66041e-06
COX7A2L	0.357635	-0.686514	4.34646e-10	4.26084e-06
MRPL34	0.127739	-1.01889	4.57352e-10	4.48342e-06
STOM	0.204468	-0.872736	4.76331e-10	4.66947e-06
POLR2F	0.224832	-0.809656	5.18742e-10	5.08523e-06
PDIA4	0.141044	-0.987751	5.57667e-10	5.46681e-06
SEPT7	0.942559	-0.421354	5.78387e-10	5.66992e-06
ZBP1	0.212073	0.935478	5.95613e-10	5.83879e-06
CCDC107	0.179057	-0.931639	6.16462e-10	6.04317e-06
MESDC2	0.105247	-1.05471	6.26911e-10	6.14561e-06
USP16	0.242835	0.904837	6.54735e-10	6.41836e-06
UGP2	0.170099	-0.926787	6.97969e-10	6.84219e-06
RPS6KA1	0.124815	-1.02757	7.01194e-10	6.87381e-06
CNPY2	0.209253	-0.830853	7.40601e-10	7.26011e-06
CALM1	1.39116	-0.329215	7.73745e-10	7.58502e-06
COX8A	0.636098	-0.510903	7.83207e-10	7.67778e-06
BZW1	0.461793	0.62993	8.02928e-10	7.8711e-06
SEPT6	0.198132	-0.897561	8.34921e-10	8.18473e-06
YES1	0.105598	1.03459	9.05015e-10	8.87186e-06
PIP4K2A	0.313161	-0.762744	9.31686e-10	9.13332e-06
TIMM13	0.159637	-0.931365	9.35298e-10	9.16873e-06
TTC1	0.118937	-1.00674	9.81302e-10	9.6197e-06
PTPN18	0.11101	-1.04785	1.02239e-09	1.00224e-05
COMMD6	0.947102	-0.408704	1.0246e-09	1.00442e-05
CCT3	0.168631	-0.896158	1.10614e-09	1.08434e-05
HSD17B10	0.161728	-0.891085	1.12483e-09	1.10267e-05
YPEL5	0.235219	0.886959	1.2448e-09	1.22027e-05
LPCAT1	0.169162	-0.926297	1.25017e-09	1.22554e-05
IFI27L2	0.201873	-0.861337	1.32328e-09	1.29721e-05
ROMO1	0.236622	-0.77449	1.32913e-09	1.30294e-05
B3GNT7	0.101214	1.12255	1.34154e-09	1.31511e-05
PDAP1	0.154257	-0.892611	1.36236e-09	1.33552e-05
SRSF9	0.294174	-0.746294	1.42862e-09	1.40047e-05
AP2M1	0.225857	-0.769556	1.48391e-09	1.45467e-05
HLA-C	3.55382	-0.0870548	1.92747e-09	1.8895e-05
S100A10	0.534386	-0.568018	2.14558e-09	2.10331e-05
ACAP1	0.342044	-0.678124	2.19552e-09	2.15227e-05
WAS	0.162797	-0.864518	2.52418e-09	2.47445e-05
RPL18A	3.00614	0.0932104	2.64087e-09	2.58885e-05
RAB4A	0.109589	1.0402	2.72293e-09	2.66929e-05
FYB	0.254133	-0.761873	2.73609e-09	2.68219e-05
PGLS	0.155839	-0.9074	2.94342e-09	2.88544e-05
CCDC85B	0.401898	-0.617011	2.9531e-09	2.89492e-05
RPL27A	3.46666	0.0665659	2.98484e-09	2.92604e-05
TTC38	0.279457	-0.721846	3.16431e-09	3.10197e-05
PIM1	0.153056	-0.921993	3.27526e-09	3.21074e-05
LY6E	0.751178	-0.479505	3.32689e-09	3.26135e-05
DCXR	0.264748	-0.741768	3.39292e-09	3.32608e-05
EEF1D	1.79543	0.193983	3.66725e-09	3.59501e-05
CTA-29F11.1	0.100104	1.00333	3.77426e-09	3.69991e-05
NDUFS7	0.221271	-0.77963	4.2451e-09	4.16147e-05
GNLY	4.58117	-0.0664594	4.2595e-09	4.17559e-05
PRMT1	0.129079	-0.923403	4.34529e-09	4.25969e-05
ATP5G2	0.952324	-0.397736	4.41745e-09	4.33043e-05
COPE	0.466392	-0.550678	4.436e-09	4.34861e-05
GSDMD	0.119738	-0.917902	4.7999e-09	4.70534e-05
FOSL2	0.184931	0.896467	4.93183e-09	4.83467e-05
CD47	0.483867	-0.570322	5.32833e-09	5.22336e-05
TXN2	0.13742	-0.899955	6.01242e-09	5.89397e-05
TXK	0.312099	-0.688441	6.25782e-09	6.13455e-05
RAB1A	0.141859	0.912404	6.63212e-09	6.50147e-05
NDUFA1	0.579877	-0.512451	6.69786e-09	6.56591e-05
AKR1B1	0.123867	-0.958266	6.72349e-09	6.59104e-05
TIMM8B	0.19529	-0.792295	7.25171e-09	7.10886e-05
METTL23	0.127142	-0.886818	7.4191e-09	7.27294e-05
SSNA1	0.217875	-0.744873	7.42707e-09	7.28076e-05
KANSL1-AS1	0.157389	-0.841387	7.55483e-09	7.406e-05
TAOK3	0.259721	-0.69211	8.08541e-09	7.92613e-05
CTSD	0.510407	-0.537741	8.10352e-09	7.94388e-05
GRK6	0.105891	-0.948189	8.3347e-09	8.1705e-05
IDH2	0.222363	-0.751562	9.05148e-09	8.87316e-05
RPS8	2.8082	0.105277	9.14283e-09	8.96271e-05
STX8	0.17004	-0.880976	9.53645e-09	9.34858e-05
RPS7	2.62656	0.108917	9.78213e-09	9.58942e-05
RPL5	2.05244	0.148935	9.8563e-09	9.66213e-05
CCDC59	0.201154	0.870813	1.00042e-08	9.8071e-05
PHF1	0.105969	0.958552	1.01894e-08	9.98865e-05
ELF1	0.379147	0.646708	1.03705e-08	0.000101662
RNF145	0.168516	0.869147	1.05633e-08	0.000103552
TSPAN32	0.201947	-0.793224	1.08965e-08	0.000106818
RPL14	2.57445	0.1039	1.17251e-08	0.000114941
DEK	0.213707	-0.777138	1.18377e-08	0.000116045
SNRPD2	0.822079	-0.423964	1.225e-08	0.000120087
FAM173A	0.141958	-0.845563	1.2462e-08	0.000122165
F2R	0.222332	0.837122	1.29337e-08	0.000126789
MVD	0.203622	0.882599	1.45733e-08	0.000142862
ENSA	0.33922	-0.611795	1.46992e-08	0.000144097
BIRC2	0.141864	0.923077	1.56779e-08	0.00015369
FBXW5	0.124788	-0.908068	1.56949e-08	0.000153857
KLF2	0.244842	-0.694265	1.65723e-08	0.000162458
MRPS34	0.171739	-0.802191	1.66923e-08	0.000163634
CDC26	0.116666	-0.919232	1.6741e-08	0.000164112
DDX24	0.38645	0.644404	1.71485e-08	0.000168107
RRBP1	0.161114	0.902434	1.73895e-08	0.000170469
SEP15	0.341607	-0.58791	1.80858e-08	0.000177295
HMHA1	0.180012	-0.769529	1.90588e-08	0.000186834
NDUFB8	0.472047	-0.537792	1.91983e-08	0.0001882
MBP	0.267597	-0.702685	1.93605e-08	0.000189791
PKM	0.173364	-0.844767	2.00299e-08	0.000196354
RSL24D1	0.558327	0.499134	2.15306e-08	0.000211064
SNRPD3	0.221452	-0.708097	2.26266e-08	0.000221809
UBA52	2.44141	0.117076	2.35773e-08	0.000231129
SNX17	0.150573	-0.839649	2.42526e-08	0.000237748
CD44	0.237575	0.790455	2.56483e-08	0.00025143
RPS3A	3.52075	0.0621594	2.57111e-08	0.000252046
G6PD	0.140125	-0.891006	2.61837e-08	0.000256679
TNFAIP3	0.124688	0.98545	2.69152e-08	0.000263849
NDUFB1	0.346147	-0.622688	2.70286e-08	0.000264962
GGNBP2	0.220111	0.809481	2.73047e-08	0.000267668
PHF20	0.16952	0.877636	2.78094e-08	0.000272616
DRAP1	0.527254	-0.515585	3.37864e-08	0.000331208
TMCO1	0.227737	-0.724591	3.4332e-08	0.000336557
RSBN1L	0.150015	-0.816503	3.5124e-08	0.00034432
HNRNPC	0.573686	0.497874	3.70056e-08	0.000362766
RPS19	3.56329	0.066028	3.71265e-08	0.000363951
ZNF350	0.173418	0.843623	3.97118e-08	0.000389295
TAP1	0.179895	-0.738055	4.12274e-08	0.000404152
SAMHD1	0.164129	-0.791884	4.29247e-08	0.000420791
RPL8	2.29297	0.106441	4.31709e-08	0.000423205
ATP5G3	0.491468	-0.51055	4.40815e-08	0.000432131
ERBB2IP	0.117162	-0.935742	4.59427e-08	0.000450376
CARD8	0.159566	-0.855294	4.7815e-08	0.000468731
GHITM	0.298804	-0.645948	4.83862e-08	0.00047433
GPR65	0.486695	-0.528343	4.91875e-08	0.000482185
C10orf54	0.200696	-0.72805	5.14488e-08	0.000504353
COMMD8	0.124496	-0.813066	5.28189e-08	0.000517784
ATP5D	0.487177	-0.527491	5.39033e-08	0.000528414
NHP2	0.147645	-0.823008	5.57892e-08	0.000546902
POMP	0.708434	0.421438	5.74058e-08	0.000562749
UBB	2.03615	-0.203179	5.80856e-08	0.000569413
POLR2E	0.14619	-0.817001	6.48513e-08	0.000635737
RPL29	2.39095	0.118559	6.51535e-08	0.000638699
SNHG8	0.243396	0.771387	6.76819e-08	0.000663486
CENPC	0.104375	0.951697	7.10266e-08	0.000696274
TRAPPC6A	0.174445	-0.74212	7.10422e-08	0.000696427
CLNS1A	0.109624	-0.852527	7.28767e-08	0.00071441
APOA1BP	0.125722	-0.870794	7.7412e-08	0.00075887
PDIA6	0.243754	-0.705804	8.12469e-08	0.000796464
HNRNPU	0.358429	-0.538959	8.14376e-08	0.000798332
RAN	0.404057	-0.549297	8.84411e-08	0.000866988
FKBP8	0.288447	-0.601263	9.40738e-08	0.000922206

## Sheet: Monocyte
Differentially expressed genes in prolonged (>2 h) storage of monocytes
gene	average_expression	log2_fc	p_val	p_val_adj
G0S2	1.19481	3.78207	2.77541e-131	2.72073e-127
FTH1	5.23688	0.372979	5.14619e-114	5.04481e-110
SRGN	2.93026	0.626278	4.19148e-101	4.10891e-97
MNDA	1.29829	-1.6523	1.19401e-92	1.17049e-88
FGL2	0.550194	-2.42798	1.11088e-86	1.08899e-82
TIMP1	1.5367	1.42132	1.53642e-80	1.50615e-76
CALM2	1.72962	-1.01933	6.81765e-79	6.68334e-75
IL8	0.749848	3.41406	1.9903e-74	1.95109e-70
DYNLL1	0.406727	-2.68843	1.37966e-71	1.35248e-67
OAZ1	2.06115	-0.681934	3.22544e-70	3.1619e-66
S100A4	3.40298	-0.487534	2.17549e-68	2.13263e-64
TMSB4X	5.47908	-0.202087	4.84694e-67	4.75146e-63
THBS1	0.633439	2.74295	6.37666e-65	6.25104e-61
C15orf48	0.420777	3.7175	3.82331e-63	3.74799e-59
AIF1	2.12539	-0.817035	2.09482e-60	2.05355e-56
HIF1A	0.481998	2.02428	8.73482e-59	8.56274e-55
CYBA	2.26533	-0.508317	3.70378e-56	3.63081e-52
TMSB10	3.7823	-0.264016	1.91362e-55	1.87592e-51
SAT1	2.79765	0.54746	2.52514e-52	2.47539e-48
GIMAP4	0.289402	-2.34695	2.4848e-51	2.43585e-47
EIF1	2.93046	0.300733	2.96251e-50	2.90415e-46
ARPC1B	1.15492	-0.941229	4.30389e-50	4.2191e-46
ZFP36L2	0.533082	-1.67213	4.24558e-49	4.16194e-45
PFN1	2.12561	-0.567318	9.84544e-49	9.65148e-45
RNF145	0.371937	2.14893	3.45094e-48	3.38295e-44
ARHGDIB	1.03857	-1.01166	6.22782e-48	6.10513e-44
NEAT1	2.92408	0.38629	1.33129e-47	1.30506e-43
SERF2	2.05064	-0.49077	2.18542e-47	2.14236e-43
CD52	1.85348	-0.835108	3.3499e-46	3.28391e-42
CST3	2.72331	-0.403187	6.02832e-46	5.90956e-42
HOTAIRM1	0.416534	1.77553	2.91603e-45	2.85859e-41
AMICA1	0.413083	-1.79148	8.06527e-45	7.90638e-41
CORO1A	1.01736	-0.968404	1.0506e-44	1.0299e-40
PLIN2	0.559627	3.06688	1.14914e-44	1.1265e-40
SDC2	0.190148	3.04212	1.52407e-44	1.49405e-40
SAMHD1	0.337229	-1.90182	2.29123e-44	2.24609e-40
ATP6V0E1	0.809082	-1.11308	3.26256e-44	3.19829e-40
ATP2B1	0.568838	1.59705	4.73691e-44	4.64359e-40
C9orf89	0.433099	1.70498	1.16283e-43	1.13992e-39
BCL2A1	0.560435	1.66741	3.18712e-43	3.12433e-39
ACTB	3.99872	-0.288113	2.06829e-41	2.02755e-37
CLEC7A	1.01102	0.940537	2.57328e-41	2.52258e-37
PYCARD	0.721715	-1.13064	2.94595e-41	2.88791e-37
CXCL16	0.416612	1.68656	1.636e-40	1.60377e-36
FYB	0.518921	-1.42181	2.69482e-39	2.64173e-35
CARD16	0.617034	-1.27342	3.14473e-39	3.08278e-35
H3F3B	2.74197	0.389328	3.45935e-39	3.3912e-35
GPR183	0.338007	1.97257	5.11902e-39	5.01817e-35
UPP1	0.391799	1.74651	1.55982e-38	1.52909e-34
GIMAP7	0.186374	-2.32562	7.5708e-38	7.42165e-34
TNFSF10	0.241543	-2.194	8.72225e-38	8.55042e-34
MS4A6A	0.891562	-1.20068	8.75783e-36	8.5853e-32
PLSCR1	0.45576	1.53761	3.08431e-35	3.02355e-31
FAM65B	0.179247	-2.14272	3.34352e-35	3.27765e-31
IGSF6	0.263016	-1.96303	3.86948e-35	3.79325e-31
SLC2A3	0.538198	1.8523	6.01741e-35	5.89887e-31
IRF2BP2	0.420678	1.65923	8.57906e-35	8.41006e-31
PRDX1	0.416234	-1.43636	8.68693e-35	8.5158e-31
GCA	0.370149	-1.61145	2.05117e-34	2.01077e-30
PTPRC	0.714091	-1.08163	2.85e-34	2.79386e-30
ZFP36L1	0.812633	1.26395	3.41757e-34	3.35024e-30
PSMB9	0.468383	-1.36442	4.51189e-34	4.423e-30
MYL12A	1.20761	-0.755578	4.93147e-34	4.83432e-30
ARPC5	0.848417	-0.899893	7.13129e-34	6.99081e-30
TMEM176B	0.681682	-1.10881	8.19187e-34	8.03049e-30
GABARAPL1	0.227309	2.00689	8.59512e-34	8.42579e-30
LAPTM5	1.32493	0.585812	1.47315e-33	1.44413e-29
GLRX	0.468974	-1.30874	2.19127e-33	2.1481e-29
S100A9	3.36284	-0.634396	2.43927e-33	2.39122e-29
RPS9	3.37493	0.164868	6.24084e-33	6.11789e-29
CAP1	0.505824	-1.23898	1.586e-32	1.55476e-28
GLIPR1	0.406717	-1.40733	1.66431e-32	1.63152e-28
SLA	0.263803	1.93107	1.6974e-32	1.66396e-28
PHLDA1	0.120547	2.53686	2.34156e-32	2.29543e-28
LITAF	0.512649	1.32871	4.95086e-32	4.85332e-28
S100A11	2.14347	-0.425371	1.52553e-31	1.49548e-27
ARL6IP5	0.451329	-1.28899	1.6131e-31	1.58132e-27
YWHAB	0.598415	-1.08462	1.67517e-31	1.64217e-27
TALDO1	0.583539	-1.16443	2.59342e-31	2.54233e-27
LINC00936	0.368919	1.58532	2.84529e-31	2.78924e-27
FKBP1A	0.911257	-0.835892	3.70971e-31	3.63663e-27
TMBIM4	0.506094	-1.23833	4.05929e-31	3.97932e-27
VAMP8	0.778287	-0.930983	4.28466e-31	4.20025e-27
GSTP1	1.44747	-0.576389	6.28102e-31	6.15728e-27
UCP2	0.401478	-1.3599	2.41667e-30	2.36906e-26
MALAT1	5.99599	0.169378	2.78867e-30	2.73373e-26
CD63	1.00543	0.808298	2.88373e-30	2.82692e-26
CXCL2	0.214461	2.65134	3.64358e-30	3.57181e-26
NDUFB2	0.433274	-1.29747	3.72719e-30	3.65376e-26
CASP1	0.385931	-1.42202	5.07596e-30	4.97596e-26
JARID2	0.273164	1.74431	1.96617e-29	1.92744e-25
AP1S2	1.10264	-0.751736	2.42984e-29	2.38197e-25
NAGK	0.240656	-1.73166	3.62631e-29	3.55487e-25
S100A8	2.76488	-0.76648	5.31783e-29	5.21307e-25
IFI16	0.25466	-1.73853	6.06111e-29	5.94171e-25
TSPO	1.28312	-0.61954	7.66504e-29	7.51403e-25
CD36	0.345213	-1.58915	8.22428e-29	8.06226e-25
CSTB	0.623974	-1.02664	1.92242e-28	1.88455e-24
SAMSN1	0.389344	1.53903	3.32737e-28	3.26182e-24
NAMPT	0.672828	1.0799	5.18909e-28	5.08687e-24
PRELID1	0.784031	-0.894096	5.3046e-28	5.2001e-24
NCF1	0.414749	-1.62904	5.76342e-28	5.64988e-24
ANXA2	0.828139	-0.900209	7.4337e-28	7.28726e-24
THBD	0.137256	2.19047	8.85717e-28	8.68268e-24
GMFG	1.24694	-0.590125	1.29939e-27	1.27379e-23
DOK2	0.232045	-1.65873	1.89985e-27	1.86242e-23
NDUFS6	0.358455	-1.30017	3.38694e-27	3.32022e-23
MYL6	1.86654	-0.41131	1.48568e-26	1.45641e-22
ATP5E	2.07495	-0.315431	1.52282e-26	1.49282e-22
ATP5J2	0.592517	-0.940774	2.01016e-26	1.97056e-22
C1orf162	0.703577	-0.905989	2.69745e-26	2.64431e-22
MS4A7	0.419973	-1.45246	2.80479e-26	2.74953e-22
BZW1	0.436719	1.34635	5.80679e-26	5.69239e-22
DHRS3	0.0969038	2.17179	7.08717e-26	6.94756e-22
FTL	5.3607	0.108505	1.18496e-25	1.16161e-21
GAPDH	2.53108	0.319797	1.76066e-25	1.72598e-21
LST1	2.14208	-0.42904	2.09271e-25	2.05148e-21
RGCC	0.14427	2.11472	2.47374e-25	2.42501e-21
NINJ1	0.421642	1.18966	9.36265e-25	9.1782e-21
COMMD8	0.130836	-1.8705	9.68814e-25	9.49728e-21
CYBB	0.459728	-1.16955	1.19428e-24	1.17075e-20
CLEC12A	0.257438	-1.494	1.75595e-24	1.72136e-20
ACTR3	0.354702	-1.28955	1.92766e-24	1.88969e-20
DBI	0.427583	-1.10507	2.44237e-24	2.39426e-20
UBL5	0.701494	-0.813577	2.68871e-24	2.63574e-20
TLE3	0.254712	1.57292	2.78896e-24	2.73402e-20
SKAP2	0.154414	-1.73611	6.1754e-24	6.05375e-20
RGS18	0.149438	-1.85274	7.74835e-24	7.59571e-20
ALOX5AP	0.373174	1.57912	1.48474e-23	1.45549e-19
PTGES	0.0914491	2.21563	3.13344e-23	3.07171e-19
ARPC3	1.53594	-0.447629	3.81549e-23	3.74032e-19
ITGB2	0.775359	-0.798371	5.87524e-23	5.7595e-19
CTSS	2.42728	-0.315332	8.31337e-23	8.1496e-19
FOSL2	0.356556	1.29658	1.36797e-22	1.34102e-18
JUND	0.393778	1.33378	1.39345e-22	1.366e-18
JUNB	1.45685	-0.513622	1.8855e-22	1.84836e-18
POU2F2	0.267611	-1.3939	2.03109e-22	1.99108e-18
GRN	0.672143	-0.869162	2.39207e-22	2.34494e-18
LAMTOR2	0.333594	-1.1995	2.74206e-22	2.68804e-18
CSF1R	0.150182	-1.62333	3.75187e-22	3.67795e-18
HCK	0.305659	-1.33146	5.48046e-22	5.37249e-18
PRDX3	0.231388	-1.37852	7.08567e-22	6.94608e-18
GLUL	0.589941	1.06353	9.35998e-22	9.17559e-18
SERPINA1	0.870104	-0.759808	1.01421e-21	9.9423e-18
GABARAPL2	0.307813	-1.20461	1.46925e-21	1.4403e-17
TNFAIP8L2	0.0856155	-1.88953	1.52635e-21	1.49628e-17
TFDP1	0.217424	1.73563	2.592e-21	2.54094e-17
CIRBP	0.943335	0.632331	4.0753e-21	3.99501e-17
HBEGF	0.180164	1.63745	5.06723e-21	4.9674e-17
GPBAR1	0.10318	-1.80621	6.89589e-21	6.76004e-17
HSPA8	0.364376	-1.17033	6.99449e-21	6.8567e-17
BTG1	1.27205	0.61785	7.18022e-21	7.03877e-17
PLAUR	0.656036	0.965911	7.5622e-21	7.41323e-17
BHLHE40	0.133643	1.86192	8.24424e-21	8.08183e-17
NEDD8	0.580136	-0.825521	8.47125e-21	8.30437e-17
MEGF9	0.106963	-1.80381	9.48152e-21	9.29474e-17
CAPZA2	0.481842	-0.942732	1.27578e-20	1.25065e-16
CTA-29F11.1	0.139026	2.10793	1.66245e-20	1.6297e-16
MINOS1	0.425713	-0.982559	1.89793e-20	1.86055e-16
MAP3K8	0.452624	1.40795	2.34932e-20	2.30304e-16
ABRACL	0.440251	-1.07358	2.47024e-20	2.42158e-16
EGR1	0.338392	1.56607	2.47516e-20	2.4264e-16
ATPIF1	0.253796	-1.20618	2.50839e-20	2.45898e-16
ARPC2	1.30932	-0.486762	3.8395e-20	3.76386e-16
ETF1	0.176407	1.56758	4.44368e-20	4.35614e-16
SELPLG	0.162845	-1.46152	6.25691e-20	6.13365e-16
UTRN	0.159999	-1.63623	7.01389e-20	6.87572e-16
HSP90AA1	0.604669	-0.8366	7.28045e-20	7.13702e-16
PRKAG2-AS1	0.122156	1.83626	7.82355e-20	7.66942e-16
CXCL3	0.144691	2.36787	8.39019e-20	8.22491e-16
GTF2H5	0.14595	-1.46551	9.155e-20	8.97464e-16
MDH1	0.137776	-1.49732	9.50556e-20	9.3183e-16
NDUFA3	0.37011	-1.07013	1.56067e-19	1.52993e-15
COX6C	0.809315	-0.683803	1.62e-19	1.58808e-15
LSM7	0.288082	-1.11111	2.4076e-19	2.36017e-15
CXCR4	0.734928	0.950498	3.15884e-19	3.09661e-15
CFP	0.592146	-0.843854	3.26036e-19	3.19613e-15
TREM1	0.216047	1.48567	3.86259e-19	3.7865e-15
ABI3	0.191529	-1.50732	4.15326e-19	4.07145e-15
CD86	0.425127	1.07225	4.68583e-19	4.59352e-15
SNX17	0.172954	-1.51481	5.34586e-19	5.24055e-15
CEBPB	0.751035	0.855216	7.67554e-19	7.52433e-15
RAB10	0.188506	-1.40571	8.10304e-19	7.94341e-15
ASPH	0.10151	2.07393	1.6231e-18	1.59112e-14
MT-CO1	4.55218	-0.0890279	1.77008e-18	1.73521e-14
NUDT16	0.140989	-1.45108	1.82586e-18	1.78989e-14
UBE2D3	0.881293	0.609895	2.50538e-18	2.45602e-14
HNRNPA2B1	0.757547	-0.678656	3.17374e-18	3.11121e-14
PSME2	0.577576	-0.874507	3.82664e-18	3.75125e-14
TRAPPC1	0.468708	-0.900984	4.55643e-18	4.46667e-14
H1F0	0.158669	1.80033	5.08127e-18	4.98116e-14
PSMA4	0.588479	-0.804974	6.27154e-18	6.14799e-14
DUSP23	0.109298	-1.64352	7.28476e-18	7.14125e-14
CREM	0.124813	1.63941	7.37254e-18	7.2273e-14
UQCR10	0.55331	-0.826549	7.44344e-18	7.2968e-14
MRPL20	0.220383	-1.25228	8.81055e-18	8.63699e-14
MGST3	0.227869	-1.22328	1.00284e-17	9.83085e-14
ADM	0.130395	1.76612	1.04911e-17	1.02844e-13
SEC62	0.477531	0.946992	1.06764e-17	1.04661e-13
KCTD12	0.251529	-1.23283	1.1285e-17	1.10627e-13
H2AFZ	0.554842	-0.826413	1.20319e-17	1.17948e-13
FAM96A	0.215082	-1.29695	1.24903e-17	1.22442e-13
CPPED1	0.158864	-1.48781	1.25718e-17	1.23242e-13
MGST2	0.225069	-1.24016	1.41689e-17	1.38897e-13
C20orf27	0.195434	-1.23361	1.65179e-17	1.61925e-13
CFL1	1.7252	-0.348346	3.75119e-17	3.67729e-13
FCER1G	2.40304	-0.252427	3.93894e-17	3.86135e-13
MT-CO2	3.88967	-0.120727	4.6385e-17	4.54712e-13
FAM26F	0.306162	-1.29215	5.42649e-17	5.31959e-13
C11orf73	0.120357	-1.43381	5.70838e-17	5.59592e-13
SLC25A37	0.206304	1.48815	5.79403e-17	5.67989e-13
YWHAE	0.343648	-0.992824	6.17919e-17	6.05746e-13
RP11-469M7.1	0.0934239	1.69251	7.8909e-17	7.73545e-13
BIN1	0.0904606	1.68661	8.61208e-17	8.44242e-13
ATP5G1	0.224492	-1.2168	8.99461e-17	8.81741e-13
TBCA	0.444425	-0.854284	9.21126e-17	9.0298e-13
SRSF7	0.39262	-0.946606	9.79957e-17	9.60652e-13
PFKFB3	0.115782	1.64821	9.8169e-17	9.62351e-13
RAB20	0.126079	1.47161	1.02516e-16	1.00497e-12
MT-CYB	2.77166	-0.22451	1.0624e-16	1.04147e-12
CALM1	0.510603	-0.876714	1.17192e-16	1.14883e-12
NAAA	0.380638	-0.979497	1.96281e-16	1.92415e-12
ATP13A3	0.145354	1.52954	1.9799e-16	1.9409e-12
SUMO2	0.958699	-0.525422	2.02139e-16	1.98157e-12
NDUFB5	0.377563	-0.953999	2.14842e-16	2.1061e-12
CD48	0.625162	-0.71111	2.18179e-16	2.13881e-12
DUT	0.182497	-1.20221	2.37522e-16	2.32843e-12
SELL	0.288693	-1.1593	2.43094e-16	2.38305e-12
LYSMD2	0.097921	-1.45411	2.67631e-16	2.62358e-12
MGAT1	0.360279	1.06911	2.69437e-16	2.64129e-12
ISG15	0.239889	-1.33155	2.75633e-16	2.70203e-12
XRCC5	0.217976	-1.20067	3.50322e-16	3.43421e-12
EREG	0.146991	1.7134	4.37225e-16	4.28611e-12
NDUFA13	0.495693	-0.817033	6.10759e-16	5.98727e-12
FGR	0.376259	-0.923617	6.5138e-16	6.38548e-12
VPS35	0.218948	-1.18106	6.57005e-16	6.44062e-12
LIMD2	0.640457	-0.722021	6.57472e-16	6.4452e-12
PSMB8	0.360787	-0.983915	6.59276e-16	6.46288e-12
CAPZA1	0.387699	-0.919857	7.66738e-16	7.51633e-12
PPP1CA	0.4633	-0.840172	8.473e-16	8.30608e-12
NDUFB3	0.254394	-1.05743	9.0535e-16	8.87515e-12
ID2	0.941192	-0.602096	9.86022e-16	9.66597e-12
NDUFAF3	0.170232	-1.27456	1.03501e-15	1.01462e-11
GIMAP1	0.0767316	-1.4794	1.04368e-15	1.02312e-11
PHB	0.0920826	-1.42762	1.15152e-15	1.12884e-11
HK2	0.15193	1.88916	1.21011e-15	1.18627e-11
IFITM10	0.0633342	1.63681	1.39429e-15	1.36683e-11
PIN4	0.108448	-1.47967	1.68826e-15	1.655e-11
CTSZ	0.210514	-1.14726	1.70735e-15	1.67371e-11
ATRX	0.106375	-1.38296	1.71382e-15	1.68006e-11
TAPSAR1	0.104538	-1.31397	1.71448e-15	1.68071e-11
GNA13	0.158265	1.42391	1.8427e-15	1.8064e-11
ZBTB43	0.107157	1.5227	2.61646e-15	2.56492e-11
CFD	1.03088	-0.560146	2.95709e-15	2.89883e-11
IFI35	0.124926	-1.33811	3.04689e-15	2.98687e-11
LAMTOR1	0.475574	-0.794064	3.08048e-15	3.01979e-11
SNRPD3	0.196458	-1.05924	3.39636e-15	3.32946e-11
ANXA4	0.0911923	-1.41978	3.74781e-15	3.67398e-11
NDUFA11	0.567669	-0.690734	3.8795e-15	3.80307e-11
LTA4H	0.617	-0.712362	3.96533e-15	3.88721e-11
COA3	0.109195	-1.42078	4.01236e-15	3.93332e-11
TUBA1B	0.480005	-0.948381	4.50609e-15	4.41732e-11
NDUFB7	0.40614	-0.843193	5.62728e-15	5.51643e-11
OAS1	0.0760126	-1.53081	5.71604e-15	5.60343e-11
ATP6V1B2	0.300774	-1.00371	5.81589e-15	5.70131e-11
CCT5	0.12776	-1.34275	7.05511e-15	6.91613e-11
LUCAT1	0.0587067	1.59547	7.75071e-15	7.59802e-11
STX7	0.135195	-1.26433	7.78798e-15	7.63456e-11
C4orf48	0.408775	-0.842895	8.01864e-15	7.86068e-11
PFDN5	2.64299	0.149742	8.05061e-15	7.89202e-11
SLC25A11	0.11456	-1.31509	8.18213e-15	8.02094e-11
FAU	2.86886	0.116156	8.99481e-15	8.81762e-11
C17orf62	0.0850808	-1.48905	9.25157e-15	9.06932e-11
METRNL	0.151991	1.33706	9.48328e-15	9.29646e-11
ARL4C	0.158336	1.40362	1.02177e-14	1.00164e-10
ANAPC11	0.286354	-0.993471	1.10162e-14	1.07992e-10
POLE4	0.302045	-1.03694	1.16971e-14	1.14667e-10
CPVL	0.534381	-0.822803	1.18805e-14	1.16464e-10
TIMM8B	0.227818	-1.06886	1.20091e-14	1.17725e-10
PHACTR1	0.183107	1.4197	1.27182e-14	1.24676e-10
C11orf31	0.399666	-0.815898	1.31186e-14	1.28601e-10
CX3CR1	0.060673	-1.58266	1.3936e-14	1.36614e-10
DUSP1	1.39094	-0.419664	1.66701e-14	1.63417e-10
TMCO1	0.162215	-1.18902	1.6791e-14	1.64602e-10
GPCPD1	0.299593	1.16073	1.70643e-14	1.67281e-10
PILRA	0.315535	-0.973847	1.76022e-14	1.72554e-10
POLR2F	0.149992	-1.18922	2.00202e-14	1.96258e-10
ANXA5	0.577643	-0.698156	2.0183e-14	1.97854e-10
SNX10	0.227053	-1.12898	2.08844e-14	2.0473e-10
APRT	0.519743	-0.742668	2.16287e-14	2.12026e-10
BST2	0.367742	-0.911042	2.30354e-14	2.25816e-10
EAF1	0.116276	1.42535	2.41917e-14	2.37152e-10
ECHDC1	0.101903	-1.23119	2.70049e-14	2.64729e-10
PARK7	0.384904	-0.823706	2.74793e-14	2.69379e-10
SYN1	0.0462032	1.54339	3.54263e-14	3.47284e-10
NDUFB10	0.337046	-0.886668	4.10061e-14	4.01983e-10
MRPS34	0.133918	-1.25203	4.14486e-14	4.0632e-10
MPLKIP	0.109885	-1.24898	4.21873e-14	4.13562e-10
CXXC5	0.0962935	1.45803	4.28619e-14	4.20176e-10
SUCLG1	0.122468	-1.23869	4.40302e-14	4.31628e-10
PAK2	0.178924	-1.17964	4.83566e-14	4.7404e-10
FAM45A	0.194786	-1.12659	4.86748e-14	4.77159e-10
SPN	0.142647	-1.24523	5.58319e-14	5.4732e-10
AAMP	0.0962161	-1.35706	6.11745e-14	5.99694e-10
NDUFAB1	0.218851	-1.05658	6.19429e-14	6.07226e-10
CAT	0.172827	-1.13892	6.3278e-14	6.20315e-10
MRPL27	0.088223	-1.31947	6.33373e-14	6.20896e-10
IFNGR1	0.505809	0.782423	6.90709e-14	6.77102e-10
RIPK2	0.192108	1.23992	6.9791e-14	6.84161e-10
CD74	2.49724	-0.288457	7.30599e-14	7.16206e-10
AGTRAP	0.312158	-0.937105	9.22475e-14	9.04302e-10
MPEG1	0.447851	-0.781059	1.05869e-13	1.03783e-09
C19orf70	0.249338	-0.976717	1.12618e-13	1.104e-09
SHFM1	0.309435	-0.915295	1.21064e-13	1.18679e-09
COMT	0.189033	-1.0779	1.2322e-13	1.20793e-09
SEP15	0.340846	-0.876066	1.47105e-13	1.44207e-09
RBM3	1.00785	0.448401	1.47836e-13	1.44924e-09
GNA15	0.114794	1.41687	1.49889e-13	1.46936e-09
KYNU	0.24274	1.10282	1.7485e-13	1.71405e-09
HCLS1	0.338211	-0.815079	1.79669e-13	1.7613e-09
PDCD6	0.172875	-1.10746	1.84975e-13	1.81331e-09
FLI1	0.0961416	-1.40875	1.85379e-13	1.81727e-09
SMIM14	0.0940731	-1.31958	1.87022e-13	1.83338e-09
PAK1	0.124379	-1.22654	1.95326e-13	1.91478e-09
DOCK8	0.166665	-1.17819	1.96135e-13	1.92271e-09
UQCR11	0.942816	-0.497866	2.02307e-13	1.98322e-09
ICOSLG	0.0745427	1.54079	2.15795e-13	2.11544e-09
SPCS2	0.31357	-0.84467	2.21775e-13	2.17406e-09
DPYSL2	0.124199	-1.23855	2.24013e-13	2.196e-09
ARRDC1	0.0963731	-1.31452	2.43692e-13	2.38891e-09
CD9	0.162522	1.47595	2.48048e-13	2.43161e-09
MRPL52	0.217667	-1.02176	2.59082e-13	2.53978e-09
RAB1A	0.30899	0.954392	2.80779e-13	2.75248e-09
SMAP2	0.240169	-1.03128	2.95202e-13	2.89387e-09
RASSF4	0.0868309	-1.38178	2.96092e-13	2.90259e-09
MXI1	0.13811	1.33484	3.01991e-13	2.96041e-09
RABGAP1L	0.117954	-1.21289	3.13104e-13	3.06936e-09
OSBPL8	0.140372	-1.22619	3.17031e-13	3.10785e-09
TSC22D3	0.411772	-0.834981	3.27862e-13	3.21403e-09
PRKAG2	0.202902	1.11417	3.83215e-13	3.75666e-09
EHD4	0.088704	1.37096	3.94727e-13	3.86951e-09
SMCO4	0.179491	-1.12592	4.02139e-13	3.94217e-09
B3GNT5	0.0781038	1.37368	4.13192e-13	4.05052e-09
CD47	0.262026	-0.928246	4.26377e-13	4.17977e-09
ATP6V1D	0.0693496	-1.25548	4.39316e-13	4.30661e-09
NXT1	0.125935	1.4468	4.57453e-13	4.48441e-09
OSTF1	0.287918	-0.899964	4.69965e-13	4.60707e-09
MRPL12	0.0837498	-1.28465	5.03279e-13	4.93364e-09
EIF1B	0.388895	0.854332	5.12919e-13	5.02815e-09
CECR1	0.212973	-1.05748	5.39255e-13	5.28631e-09
TRADD	0.0656255	-1.32883	5.45308e-13	5.34565e-09
HMGA1	0.155889	1.25773	6.38251e-13	6.25677e-09
GSTK1	0.525513	-0.687777	7.73845e-13	7.586e-09
HVCN1	0.0723152	-1.36698	8.00189e-13	7.84426e-09
SKP1	0.738123	-0.539832	8.96709e-13	8.79044e-09
PRCP	0.151854	-1.13612	9.15986e-13	8.97941e-09
CLNS1A	0.211573	-1.01594	9.39947e-13	9.2143e-09
SNAP23	0.20369	-1.03704	9.78174e-13	9.58904e-09
PHPT1	0.243346	-0.98638	1.00363e-12	9.83855e-09
SAMD9L	0.0472868	-1.34134	1.01148e-12	9.91552e-09
ERICH1	0.162068	-1.08574	1.15391e-12	1.13117e-08
GIMAP2	0.103812	-1.27065	1.24438e-12	1.21987e-08
HSPA1A	0.096874	-1.19121	1.42387e-12	1.39582e-08
NLRP3	0.183636	1.0783	1.45376e-12	1.42512e-08
C11orf48	0.0967131	-1.24094	1.46462e-12	1.43577e-08
MSRB1	0.157294	-1.14202	1.51842e-12	1.48851e-08
MGST1	0.294414	-0.928164	1.58572e-12	1.55448e-08
ASAH1	0.951966	0.462149	1.59178e-12	1.56042e-08
REL	0.332747	0.876916	1.60984e-12	1.57813e-08
INSIG1	0.233505	1.23254	1.68876e-12	1.6555e-08
SH3BGRL	0.617291	-0.626157	1.7585e-12	1.72386e-08
NFIL3	0.0786702	1.44149	1.80205e-12	1.76655e-08
VCAN	0.84026	-0.66932	1.89998e-12	1.86255e-08
F13A1	0.0802504	-1.32215	2.03789e-12	1.99774e-08
MBNL1	0.287421	-0.90416	2.05959e-12	2.01902e-08
NADK	0.108373	-1.24579	2.33607e-12	2.29005e-08
PLAC8	0.307684	-1.06854	2.43706e-12	2.38905e-08
LRRK2	0.128023	-1.16704	2.48618e-12	2.43721e-08
YWHAG	0.0803392	-1.24725	2.63629e-12	2.58436e-08
CCPG1	0.109134	-1.25638	2.74974e-12	2.69557e-08
ARPC4	0.435049	-0.757411	2.83754e-12	2.78164e-08
CTSC	0.295423	-0.905402	2.88484e-12	2.82801e-08
KRCC1	0.0663178	-1.21085	3.06683e-12	3.00641e-08
SMOX	0.0684299	1.37365	3.13629e-12	3.07451e-08
FBP1	0.213373	1.11842	3.15716e-12	3.09496e-08
NDUFA12	0.264967	-0.892075	3.18982e-12	3.12698e-08
NUP214	0.38986	-0.829028	3.20903e-12	3.14581e-08
NDRG1	0.115066	1.43574	3.63287e-12	3.56131e-08
MRPL23	0.357828	-0.757219	4.10883e-12	4.02788e-08
COMMD3	0.117089	-1.10882	4.29395e-12	4.20935e-08
TRMT112	0.32839	-0.814881	4.52894e-12	4.43972e-08
BANF1	0.206723	-0.962353	4.63325e-12	4.54197e-08
PDHB	0.0981472	-1.19964	4.64992e-12	4.55832e-08
SSBP1	0.292947	-0.854289	4.92995e-12	4.83283e-08
MRPS18C	0.112615	-1.23363	5.01613e-12	4.91731e-08
MAPK6	0.0658023	1.39371	5.22718e-12	5.12421e-08
SAR1A	0.277816	1.00706	5.26483e-12	5.16112e-08
MAFB	0.552309	0.782645	5.26757e-12	5.1638e-08
COMMD10	0.0727851	-1.25713	5.34686e-12	5.24153e-08
TMEM176A	0.500813	-0.717641	5.46942e-12	5.36167e-08
SNHG15	0.172784	1.25914	5.5435e-12	5.43429e-08
MFSD1	0.186522	-1.1189	5.55372e-12	5.44431e-08
ADI1	0.12752	-1.16473	5.75172e-12	5.63841e-08
GSTO1	0.763608	0.527151	5.83343e-12	5.71851e-08
ATP5G3	0.531007	-0.640685	6.34276e-12	6.2178e-08
PPT1	0.454165	-0.688714	6.63035e-12	6.49973e-08
ECH1	0.139095	-1.12504	7.24814e-12	7.10535e-08
RANBP1	0.19567	-0.99194	7.66997e-12	7.51887e-08
HSPD1	0.0888615	-1.15567	7.88381e-12	7.7285e-08
TYROBP	3.24573	-0.102287	8.68916e-12	8.51798e-08
NSL1	0.0812573	-1.1915	8.819e-12	8.64527e-08
SULT1A1	0.250724	-0.914197	9.53801e-12	9.35011e-08
HLA-DQB1	0.947072	0.537089	9.5897e-12	9.40079e-08
RP11-347P5.1	0.226104	-0.9262	9.95895e-12	9.76275e-08
IER3	0.378262	0.887058	1.02511e-11	1.00492e-07
SLC43A2	0.322276	0.83782	1.07884e-11	1.05759e-07
NAPRT1	0.160941	-1.0796	1.18642e-11	1.16305e-07
RNF213	0.157079	-1.1128	1.23602e-11	1.21167e-07
RPL35A	3.14308	0.0931019	1.24753e-11	1.22295e-07
MRPL51	0.169151	-0.994028	1.27619e-11	1.25105e-07
TNFSF13B	0.504131	-0.670602	1.3168e-11	1.29086e-07
ICAM2	0.116532	-1.21438	1.33931e-11	1.31292e-07
RNF149	0.265471	-0.952961	1.49023e-11	1.46088e-07
COX14	0.211657	-0.963265	1.50407e-11	1.47444e-07
MIS18BP1	0.135082	-1.10312	1.51591e-11	1.48605e-07
UNC93B1	0.122824	-1.09814	1.5184e-11	1.48849e-07
NRIP1	0.0991352	1.38125	1.54618e-11	1.51572e-07
CPEB4	0.117894	1.28389	1.69611e-11	1.66269e-07
CTNNB1	0.293249	0.966523	1.71477e-11	1.68099e-07
BLVRB	0.518682	-0.617053	1.74157e-11	1.70726e-07
RIOK3	0.202941	1.03699	1.9269e-11	1.88894e-07
SLC7A7	0.43652	-0.697072	1.95109e-11	1.91265e-07
OSCAR	0.108829	-1.21328	1.95523e-11	1.91671e-07
WTAP	0.358876	0.837619	2.00479e-11	1.96529e-07
APIP	0.0582751	-1.19558	2.00482e-11	1.96533e-07
PFDN6	0.0904732	-1.15404	2.16515e-11	2.12249e-07
FLNA	0.337031	-0.774755	2.19689e-11	2.15361e-07
ATG16L2	0.120795	-1.03761	2.34583e-11	2.29962e-07
MAT2B	0.11321	-1.11968	2.50413e-11	2.4548e-07
RAN	0.34775	-0.800381	2.56418e-11	2.51367e-07
RHOB	0.226006	-0.987252	2.56667e-11	2.5161e-07
COX5B	0.905021	-0.426959	2.61593e-11	2.5644e-07
P2RY13	0.0883362	-1.23176	2.76324e-11	2.70881e-07
KLF2	0.162822	-1.07235	2.79853e-11	2.7434e-07
COA4	0.0571165	-1.1697	3.03826e-11	2.97841e-07
MOB1A	0.299823	-0.803018	3.05304e-11	2.99289e-07
B4GALT1	0.223869	1.1215	3.10598e-11	3.0448e-07
GADD45GIP1	0.186117	-0.951626	3.19364e-11	3.13072e-07
LILRB1	0.0891215	-1.22389	3.39545e-11	3.32856e-07
LINC00998	0.0760684	-1.2441	3.62236e-11	3.551e-07
ARL4A	0.218081	1.13064	3.77916e-11	3.70471e-07
GAPT	0.0781125	-1.17192	3.83997e-11	3.76432e-07
GADD45B	0.485186	-0.688928	3.84645e-11	3.77068e-07
TMEM230	0.251005	-0.828778	3.86819e-11	3.79199e-07
PMVK	0.0742546	-1.20579	3.94518e-11	3.86746e-07
IRF2	0.0965884	-1.13818	3.97828e-11	3.8999e-07
POLD4	0.330808	-0.80758	4.00858e-11	3.92961e-07
MAT2A	0.10501	-1.15595	4.18137e-11	4.099e-07
NDFIP1	0.207248	-0.923546	4.18792e-11	4.10542e-07
PLXNC1	0.0547091	-1.22238	4.50317e-11	4.41446e-07
TUFM	0.207123	-0.95423	4.68259e-11	4.59034e-07
CHMP4A	0.182917	-0.962004	4.76345e-11	4.66961e-07
BTK	0.113692	-1.19	5.31615e-11	5.21142e-07
MVP	0.0977499	-1.12446	5.52863e-11	5.41972e-07
LSMD1	0.319064	-0.80837	5.61722e-11	5.50656e-07
IL17RA	0.119189	-1.10056	5.97638e-11	5.85865e-07
DCAF7	0.0837942	-1.1163	6.14413e-11	6.02309e-07
UBC	1.43845	0.374491	6.18418e-11	6.06235e-07
CLEC4E	0.171347	-1.06326	6.51277e-11	6.38447e-07
RNH1	0.432383	-0.667548	7.17917e-11	7.03774e-07
ADAM28	0.0666421	1.42638	7.21553e-11	7.07338e-07
ITGAL	0.0800057	-1.23072	7.30323e-11	7.15936e-07
DEF8	0.13634	1.15493	7.45822e-11	7.31129e-07
GPN3	0.0488535	-1.191	7.90097e-11	7.74532e-07
TIMM13	0.269845	-0.782282	8.12986e-11	7.9697e-07
VMP1	0.35957	-0.769927	8.5096e-11	8.34196e-07
IRAK1	0.0979527	1.33336	8.51746e-11	8.34966e-07
RNASE6	0.408184	-0.850832	8.57949e-11	8.41047e-07
ATP6V1C1	0.0486236	-1.17211	8.91794e-11	8.74226e-07
FAM101B	0.11527	1.35895	9.49916e-11	9.31203e-07
RGS19	0.197934	-0.924653	9.87468e-11	9.68015e-07
VPS28	0.317395	-0.769823	1.00185e-10	9.82115e-07
IDH2	0.107114	-1.12939	1.00705e-10	9.8721e-07
CCND3	0.163644	-0.964121	1.05494e-10	1.03416e-06
PSMB10	0.258056	-0.838616	1.10366e-10	1.08192e-06
SMC1A	0.0588169	-1.23325	1.12579e-10	1.10361e-06
LTB	0.154139	-1.18782	1.1487e-10	1.12607e-06
S1PR4	0.0909894	-1.14579	1.17311e-10	1.15e-06
PTMA	3.2782	0.101347	1.21362e-10	1.18971e-06
ATP5A1	0.366443	-0.695432	1.27315e-10	1.24807e-06
FCGR3A	0.316267	-1.4835	1.35598e-10	1.32927e-06
ANAPC5	0.107801	-1.14774	1.37161e-10	1.34459e-06
AKR1A1	0.173314	-0.992739	1.38333e-10	1.35608e-06
VPS29	0.390805	-0.701454	1.42096e-10	1.39297e-06
BIN2	0.173584	-1.05772	1.52847e-10	1.49836e-06
MRPL34	0.0880914	-1.15217	1.55698e-10	1.52631e-06
RIT1	0.152278	1.04666	1.60837e-10	1.57669e-06
GDI2	0.510976	-0.619951	1.67359e-10	1.64062e-06
TBXAS1	0.187204	-0.873481	1.70343e-10	1.66987e-06
SPAG9	0.0981922	1.24025	1.73206e-10	1.69794e-06
SERBP1	0.282469	-0.810006	1.76954e-10	1.73468e-06
PDCD6IP	0.113217	-1.02328	1.77143e-10	1.73653e-06
APOBEC3A	0.178397	1.18758	1.80271e-10	1.7672e-06
PARVG	0.186574	-0.953416	1.84851e-10	1.8121e-06
COPZ1	0.141342	-1.01253	1.88281e-10	1.84572e-06
UBE2L6	0.151778	-1.06236	1.94429e-10	1.90599e-06
MIR142	0.273181	-0.782008	1.95623e-10	1.91769e-06
MGAT4A	0.132511	1.2048	1.9651e-10	1.92639e-06
SERINC3	0.101071	-1.08674	1.98057e-10	1.94155e-06
SOD1	0.33801	-0.744115	1.99037e-10	1.95116e-06
CAPG	0.410019	-0.732997	2.00356e-10	1.96409e-06
MRPL3	0.0924713	-1.14443	2.01483e-10	1.97514e-06
CD164	0.222762	-0.877502	2.23547e-10	2.19143e-06
ECHS1	0.127127	-1.01961	2.27628e-10	2.23144e-06
PRMT2	0.0921128	-1.14696	2.28216e-10	2.2372e-06
CNBP	0.762008	0.490596	2.30988e-10	2.26438e-06
CREB5	0.0578451	-1.26263	2.32268e-10	2.27692e-06
COX6B1	1.15536	-0.349746	2.34809e-10	2.30183e-06
NARS	0.0933749	-1.15204	2.42249e-10	2.37477e-06
AP2S1	0.747576	-0.467698	2.50977e-10	2.46033e-06
UQCRC1	0.186242	-0.937572	2.52037e-10	2.47072e-06
IMP3	0.122103	-1.12393	2.55042e-10	2.50018e-06
CDK2AP2	0.0648203	-1.0602	2.78132e-10	2.72652e-06
ROMO1	0.205645	-0.809055	2.81624e-10	2.76076e-06
EPC1	0.215163	0.928627	2.94616e-10	2.88812e-06
IRS2	0.165528	-1.15322	2.98357e-10	2.9248e-06
CCT3	0.0971783	-1.0783	3.3744e-10	3.30793e-06
EI24	0.0625411	-1.17144	3.37909e-10	3.31252e-06
JOSD2	0.0980252	-1.06812	3.531e-10	3.46144e-06
IQGAP2	0.101206	-1.19247	3.79452e-10	3.71977e-06
MTIF3	0.130697	-1.01397	3.83436e-10	3.75882e-06
HSD17B10	0.19732	-0.841178	3.90484e-10	3.82792e-06
CLEC2B	0.492698	0.746117	3.94972e-10	3.87191e-06
EIF2S2	0.251497	-0.789545	3.9979e-10	3.91914e-06
IRF3	0.0564299	-1.18129	4.04055e-10	3.96095e-06
PARP1	0.0557754	-1.12474	4.04267e-10	3.96303e-06
KIAA0930	0.0920717	-1.05997	4.04625e-10	3.96654e-06
HNRNPK	0.625233	-0.527746	4.19457e-10	4.11194e-06
DPY30	0.122224	-0.997391	4.42026e-10	4.33318e-06
RALBP1	0.0814718	-1.09542	4.54583e-10	4.45628e-06
CIB1	0.406512	0.694549	4.61244e-10	4.52158e-06
SKIL	0.117548	1.05799	4.61897e-10	4.52798e-06
MARCH1	0.295872	-0.797223	4.75758e-10	4.66386e-06
IFITM2	0.828323	-0.611179	4.87088e-10	4.77493e-06
DHRS4L2	0.122272	-0.984055	4.9125e-10	4.81572e-06
TRAPPC6A	0.126909	-1.02903	4.92712e-10	4.83005e-06
TXNIP	1.43305	-0.313802	4.92715e-10	4.83008e-06
LSM5	0.223056	-0.857416	4.9353e-10	4.83807e-06
SP110	0.153097	-0.967652	5.31243e-10	5.20777e-06
PSMA2	0.393053	-0.684901	5.42548e-10	5.3186e-06
TRABD	0.200274	0.930837	5.48881e-10	5.38068e-06
SCIMP	0.126307	-1.02309	5.5966e-10	5.48635e-06
LINC-PINT	0.0586562	1.27637	5.61265e-10	5.50208e-06
FES	0.0926784	-1.09981	5.71e-10	5.59751e-06
MAP3K2	0.203488	0.911243	5.9985e-10	5.88033e-06
MRPS14	0.0655548	-1.0487	6.13347e-10	6.01264e-06
GPX1	2.02725	0.227767	6.19846e-10	6.07635e-06
ARL6IP6	0.0578408	-1.16145	6.80808e-10	6.67396e-06
DECR1	0.198715	-0.907319	6.81307e-10	6.67885e-06
TMED10	0.300188	0.752306	6.94444e-10	6.80763e-06
PDIA6	0.165854	-0.907397	7.15718e-10	7.01618e-06
RNF13	0.248313	-0.824669	7.17146e-10	7.03018e-06
NME3	0.145304	-0.986092	7.28962e-10	7.14601e-06
TRIB1	0.123666	1.0883	7.40547e-10	7.25958e-06
ADH5	0.0682605	-1.12457	7.91377e-10	7.75787e-06
QSOX1	0.142443	1.04298	8.11688e-10	7.95698e-06
CEP170	0.0781179	1.22693	8.17558e-10	8.01453e-06
UQCC2	0.0700364	-1.17582	8.30415e-10	8.14056e-06
NOP56	0.0866551	-1.13026	8.59226e-10	8.423e-06
OSTC	0.329712	-0.69401	8.63737e-10	8.46721e-06
MT-ND4	3.39607	-0.111542	8.66656e-10	8.49583e-06
RAC2	0.298752	-0.716226	9.33725e-10	9.1533e-06
PTPN6	0.328629	-0.834535	9.48157e-10	9.29479e-06
CNPY3	0.42544	-0.609016	9.60435e-10	9.41515e-06
EMP3	1.59516	0.261561	9.9209e-10	9.72546e-06
RPL9	2.91131	0.106954	9.92303e-10	9.72754e-06
MRPL4	0.06149	-1.09242	1.01167e-09	9.91741e-06
SRA1	0.257162	0.888359	1.04829e-09	1.02764e-05
DCK	0.0792905	-1.05899	1.06846e-09	1.04741e-05
MPHOSPH8	0.106428	-1.03475	1.07682e-09	1.05561e-05
ASGR1	0.222492	-0.91174	1.15305e-09	1.13033e-05
WASF2	0.286981	-0.773379	1.17169e-09	1.14861e-05
SRI	0.234546	-0.776476	1.22604e-09	1.20189e-05
TTC1	0.076189	-1.15502	1.28539e-09	1.26007e-05
IFNGR2	0.388529	0.735421	1.4866e-09	1.45732e-05
LGALS2	0.790525	-0.595263	1.49634e-09	1.46686e-05
CLEC4A	0.364483	-0.717437	1.529e-09	1.49888e-05
BAZ1A	0.177367	-0.856298	1.66191e-09	1.62917e-05
RAB11A	0.205792	-0.858741	1.7178e-09	1.68396e-05
UGP2	0.118124	-0.967348	1.79417e-09	1.75882e-05
FCN1	1.73023	-0.308338	1.8864e-09	1.84924e-05
ABCA1	0.0664337	1.19751	1.89249e-09	1.85521e-05
RPA3	0.079407	-0.997058	1.90917e-09	1.87156e-05
DAD1	0.234411	-0.818459	1.91292e-09	1.87523e-05
CHMP2A	0.296089	-0.741064	1.92293e-09	1.88504e-05
LAMTOR4	0.989458	-0.378528	2.01131e-09	1.97168e-05
ITPA	0.081301	-1.04466	2.06275e-09	2.02211e-05
GALK1	0.0610378	-1.04333	2.1864e-09	2.14333e-05
SNX3	0.80331	-0.426392	2.19385e-09	2.15063e-05
FBXL5	0.265604	-0.762129	2.28844e-09	2.24336e-05
ALDH1A1	0.0643594	-1.2377	2.31903e-09	2.27334e-05
H1FX	0.245218	1.15046	2.50875e-09	2.45933e-05
CBR1	0.0493347	-1.03553	2.51792e-09	2.46832e-05
KCNE3	0.0757586	-1.1241	2.71236e-09	2.65893e-05
ARGLU1	0.251919	-0.731025	2.79864e-09	2.7435e-05
LILRB2	0.237165	-0.830217	2.89979e-09	2.84267e-05
CARD8	0.110135	-0.981663	3.08674e-09	3.02594e-05
PHC2	0.0809801	1.23937	3.1099e-09	3.04863e-05
FOXO3	0.151976	1.03009	3.11505e-09	3.05368e-05
RPN1	0.129878	-0.917341	3.18327e-09	3.12056e-05
CNOT1	0.149726	1.07485	3.19562e-09	3.13267e-05
FAM110A	0.11466	-1.03968	3.23647e-09	3.17271e-05
EDF1	0.789225	-0.428076	3.3115e-09	3.24627e-05
MIR22HG	0.143605	1.00381	3.34445e-09	3.27856e-05
NOSIP	0.106093	-0.96267	3.35989e-09	3.2937e-05
GUK1	0.630443	0.550986	3.36579e-09	3.29949e-05
NAGA	0.0681723	-0.97459	3.37077e-09	3.30436e-05
PRKCB	0.184984	-0.858043	3.64689e-09	3.57505e-05
TYMP	1.16149	-0.360168	3.65855e-09	3.58648e-05
NCF2	0.390455	-0.625362	3.66369e-09	3.59152e-05
C10orf54	0.777888	-0.433254	3.71115e-09	3.63804e-05
OAZ2	0.190103	-0.87105	3.7177e-09	3.64447e-05
USMG5	0.537108	-0.542636	3.80346e-09	3.72853e-05
RLF	0.0508303	1.16984	3.81247e-09	3.73736e-05
GRINA	0.308433	0.777033	3.96485e-09	3.88674e-05
ROGDI	0.0849074	-1.08848	4.16092e-09	4.07895e-05
HLA-F	0.189523	-0.875493	4.16932e-09	4.08718e-05
SSB	0.16967	-0.908922	4.23715e-09	4.15368e-05
TBCB	0.21126	-0.812159	4.5269e-09	4.43772e-05
CAMK1	0.112966	-1.03457	4.58835e-09	4.49796e-05
RPIA	0.0791554	-1.0236	4.60804e-09	4.51726e-05
AOAH	0.147681	-0.87177	4.91814e-09	4.82125e-05
PTP4A1	0.229798	0.935383	5.34648e-09	5.24116e-05
NT5C	0.118177	-0.908872	5.3598e-09	5.25421e-05
CTB-61M7.2	0.133094	1.09257	5.39283e-09	5.28659e-05
LGALS9	0.224515	-0.775457	5.56335e-09	5.45375e-05
CHMP4B	0.330945	0.763918	5.56873e-09	5.45903e-05
RPL34	4.44379	0.0585975	5.61472e-09	5.50411e-05
RPS27	4.10703	0.0620272	5.81436e-09	5.69981e-05
DNMT1	0.0485534	-1.03824	6.05694e-09	5.93762e-05
MRPL24	0.0540747	-1.05967	6.07991e-09	5.96014e-05
MTCH2	0.109375	-0.952092	6.08788e-09	5.96795e-05
C1orf63	0.184589	-0.858587	6.10586e-09	5.98558e-05
SMAD3	0.0681996	1.19649	6.13269e-09	6.01188e-05
MRPS5	0.0896406	-1.04098	6.21852e-09	6.09602e-05
ZFAND2A	0.106502	1.01535	6.30022e-09	6.17611e-05
NAIP	0.0976589	-1.00468	6.40887e-09	6.28262e-05
CD33	0.145759	-0.958768	6.51948e-09	6.39104e-05
MRPS28	0.0472408	-0.973552	6.6768e-09	6.54527e-05
ERO1L	0.149147	1.16477	6.79451e-09	6.66065e-05
SNAPC1	0.0710702	1.28992	6.79533e-09	6.66146e-05
NDUFS3	0.189389	-0.79383	7.03083e-09	6.89233e-05
MT-ND5	1.22328	-0.326992	7.28151e-09	7.13807e-05
C14orf119	0.0815661	-1.02714	7.38034e-09	7.23495e-05
C19orf60	0.24821	-0.786371	7.72089e-09	7.56879e-05
MSN	0.418275	-0.602397	7.72767e-09	7.57544e-05
COX7C	1.34544	-0.284431	7.86891e-09	7.7139e-05
RPS27L	0.445429	-0.581361	8.09777e-09	7.93825e-05
BRD4	0.131607	1.0608	8.16773e-09	8.00683e-05
RNF167	0.0807122	-0.997321	8.24243e-09	8.08005e-05
ERAP2	0.0607367	-1.05006	8.27473e-09	8.11172e-05
C11orf21	0.080024	-1.10478	8.84558e-09	8.67132e-05
RPS6KA4	0.0588832	-1.11106	9.21336e-09	9.03186e-05
ALDOA	1.52205	0.250444	9.62625e-09	9.43662e-05
UBE2D1	0.305231	-0.68769	9.62814e-09	9.43847e-05
NDUFA8	0.067106	-1.00813	9.98939e-09	9.7926e-05
MPG	0.111958	-0.968676	1.04312e-08	0.000102257
LINC00116	0.068413	-1.02599	1.05253e-08	0.000103179
C7orf73	0.410144	-0.577204	1.05578e-08	0.000103498
TMEM14C	0.207218	-0.772936	1.08492e-08	0.000106355
PSME1	0.722508	-0.45209	1.08601e-08	0.000106461
CUTA	0.330626	-0.655821	1.10041e-08	0.000107873
VEGFA	0.0726766	1.227	1.11908e-08	0.000109704
CRIPT	0.0746742	-0.998927	1.17115e-08	0.000114808
MIR4435-1HG	0.240142	0.914002	1.19056e-08	0.00011671
LAT2	0.129463	-0.908834	1.22041e-08	0.000119637
IFI27L2	0.244929	-0.757451	1.22557e-08	0.000120143
S100A6	3.60439	-0.0969995	1.25122e-08	0.000122657
MCL1	0.626375	0.557233	1.28524e-08	0.000125992
TLN1	0.230522	-0.81493	1.31446e-08	0.000128857
STK38	0.0535712	-1.01469	1.31649e-08	0.000129056
ARMC10	0.0510275	-1.00556	1.32023e-08	0.000129422
CTSA	0.171095	-0.943047	1.47495e-08	0.000144589
NBR1	0.0489235	-1.05017	1.53667e-08	0.00015064
TPR	0.111694	-1.05985	1.55107e-08	0.000152051
RNPEP	0.129217	-0.886083	1.63997e-08	0.000160766
FIS1	0.2946	-0.728399	1.65748e-08	0.000162483
POLR2G	0.23476	-0.76479	1.83518e-08	0.000179902
G6PD	0.0919125	-0.997221	1.85946e-08	0.000182282
HHEX	0.136499	-0.852435	1.87185e-08	0.000183498
SNRNP40	0.0662348	-1.0425	1.87189e-08	0.000183502
TRAPPC2L	0.159388	-0.829088	1.90107e-08	0.000186362
SYAP1	0.124342	0.998484	1.97431e-08	0.000193541
TMEM205	0.174842	-0.906074	2.0659e-08	0.000202521
RBBP4	0.120784	-0.855151	2.07639e-08	0.000203549
RPL39	3.88324	0.0692964	2.10691e-08	0.000206541
LNPEP	0.0896543	-0.947437	2.12089e-08	0.000207911
GTF3C6	0.141161	-0.911095	2.13125e-08	0.000208926
MARCKSL1	0.278032	0.799809	2.18597e-08	0.000214291
LMAN2	0.177132	-0.827007	2.18937e-08	0.000214624
TMX1	0.111401	-0.869355	2.20073e-08	0.000215738
DNPH1	0.0636194	-1.03673	2.22249e-08	0.00021787
SRP9	0.298491	-0.642645	2.28226e-08	0.00022373
MIOS	0.0650401	1.07902	2.28888e-08	0.000224379
TSTA3	0.0488262	-1.05598	2.30718e-08	0.000226172
KANSL1-AS1	0.0788924	-1.04706	2.37593e-08	0.000232912
TMEM147	0.179825	-0.800158	2.37881e-08	0.000233195
NOTCH2	0.181385	-0.815736	2.38848e-08	0.000234142
NDUFA2	0.379445	-0.58656	2.38993e-08	0.000234284
YWHAH	0.20792	-0.811593	2.39018e-08	0.000234309
PSENEN	0.184035	-0.764231	2.48166e-08	0.000243277
TXNDC17	0.174999	-0.798381	2.48166e-08	0.000243277
DDX17	0.202137	-0.782593	2.69751e-08	0.000264437
SYK	0.0966687	-0.890858	2.69956e-08	0.000264638
EIF2S1	0.0532279	-1.00782	2.7075e-08	0.000265416
NRROS	0.0854523	-1.04758	2.73305e-08	0.000267921
COPE	0.486306	-0.518245	2.74247e-08	0.000268844
EIF4EBP1	0.255534	-0.788327	2.84411e-08	0.000278808
UTP18	0.0546158	-1.05476	2.86892e-08	0.000281241
COPB2	0.0634328	-0.975084	3.00864e-08	0.000294937
TIMMDC1	0.0607989	-1.04046	3.05046e-08	0.000299037
MYEOV2	0.357302	-0.602197	3.09997e-08	0.00030389
C19orf24	0.1345	-0.864825	3.12369e-08	0.000306215
SLC16A6	0.0996764	0.988915	3.29926e-08	0.000323427
TMEM160	0.222851	-0.73756	3.44411e-08	0.000337626
SSNA1	0.192677	-0.757059	3.45118e-08	0.000338319
HIPK3	0.0997365	-0.884485	3.47363e-08	0.00034052
NCL	0.267285	-0.727568	3.62192e-08	0.000355057
CYB561D2	0.0556887	-0.961818	3.66317e-08	0.000359101
SLC11A1	0.457539	0.627295	3.68795e-08	0.000361529
SPG21	0.265228	-0.64926	3.72235e-08	0.000364902
ATP5J	0.362354	-0.610773	3.88468e-08	0.000380815
M6PR	0.229735	-0.793608	3.9302e-08	0.000385277
PSMB5	0.0684031	-0.949943	3.94023e-08	0.000386261
SNRPD2	0.560562	-0.491554	4.09603e-08	0.000401533
MEAF6	0.155407	-0.845135	4.16226e-08	0.000408027
AGFG1	0.126813	0.931254	4.20808e-08	0.000412518
HIST1H4C	0.0700561	-0.918466	4.33244e-08	0.000424709
KLF3	0.295151	0.720971	4.33523e-08	0.000424982
IER3IP1	0.113974	-0.866248	4.34485e-08	0.000425926
TMEM165	0.197315	-0.791177	4.37166e-08	0.000428554
CACNA2D3	0.0513656	-1.00239	4.51619e-08	0.000442722
RAB4B	0.0672063	-0.933184	4.69177e-08	0.000459934
MRPS26	0.0538389	-0.930036	4.86493e-08	0.000476909
LYST	0.395233	-0.607813	4.86601e-08	0.000477015
BPTF	0.0891705	-0.958671	4.9171e-08	0.000482023
LYL1	0.127813	-0.950677	4.93973e-08	0.000484242
PDE4DIP	0.0591923	1.06934	4.94198e-08	0.000484462
BLOC1S1	0.559794	-0.493856	5.02833e-08	0.000492927
CEBPD	0.576662	0.555392	5.05572e-08	0.000495612
PTAFR	0.0896917	-0.929414	5.07093e-08	0.000497103
TMEM154	0.106996	-0.940683	5.07439e-08	0.000497442
FKBP3	0.0683715	-0.932368	5.08034e-08	0.000498025
PSMB2	0.203332	-0.726107	5.10229e-08	0.000500178
SNX2	0.303835	-0.618377	5.12493e-08	0.000502396
COX6A1	0.575164	-0.483588	5.27787e-08	0.000517389
MRPL18	0.0748834	-0.946859	5.29185e-08	0.00051876
NDUFB8	0.449044	-0.532404	5.41847e-08	0.000531172
PRDX5	0.423298	-0.558348	5.56314e-08	0.000545354
MT-ND2	3.08381	-0.103228	5.64149e-08	0.000553035
ZNHIT1	0.278002	-0.623216	5.71776e-08	0.000560512
TOMM22	0.262652	-0.631068	5.82283e-08	0.000570812
RBPJ	0.308143	0.776823	5.99236e-08	0.000587431
SGK1	0.285913	0.804668	6.09418e-08	0.000597413
IFNAR2	0.207085	0.858114	6.34023e-08	0.000621532
RTN4	0.546347	-0.517151	6.3973e-08	0.000627127
SPCS1	0.495295	-0.506881	6.56103e-08	0.000643178
B2M	5.29792	-0.055837	6.57925e-08	0.000644964
LYZ	4.10643	-0.0890214	6.97245e-08	0.00068351
EIF5	0.433958	0.603157	7.2727e-08	0.000712943
DCXR	0.149891	-0.875944	7.29309e-08	0.000714941
CDC123	0.0774813	-0.979707	7.29656e-08	0.000715281
PDCD2	0.0976579	-0.887003	7.34857e-08	0.000720381
NCF4	0.0978009	-0.897326	7.46608e-08	0.0007319
KDM3A	0.0632396	0.951514	7.48089e-08	0.000733351
RNASEH2C	0.140746	-0.841592	7.50053e-08	0.000735277
SERPINB6	0.230888	-0.712247	7.52728e-08	0.000737899
EMD	0.105134	0.982489	7.57461e-08	0.000742539
JTB	0.397086	-0.564658	7.6409e-08	0.000749037
MPHOSPH6	0.116683	1.04338	7.71008e-08	0.000755819
G3BP1	0.0588873	-1.02057	7.95207e-08	0.000779541
LY86	0.504812	-0.557166	8.41537e-08	0.000824958
PPIA	0.836247	-0.373998	8.42378e-08	0.000825783
TMPO	0.0968246	-0.946532	8.99955e-08	0.000882225
ITGB2-AS1	0.0906923	-0.962247	9.34218e-08	0.000915814
SPTSSA	0.169661	-0.751396	9.50337e-08	0.000931616
ATOX1	0.255927	-0.688631	9.56557e-08	0.000937713
GAB2	0.0631529	1.08249	9.73439e-08	0.000954262
CD14	0.958003	-0.449997	9.88453e-08	0.000968981
SNAPIN	0.077285	-0.902451	1.00335e-07	0.000983587
SCP2	0.28458	-0.644693	1.01299e-07	0.000993032

## Sheet: B-cell
Differentially expressed genes in prolonged (>2 h) storage of B-cells
gene	average_expression	log2_fc	p_val	p_val_adj
TMSB4X	3.8379	-0.609704	1.52115e-50	1.49118e-46
CD52	2.2352	-1.12579	5.13279e-46	5.03167e-42
TMSB10	2.87394	-0.646566	3.61562e-33	3.54439e-29
CD79B	1.02529	-1.51567	2.12518e-29	2.08332e-25
CYBA	1.33616	-1.07401	2.32563e-28	2.27982e-24
LTB	1.5497	-1.15104	2.78066e-28	2.72588e-24
TCL1A	0.657798	-3.13305	1.74132e-26	1.70702e-22
EZR	0.705475	1.55307	1.39037e-25	1.36298e-21
OAZ1	1.04657	-1.15296	3.44945e-22	3.3815e-18
FTH1	2.74897	0.458874	1.74502e-20	1.71065e-16
ARHGDIB	0.85494	-1.1648	2.79239e-19	2.73738e-15
ACTB	2.49599	-0.515303	2.86219e-19	2.8058e-15
ARPC3	0.996569	-1.0112	1.51816e-18	1.48826e-14
LAPTM5	1.53086	0.618951	7.39128e-17	7.24567e-13
BANK1	0.541683	-1.47302	1.84519e-16	1.80884e-12
SELL	0.427704	-1.82978	2.08938e-16	2.04822e-12
PTMA	3.36221	0.223975	2.1012e-16	2.05981e-12
ANAPC16	0.515381	-1.44042	8.33755e-16	8.1733e-12
VPREB3	0.398423	-1.98253	8.58197e-16	8.4129e-12
PTPRCAP	0.974563	-0.959173	9.17142e-16	8.99075e-12
CIB1	0.504834	1.33943	2.08106e-15	2.04007e-11
EIF1	2.2854	0.338185	2.86204e-15	2.80566e-11
PFN1	1.20292	-0.822354	4.74986e-15	4.65629e-11
UCP2	0.481678	-1.57242	1.16024e-14	1.13739e-10
HLA-DQA1	0.778344	-1.10281	1.29528e-14	1.26976e-10
CD83	0.322498	1.72381	1.97098e-14	1.93215e-10
EMP3	1.01184	0.9235	3.46816e-14	3.39984e-10
ACTR3	0.282424	-1.89567	3.92328e-14	3.84599e-10
PLAC8	0.699047	-1.16406	5.78143e-14	5.66754e-10
SERF2	1.18561	-0.73609	8.8736e-14	8.69879e-10
RAC2	0.34531	-1.69029	1.10589e-13	1.08411e-09
CLIC1	0.548974	-1.31518	1.13369e-13	1.11135e-09
MS4A1	1.26057	-0.731212	1.31052e-13	1.2847e-09
FAM65B	0.270154	-2.02582	1.61144e-13	1.57969e-09
ATP6V1G1	0.677527	-1.0133	4.45975e-13	4.37189e-09
CORO1A	0.757161	-1.01032	5.08202e-13	4.98191e-09
EAF2	0.175122	-2.26653	1.12876e-12	1.10653e-08
NCF1	0.471761	-1.43464	3.63028e-12	3.55876e-08
CD74	4.21939	-0.137998	6.28376e-12	6.15997e-08
TRMT112	0.389482	-1.3644	8.36997e-12	8.20508e-08
MYL12A	0.929066	-0.823679	1.07678e-11	1.05556e-07
B2M	4.41043	-0.125545	1.18519e-11	1.16184e-07
FCRLA	0.201469	-2.1623	2.10018e-11	2.05881e-07
HLA-DRA	3.39111	-0.201979	2.10175e-11	2.06035e-07
KRAS	0.182232	1.66831	2.11283e-11	2.0712e-07
FAIM3	0.233108	-1.88541	2.24237e-11	2.1982e-07
ATPIF1	0.345791	-1.37624	2.78978e-11	2.73482e-07
ATP6V0E1	0.412236	-1.29013	4.71894e-11	4.62598e-07
NFKBIA	0.466039	1.177	4.7317e-11	4.63849e-07
IFI16	0.261912	-1.75191	4.84916e-11	4.75363e-07
SRSF5	0.811332	-0.843938	5.10466e-11	5.00409e-07
ARID5A	0.144038	1.78136	5.50875e-11	5.40023e-07
HVCN1	0.283283	-1.59175	5.58849e-11	5.4784e-07
ZNF331	0.148481	2.15557	6.00819e-11	5.88983e-07
PTPN6	0.300533	-1.48143	9.15615e-11	8.97578e-07
TRAF3IP3	0.196196	-1.70826	2.05035e-10	2.00996e-06
QRSL1	0.182261	-1.95371	2.1015e-10	2.0601e-06
UBC	1.48169	0.472659	2.19651e-10	2.15324e-06
SNX9	0.129319	1.73011	3.38885e-10	3.32209e-06
C1orf162	0.21475	-1.78848	4.38982e-10	4.30334e-06
MALAT1	6.80302	0.082005	9.6293e-10	9.4396e-06
TSPAN13	0.168115	-1.90939	1.02972e-09	1.00944e-05
IL2RG	0.20634	-1.69597	1.044e-09	1.02343e-05
CD37	1.67594	-0.405099	1.39251e-09	1.36508e-05
EIF1B	0.322202	1.19497	1.55532e-09	1.52468e-05
PSMB9	0.37954	-1.26373	1.74441e-09	1.71004e-05
MARCH1	0.416363	-1.20767	1.93235e-09	1.89428e-05
HLA-DQB1	1.72675	0.375326	2.36277e-09	2.31623e-05
STX7	0.279554	-1.45784	3.1462e-09	3.08422e-05
EVL	0.283525	-1.41325	3.42078e-09	3.35339e-05
HMGB2	0.538819	0.928716	3.70086e-09	3.62795e-05
TLR10	0.114362	-1.96072	3.74471e-09	3.67094e-05
TMBIM4	0.264812	-1.35697	4.36972e-09	4.28364e-05
S1PR4	0.142384	-1.79066	4.67082e-09	4.5788e-05
CD53	0.484233	-1.02052	4.73754e-09	4.64421e-05
GAPT	0.181785	-1.67158	4.75858e-09	4.66483e-05
LBH	0.152725	-1.87583	4.9102e-09	4.81346e-05
POLD4	0.365382	-1.23523	5.75457e-09	5.6412e-05
LY86	0.329451	-1.29879	7.66696e-09	7.51592e-05
LSP1	0.489526	-0.963131	9.23034e-09	9.0485e-05
ARPC1B	0.484799	-1.04952	1.41292e-08	0.000138509
ELF1	0.398964	1.01045	1.48653e-08	0.000145724
CD72	0.126752	-2.05489	1.52384e-08	0.000149382
HLA-DPA1	1.79603	-0.371253	1.67159e-08	0.000163866
ECH1	0.172346	-1.61694	1.80702e-08	0.000177142
FCER2	0.302293	-1.33906	2.27154e-08	0.000222679
HNRNPA2B1	0.668733	-0.836071	3.24871e-08	0.000318471
GPX1	0.375514	-1.03633	4.67318e-08	0.000458112
SNX2	0.362699	-1.17834	5.18912e-08	0.00050869
RPL9	3.33094	0.107119	5.9699e-08	0.00058523
SNX3	0.685617	-0.730107	6.18527e-08	0.000606342
TRAF4	0.121216	1.49485	6.40084e-08	0.000627474
DYNLL1	0.179522	-1.62181	6.53339e-08	0.000640468
PPP1CA	0.324348	-1.11886	6.70854e-08	0.000657638
GPSM3	0.415808	-1.07231	6.90989e-08	0.000677377
NFKBID	0.14468	1.49887	7.0117e-08	0.000687357
ANXA6	0.161298	-1.67328	9.53292e-08	0.000934512
PPDPF	1.11412	0.489062	9.62871e-08	0.000943902
