# Supplementary material for: Sampling time-dependent artifacts in single-cell genomics studies
Source: Genome Biol. 2020 May 11;21:112. doi: 10.1186/s13059-020-02032-0 (PMC7212672; doi:10.1186/s13059-020-02032-0)
Supplement: Supplementary file 3 — Additional file 3: Table 2. Enriched Gene Ontology (GO) terms in storage time-dependent DEG in PBMC, CLL, T-cells, NK, monocytes and B-cells. [file 13059_2020_2032_MOESM3_ESM.xlsx]

## Sheet: PBMC
Enriched Gene Ontology (GO) terms in storage time-dependent DEG in PBMC
direction	GOBPID	Pvalue	OddsRatio	ExpCount	Count	Size	Term
down	GO:0034314	1.69833e-07	37.4434	0.284798	6	14	Arp2/3 complex-mediated actin nucleation
down	GO:0001916	1.25856e-05	22.2896	0.328983	5	16	positive regulation of T cell mediated cytotoxicity
down	GO:0019835	1.75344e-05	20.4295	0.349544	5	17	cytolysis
down	GO:0019883	1.75344e-05	20.4295	0.349544	5	17	antigen processing and presentation of endogenous antigen
down	GO:0007159	3.18199e-05	17.349	0.388693	5	20	leukocyte cell-cell adhesion
down	GO:0002252	8.24289e-12	15.8733	1.20146	14	74	immune effector process
down	GO:1903307	8.62699e-05	13.6094	0.472913	5	23	positive regulation of regulated secretory pathway
down	GO:0030593	5.29172e-06	12.5253	0.712172	7	35	neutrophil chemotaxis
down	GO:0006955	2.88665e-07	12.0337	0.92887	9	74	immune response
down	GO:0050776	1.41787e-06	11.9561	0.833821	8	49	regulation of immune response
down	GO:0006968	3.88602e-05	11.4361	0.654107	6	32	cellular defense response
down	GO:0031343	4.69224e-05	11.0014	0.675129	6	33	positive regulation of cell killing
down	GO:0038096	3.87564e-08	10.993	1.26796	11	62	Fc-gamma receptor signaling pathway involved in phagocytosis
down	GO:0042742	1.11505e-05	10.9793	0.791976	7	39	defense response to bacterium
down	GO:0035722	1.44214e-05	10.5027	0.822458	7	40	interleukin-12-mediated signaling pathway
down	GO:0008064	1.09292e-10	10.1735	2.01502	16	98	regulation of actin polymerization or depolymerization
down	GO:0006909	3.39943e-08	9.63307	1.5444	12	80	phagocytosis
down	GO:0070671	2.36663e-05	9.62378	0.884142	7	43	response to interleukin-12
down	GO:0001906	0.000101327	9.36304	0.768306	6	39	cell killing
down	GO:0048013	8.10337e-06	9.25786	1.04863	8	51	ephrin receptor signaling pathway
down	GO:0002479	1.073e-06	8.6723	1.39818	10	68	antigen processing and presentation of exogenous peptide antigen via MHC class I, TAP-dependent
down	GO:0002448	0.000594227	8.4355	0.699089	5	34	mast cell mediated immunity
down	GO:0032677	0.000171025	8.43301	0.843019	6	41	regulation of interleukin-8 production
down	GO:0032956	2.97765e-08	7.79366	2.18575	14	108	regulation of actin cytoskeleton organization
down	GO:0071346	0.000265914	7.69231	0.910954	6	45	cellular response to interferon-gamma
down	GO:0032760	0.000274089	7.64586	0.915988	6	45	positive regulation of tumor necrosis factor production
down	GO:0098609	3.03951e-05	7.5202	1.24608	8	66	cell-cell adhesion
down	GO:0002709	0.00036888	7.19346	0.966388	6	47	regulation of T cell mediated immunity
down	GO:0032271	2.70624e-08	7.17014	2.52906	15	123	regulation of protein polymerization
down	GO:0002824	0.00170236	6.49178	0.87625	5	43	positive regulation of adaptive immune response based on somatic recombination of immune receptors built from immunoglobulin superfamily domains
down	GO:0060402	0.00214382	6.12888	0.922222	5	45	calcium ion transport into cytosol
down	GO:0009615	0.000849778	6.03896	1.12563	6	56	response to virus
down	GO:0019884	2.48229e-07	5.94003	2.98141	15	145	antigen processing and presentation of exogenous antigen
down	GO:0048002	2.52761e-07	5.93069	2.98546	15	146	antigen processing and presentation of peptide antigen
down	GO:1903555	2.77931e-05	5.7603	1.99446	10	97	regulation of tumor necrosis factor superfamily cytokine production
down	GO:0042119	9.75163e-14	5.74447	7.67382	34	375	neutrophil activation
down	GO:0043312	4.69275e-13	5.55571	7.62631	33	373	neutrophil degranulation
down	GO:0006521	0.00347392	5.42524	1.02807	5	50	regulation of cellular amino acid metabolic process
down	GO:0097529	0.00168971	5.21817	1.28174	6	64	myeloid leukocyte migration
down	GO:0002444	2.80531e-11	5.1145	7.3608	30	369	myeloid leukocyte mediated immunity
down	GO:0007229	0.00447867	5.08423	1.08976	5	53	integrin-mediated signaling pathway
down	GO:0032418	0.00447867	5.08423	1.08976	5	53	lysosome localization
down	GO:0032946	0.000366894	5.08112	1.76828	8	86	positive regulation of mononuclear cell proliferation
down	GO:0032535	3.37831e-07	5.07164	3.92512	17	192	regulation of cellular component size
down	GO:0038061	0.00465573	5.03273	1.09944	5	54	NIK/NF-kappaB signaling
down	GO:0042773	0.000909505	5.00018	1.56267	7	76	ATP synthesis coupled electron transport
down	GO:0045454	0.00485526	4.97984	1.11032	5	54	cell redox homeostasis
down	GO:0002275	5.03861e-11	4.97832	7.53209	30	376	myeloid cell activation involved in immune response
down	GO:0002274	0.00494963	4.93373	1.1127	5	65	myeloid leukocyte activation
down	GO:0033209	0.000981919	4.92832	1.58258	7	78	tumor necrosis factor-mediated signaling pathway
down	GO:0032981	0.00525381	4.87963	1.13088	5	55	mitochondrial respiratory chain complex I assembly
down	GO:0002685	0.00526705	4.87404	1.13124	5	56	regulation of leukocyte migration
down	GO:0045055	5.92401e-11	4.80842	8.08777	31	408	regulated exocytosis
down	GO:1902903	0.000119438	4.7633	2.36316	10	119	regulation of supramolecular fiber organization
down	GO:0002263	7.48344e-13	4.70314	10.7536	39	523	cell activation involved in immune response
down	GO:0002449	0.00602834	4.70199	1.16694	5	60	lymphocyte mediated immunity
down	GO:0048525	0.00284003	4.66844	1.41874	6	69	negative regulation of viral process
down	GO:0002253	4.19601e-06	4.64213	3.72282	15	191	activation of immune response
down	GO:0002223	0.0016429	4.47614	1.72716	7	84	stimulatory C-type lectin receptor signaling pathway
down	GO:0042035	0.00743538	4.45793	1.22721	5	60	regulation of cytokine biosynthetic process
down	GO:0042107	0.00745418	4.45511	1.22796	5	60	cytokine metabolic process
down	GO:0050920	0.000825597	4.44689	1.99446	8	97	regulation of chemotaxis
down	GO:0035821	0.00182489	4.38747	1.75856	7	86	modification of morphology or physiology of other organism
down	GO:0022900	0.000239184	4.34229	2.57018	10	125	electron transport chain
down	GO:0046649	0.00407307	4.30835	1.52342	6	82	lymphocyte activation
down	GO:0002700	0.00201343	4.30664	1.78885	7	87	regulation of production of molecular mediator of immune response
down	GO:1903039	0.000169136	4.16789	2.94747	11	144	positive regulation of leukocyte cell-cell adhesion
down	GO:0070588	0.00241672	4.15905	1.84672	7	90	calcium ion transmembrane transport
down	GO:0032103	0.0056801	4.00376	1.63062	6	82	positive regulation of response to external stimulus
down	GO:0098657	2.82965e-08	3.97543	8.1286	27	396	import into cell
down	GO:0002460	0.0120312	3.92207	1.37836	5	70	adaptive immune response based on somatic recombination of immune receptors built from immunoglobulin superfamily domains
down	GO:0032943	0.00623166	3.92107	1.66202	6	84	mononuclear cell proliferation
down	GO:0051235	9.01731e-05	3.88911	3.74218	13	182	maintenance of location
down	GO:0060337	0.0127267	3.86635	1.39818	5	68	type I interferon signaling pathway
down	GO:0002764	4.97534e-08	3.85511	8.34794	27	406	immune response-regulating signaling pathway
down	GO:0010972	0.013499	3.80546	1.41874	5	69	negative regulation of G2/M transition of mitotic cell cycle
down	GO:0031145	0.013499	3.80546	1.41874	5	69	anaphase-promoting complex-dependent catabolic process
down	GO:0060071	0.013499	3.80546	1.41874	5	69	Wnt signaling pathway, planar cell polarity pathway
down	GO:0031334	0.000199692	3.79598	3.51601	12	171	positive regulation of protein complex assembly
down	GO:0001775	1.47449e-05	3.77577	5.2073	17	319	cell activation
down	GO:0002504	0.013986	3.76875	1.43121	5	70	antigen processing and presentation of peptide or polysaccharide antigen via MHC class II
down	GO:0052547	3.95947e-05	3.76847	4.48239	15	218	regulation of peptidase activity
down	GO:0070374	0.00748679	3.7635	1.72716	6	84	positive regulation of ERK1 and ERK2 cascade
down	GO:0010950	0.00234234	3.72564	2.344	8	114	positive regulation of endopeptidase activity
down	GO:0019886	0.0151375	3.68921	1.45986	5	71	antigen processing and presentation of exogenous peptide antigen via MHC class II
down	GO:0034340	0.0151375	3.68921	1.45986	5	71	response to type I interferon
down	GO:0006952	0.0159951	3.62913	1.47917	5	91	defense response
down	GO:0031146	0.016904	3.57979	1.50098	5	73	SCF-dependent proteasomal ubiquitin-dependent protein catabolic process
down	GO:0046034	0.00323349	3.52212	2.46877	8	121	ATP metabolic process
down	GO:0051050	0.00570712	3.51523	2.1548	7	116	positive regulation of transport
down	GO:0045333	0.0186544	3.48369	1.53888	5	76	cellular respiration
down	GO:0001736	0.0188026	3.47663	1.54211	5	75	establishment of planar polarity
down	GO:0044409	0.0188026	3.47663	1.54211	5	75	entry into host
down	GO:0051806	0.0188026	3.47663	1.54211	5	75	entry into cell of other organism involved in symbiotic interaction
down	GO:0043900	0.00356338	3.46212	2.50801	8	126	regulation of multi-organism process
down	GO:0051260	0.00637618	3.43798	2.19943	7	108	protein homooligomerization
down	GO:0051251	0.000857441	3.38763	3.56174	11	175	positive regulation of lymphocyte activation
down	GO:0045862	0.00278862	3.3047	2.9578	9	144	positive regulation of proteolysis
down	GO:0017157	0.0227794	3.2956	1.61995	5	80	regulation of exocytosis
down	GO:0010951	0.0139747	3.25673	1.9739	6	96	negative regulation of endopeptidase activity
down	GO:0051345	0.00388749	3.13328	3.10963	9	156	positive regulation of hydrolase activity
down	GO:0002758	0.000986664	3.13024	4.19453	12	204	innate immune response-activating signal transduction
down	GO:0046903	4.97395e-06	3.12995	9.34204	25	495	secretion
down	GO:0051480	0.00628138	3.12629	2.75523	8	134	regulation of cytosolic calcium ion concentration
down	GO:0051272	0.000273737	3.11866	5.32541	15	259	positive regulation of cellular component movement
down	GO:0043207	0.000130931	3.09203	6.14851	17	307	response to external biotic stimulus
down	GO:2000116	0.00421213	3.08979	3.1459	9	153	regulation of cysteine-type endopeptidase activity
down	GO:0072507	0.00116792	3.06478	4.27678	12	208	divalent inorganic cation homeostasis
down	GO:0038095	0.0183701	3.05085	2.09727	6	102	Fc-epsilon receptor signaling pathway
down	GO:0030335	0.00459088	3.04697	3.18792	9	159	positive regulation of cell migration
down	GO:0040017	0.000410672	2.992	5.53103	15	269	positive regulation of locomotion
down	GO:0061024	0.000436764	2.97849	5.57074	15	284	membrane organization
down	GO:0045785	0.00103668	2.95416	4.81138	13	234	positive regulation of cell adhesion
down	GO:0002521	0.00369501	2.94412	3.67239	10	183	leukocyte differentiation
down	GO:0070498	0.0345792	2.92726	1.80941	5	88	interleukin-1-mediated signaling pathway
down	GO:0051046	0.00011323	2.92013	7.27875	19	354	regulation of secretion
down	GO:0008360	0.0360515	2.89205	1.82997	5	89	regulation of cell shape
down	GO:0022407	0.00125777	2.88694	4.91418	13	239	regulation of cell-cell adhesion
down	GO:0050852	0.0100693	2.86406	2.98841	8	146	T cell receptor signaling pathway
down	GO:0007163	0.0240936	2.85546	2.23052	6	109	establishment or maintenance of cell polarity
down	GO:0070838	0.0030491	2.85099	4.17397	11	203	divalent metal ion transport
down	GO:0045087	0.0247537	2.83702	2.24473	6	126	innate immune response
down	GO:1905330	0.0391108	2.82407	1.87109	5	91	regulation of morphogenesis of an epithelium
down	GO:0098660	0.000807469	2.78747	5.90113	15	287	inorganic ion transmembrane transport
down	GO:0009126	0.00263283	2.7607	4.70857	12	229	purine nucleoside monophosphate metabolic process
down	GO:0033002	0.0423243	2.75919	1.91221	5	93	muscle cell proliferation
down	GO:0009199	0.00293021	2.72199	4.77025	12	232	ribonucleoside triphosphate metabolic process
down	GO:0009144	0.00314323	2.69677	4.81138	12	234	purine nucleoside triphosphate metabolic process
down	GO:0019221	0.04649	2.68225	1.96245	5	111	cytokine-mediated signaling pathway
down	GO:0048871	0.0319997	2.66038	2.38356	6	116	multicellular organismal homeostasis
down	GO:0009161	0.00398994	2.61197	4.95531	12	241	ribonucleoside monophosphate metabolic process
down	GO:0010638	0.00237915	2.5677	5.92355	14	295	positive regulation of organelle organization
down	GO:0050817	0.0255546	2.5643	2.88785	7	141	coagulation
down	GO:0043902	0.0392019	2.52508	2.50216	6	123	positive regulation of multi-organism process
down	GO:0042180	0.0278462	2.5153	2.94029	7	143	cellular ketone metabolic process
down	GO:0007599	0.0282511	2.50718	2.94929	7	144	hemostasis
down	GO:0032879	0.00019344	2.49873	10.9564	24	581	regulation of localization
down	GO:0002285	0.0437497	2.45399	2.57018	6	125	lymphocyte activation involved in immune response
down	GO:0002429	0.016223	2.45093	3.90309	9	204	immune response-activating cell surface receptor signaling pathway
down	GO:0001667	0.022505	2.44838	3.45827	8	170	ameboidal-type cell migration
down	GO:0042060	0.0241157	2.41463	3.5041	8	172	wound healing
down	GO:0097237	0.0471208	2.40645	2.61772	6	128	cellular response to toxic substance
down	GO:0009605	0.0254033	2.39618	3.54522	8	200	response to external stimulus
down	GO:1903706	0.00436959	2.38438	6.33292	14	308	regulation of hemopoiesis
down	GO:0050793	0.020899	2.34552	4.08236	9	206	regulation of developmental process
down	GO:0034097	0.00967136	2.31661	5.56654	12	311	response to cytokine
down	GO:0055082	0.00354977	2.2955	7.54605	16	367	cellular chemical homeostasis
down	GO:0090087	0.00337854	2.24679	8.20401	17	399	regulation of peptide transport
down	GO:0042592	0.00220875	2.24467	9.29154	19	468	homeostatic process
down	GO:0002237	0.0348373	2.23684	3.76274	8	183	response to molecule of bacterial origin
down	GO:0051607	0.0493676	2.20161	3.33095	7	162	defense response to virus
down	GO:0051098	0.022944	2.18825	4.83194	10	235	regulation of binding
down	GO:0010942	0.00812213	2.14253	7.51565	15	369	positive regulation of cell death
down	GO:0009259	0.0134896	2.06207	7.23763	14	352	ribonucleotide metabolic process
up	GO:0010951	0.00053518	8.42561	0.673726	5	96	negative regulation of endopeptidase activity
up	GO:0017148	0.000738444	7.81692	0.722852	5	103	negative regulation of translation
up	GO:0002683	0.000548141	6.60473	1.03665	6	154	negative regulation of immune system process
up	GO:0010558	0.00353877	5.41785	1.03434	5	160	negative regulation of macromolecule biosynthetic process
up	GO:0034097	3.91701e-05	4.85969	3.09483	12	478	response to cytokine
up	GO:0009617	0.00070312	4.65994	1.97205	8	281	response to bacterium
up	GO:0031327	0.00730713	4.52043	1.22828	5	190	negative regulation of cellular biosynthetic process
up	GO:0014070	0.00413339	4.35755	1.54084	6	234	response to organic cyclic compound
up	GO:0043207	0.000118563	4.23264	3.43881	12	490	response to external biotic stimulus
up	GO:0071902	0.0104057	4.09563	1.33342	5	190	positive regulation of protein serine/threonine kinase activity
up	GO:0034248	0.00162916	4.05704	2.24575	8	320	regulation of cellular amide metabolic process
up	GO:0051346	0.0146653	3.74286	1.45272	5	207	negative regulation of hydrolase activity
up	GO:0010243	0.000614529	3.69814	3.52428	11	508	response to organonitrogen compound
up	GO:0043066	0.00892841	3.67642	1.80944	6	275	negative regulation of apoptotic process
up	GO:1903706	0.00546875	3.61116	2.16154	7	308	regulation of hemopoiesis
up	GO:0043434	0.0178493	3.55347	1.52771	5	221	response to peptide hormone
up	GO:0001568	0.0123808	3.39651	1.93696	6	276	blood vessel development
up	GO:0060548	0.00137542	3.31915	3.88094	11	553	negative regulation of cell death
up	GO:0051172	0.00429595	3.23523	3.25323	9	515	negative regulation of nitrogen compound metabolic process
up	GO:0010608	0.00996874	3.20749	2.42354	7	353	posttranscriptional regulation of gene expression
up	GO:0072358	0.0175063	3.13175	2.09136	6	298	cardiovascular system development
up	GO:2000147	0.0326201	3.00577	1.78958	5	255	positive regulation of cell motility
up	GO:0070848	0.0236225	2.91374	2.23873	6	319	response to growth factor
up	GO:0051090	0.0375745	2.88646	1.85976	5	265	regulation of DNA-binding transcription factor activity
up	GO:0035239	0.0280583	2.79285	2.32997	6	332	tube morphogenesis
up	GO:0045936	0.0280583	2.79285	2.32997	6	332	negative regulation of phosphate metabolic process
up	GO:0090087	0.0207963	2.74036	2.80017	7	399	regulation of peptide transport
up	GO:0040011	0.0496122	2.67238	2.01333	5	302	locomotion
up	GO:0023014	0.020607	2.55726	3.45284	8	492	signal transduction by protein phosphorylation
up	GO:0009968	0.0415411	2.35333	3.24877	7	497	negative regulation of signal transduction
up	GO:0000122	0.0499052	2.24207	3.37565	7	481	negative regulation of transcription by RNA polymerase II

## Sheet: CLL
Enriched Gene Ontology (GO) terms in storage time-dependent DEG in CLL
direction	GOBPID	Pvalue	OddsRatio	ExpCount	Count	Size	Term
down	GO:0006910	3.73554e-09	39.6596	0.250133	7	28	phagocytosis, recognition
down	GO:0050871	4.81056e-08	25.6644	0.351594	7	40	positive regulation of B cell activation
down	GO:0006958	5.38866e-08	25.2108	0.357332	7	40	complement activation, classical pathway
down	GO:0038093	1.80913e-10	23.0596	0.563651	10	65	Fc receptor signaling pathway
down	GO:0050853	4.35013e-11	21.6159	0.661065	11	74	B cell receptor signaling pathway
down	GO:0038096	1.77997e-11	19.4858	0.795065	12	89	Fc-gamma receptor signaling pathway involved in phagocytosis
down	GO:0002252	2.04438e-13	18.1746	1.11238	15	150	immune effector process
down	GO:0016064	9.87372e-09	18.0032	0.621394	9	70	immunoglobulin mediated immune response
down	GO:0006911	5.25749e-07	17.3092	0.491332	7	55	phagocytosis, engulfment
down	GO:0030449	2.33003e-05	17.1124	0.348399	5	39	regulation of complement activation
down	GO:0001895	2.99015e-05	16.1589	0.366266	5	41	retina homeostasis
down	GO:0002449	1.48993e-09	14.9576	0.910569	11	104	lymphocyte mediated immunity
down	GO:0072376	1.35222e-06	14.8258	0.562799	7	63	protein activation cascade
down	GO:0002253	1.16819e-16	14.1765	2.14588	22	247	activation of immune response
down	GO:0010324	3.3718e-06	12.7627	0.643198	7	72	membrane invagination
down	GO:0006959	4.30641e-06	12.2533	0.666637	7	79	humoral immune response
down	GO:0002460	2.44369e-07	11.9605	0.89333	9	103	adaptive immune response based on somatic recombination of immune receptors built from immunoglobulin superfamily domains
down	GO:0048013	2.36067e-05	11.9315	0.580665	6	65	ephrin receptor signaling pathway
down	GO:0042742	2.3731e-05	11.9183	0.581162	6	66	defense response to bacterium
down	GO:0002429	1.14263e-15	10.9543	2.98373	24	334	immune response-activating cell surface receptor signaling pathway
down	GO:0019886	0.000108251	8.89487	0.759331	6	85	antigen processing and presentation of exogenous peptide antigen via MHC class II
down	GO:0002504	0.000123207	8.67368	0.777198	6	87	antigen processing and presentation of peptide or polysaccharide antigen via MHC class II
down	GO:0045087	1.24733e-09	8.42424	2.35897	16	280	innate immune response
down	GO:0030838	0.000575926	8.16755	0.678932	5	76	positive regulation of actin filament polymerization
down	GO:0006909	0.000183114	8.03213	0.83527	6	105	phagocytosis
down	GO:1903317	0.000815449	7.52706	0.732531	5	82	regulation of protein maturation
down	GO:0002764	8.59253e-13	7.5133	4.42199	25	495	immune response-regulating signaling pathway
down	GO:0002250	8.28823e-05	7.51022	1.04875	7	132	adaptive immune response
down	GO:0002694	1.52885e-08	6.46925	3.19638	17	364	regulation of leukocyte activation
down	GO:0050867	8.04001e-07	6.2681	2.42093	13	271	positive regulation of cell activation
down	GO:0002526	0.00198308	6.09101	0.893331	5	100	acute inflammatory response
down	GO:0045321	3.37361e-08	5.57177	4.32172	19	575	leukocyte activation
down	GO:0050900	0.00133207	5.39822	1.21226	6	138	leukocyte migration
down	GO:0030832	0.00134967	5.38057	1.21493	6	136	regulation of actin filament length
down	GO:0048871	0.000261254	5.30483	1.66979	8	187	multicellular organismal homeostasis
down	GO:0016485	0.000712292	5.15942	1.48712	7	168	protein processing
down	GO:0098657	1.73748e-07	4.87141	4.7221	19	531	import into cell
down	GO:0120032	0.00573008	4.69258	1.14346	5	128	regulation of plasma membrane bounded cell projection assembly
down	GO:0050863	0.00580076	4.67998	1.14707	5	131	regulation of T cell activation
down	GO:0008154	0.0027917	4.62349	1.40253	6	157	actin polymerization or depolymerization
down	GO:0050852	0.00285211	4.60325	1.4087	6	159	T cell receptor signaling pathway
down	GO:0050727	0.00303089	4.54476	1.42615	6	160	regulation of inflammatory response
down	GO:0033209	0.00783014	4.33584	1.2328	5	138	tumor necrosis factor-mediated signaling pathway
down	GO:0071241	0.00880312	4.20773	1.26853	5	142	cellular response to inorganic substance
down	GO:0070661	0.00271672	4.03595	1.876	7	210	leukocyte proliferation
down	GO:0043312	6.78708e-05	4.03228	3.65372	13	409	neutrophil degranulation
down	GO:0042119	8.88254e-05	3.91931	3.75199	13	420	neutrophil activation
down	GO:0002263	1.21641e-05	3.85429	5.14559	17	576	cell activation involved in immune response
down	GO:0110053	0.00654053	3.8467	1.67053	6	187	regulation of actin filament organization
down	GO:0030162	0.000597556	3.83603	2.88287	10	327	regulation of proteolysis
down	GO:0002275	0.000252388	3.71414	3.61917	12	412	myeloid cell activation involved in immune response
down	GO:0051258	0.0153526	3.63919	1.45739	5	164	protein polymerization
down	GO:0002444	0.000308031	3.6287	3.69888	12	421	myeloid leukocyte mediated immunity
down	GO:0034097	8.84087e-05	3.5467	4.86383	15	570	response to cytokine
down	GO:0031334	0.0174105	3.51959	1.50515	5	173	positive regulation of protein complex assembly
down	GO:0007166	0.00076647	3.50975	3.5631	11	475	cell surface receptor signaling pathway
down	GO:0060341	0.0212893	3.33797	1.58677	5	189	regulation of cellular localization
down	GO:1903706	0.00756596	3.31	2.26604	7	254	regulation of hemopoiesis
down	GO:0098609	0.0228796	3.27132	1.61658	5	191	cell-cell adhesion
down	GO:0060249	0.00488705	3.26837	2.6395	8	298	anatomical structure homeostasis
down	GO:1903827	0.0139143	3.24494	1.9667	6	223	regulation of cellular protein localization
down	GO:0061024	0.00363127	3.18157	3.08571	9	378	membrane organization
down	GO:0009126	0.0108825	3.07427	2.42986	7	272	purine nucleoside monophosphate metabolic process
down	GO:0009199	0.0112984	3.05068	2.44773	7	274	ribonucleoside triphosphate metabolic process
down	GO:0009144	0.0115106	3.03902	2.45666	7	275	purine nucleoside triphosphate metabolic process
down	GO:0009161	0.0135528	2.93786	2.53706	7	284	ribonucleoside monophosphate metabolic process
down	GO:0007596	0.0345984	2.91032	1.80453	5	202	blood coagulation
down	GO:0007018	0.0433587	2.72693	1.92066	5	215	microtubule-based movement
down	GO:0030029	0.00539625	2.64444	4.52025	11	506	actin filament-based process
down	GO:0090066	0.0254673	2.56609	2.88546	7	323	regulation of anatomical structure size
down	GO:0009259	0.0147986	2.49967	3.85026	9	431	ribonucleotide metabolic process
down	GO:0051223	0.0479004	2.39553	2.62799	6	301	regulation of protein transport
down	GO:0060627	0.0356084	2.37969	3.09986	7	347	regulation of vesicle-mediated transport
down	GO:0010638	0.0330176	2.15298	4.43092	9	496	positive regulation of organelle organization
up	GO:0071453	0.00708099	4.46423	1.20547	5	177	cellular response to oxygen levels
up	GO:0014070	0.00939821	4.16725	1.29405	5	208	response to organic cyclic compound
up	GO:0000122	0.000167764	3.72268	4.04546	13	594	negative regulation of transcription by RNA polymerase II
up	GO:0072358	0.002129	3.48368	2.86043	9	420	cardiovascular system development
up	GO:0048608	0.0188873	3.45878	1.54064	5	232	reproductive structure development
up	GO:0001568	0.00427833	3.37597	2.59588	8	386	blood vessel development
up	GO:0032259	0.0142204	3.24507	1.98187	6	291	methylation
up	GO:0061061	0.0117978	3.04538	2.47904	7	364	muscle structure development
up	GO:0002218	0.0302263	3.0373	1.7435	5	256	activation of innate immune response
up	GO:0050778	0.0194213	3.02336	2.12865	6	330	positive regulation of immune response
up	GO:0007276	0.0323935	2.97975	1.77678	5	261	gamete generation
up	GO:0008285	0.0135801	2.96184	2.55082	7	388	negative regulation of cell proliferation
up	GO:0009617	0.0142822	2.92668	2.57439	7	378	response to bacterium
up	GO:0044265	0.0377917	2.86409	1.85714	5	303	cellular macromolecule catabolic process
up	GO:0034097	0.00506505	2.85809	3.88625	10	596	response to cytokine
up	GO:0002429	0.0260618	2.80857	2.27472	6	334	immune response-activating cell surface receptor signaling pathway
up	GO:0043043	0.0059043	2.78076	3.96374	10	582	peptide biosynthetic process
up	GO:0010942	0.0102286	2.69311	3.64364	9	535	positive regulation of cell death
up	GO:0042330	0.032934	2.65016	2.40412	6	353	taxis
up	GO:0032504	0.016666	2.62493	3.28949	8	483	multicellular organism reproduction
up	GO:0034655	0.0449891	2.44901	2.59481	6	385	nucleobase-containing compound catabolic process
up	GO:0002521	0.0450646	2.44597	2.59482	6	381	leukocyte differentiation
up	GO:0010243	0.0321086	2.30325	3.72814	8	563	response to organonitrogen compound
up	GO:0043632	0.0361855	2.2426	3.8139	8	560	modification-dependent macromolecule catabolic process
up	GO:0035239	0.0484179	2.22967	3.33036	7	489	tube morphogenesis

## Sheet: T-cell
Enriched Gene Ontology (GO) terms in storage time-dependent DEG in T-cells
directions	GOBPID	Pvalue	OddsRatio	ExpCount	Count	Size	Term
down	GO:0034314	7.98235e-06	25.5975	0.305511	5	14	Arp2/3 complex-mediated actin nucleation
down	GO:0001916	1.76348e-05	20.721	0.352623	5	16	positive regulation of T cell mediated cytotoxicity
down	GO:0034113	0.00011718	12.7152	0.504498	5	23	heterotypic cell-cell adhesion
down	GO:0002252	1.25592e-08	10.7079	1.42246	12	73	immune effector process
down	GO:0038093	3.02464e-07	10.1814	1.22955	10	57	Fc receptor signaling pathway
down	GO:0002479	2.25594e-07	9.05869	1.49865	11	68	antigen processing and presentation of exogenous peptide antigen via MHC class I, TAP-dependent
down	GO:0008064	2.89812e-09	8.66148	2.15981	15	98	regulation of actin polymerization or depolymerization
down	GO:0035722	0.000216962	8.06766	0.881556	6	40	interleukin-12-mediated signaling pathway
down	GO:0038096	7.14915e-06	7.92386	1.35962	9	62	Fc-gamma receptor signaling pathway involved in phagocytosis
down	GO:0070527	0.000933373	7.5795	0.771362	5	35	platelet aggregation
down	GO:0070671	0.000326249	7.41072	0.947673	6	43	response to interleukin-12
down	GO:0048013	0.000114651	7.30616	1.12398	7	51	ephrin receptor signaling pathway
down	GO:0002478	1.27936e-05	7.30526	1.45688	9	67	antigen processing and presentation of exogenous peptide antigen
down	GO:0098609	5.55593e-05	6.86951	1.35553	8	66	cell-cell adhesion
down	GO:0002709	0.000534234	6.68434	1.03583	6	47	regulation of T cell mediated immunity
down	GO:0060337	0.00191736	6.32707	0.901544	5	41	type I interferon signaling pathway
down	GO:0031343	0.00193686	6.31146	0.903595	5	41	positive regulation of cell killing
down	GO:0032677	0.00193686	6.31146	0.903595	5	41	regulation of interleukin-8 production
down	GO:0006521	0.000748621	6.22622	1.10195	6	50	regulation of cellular amino acid metabolic process
down	GO:0006955	0.000110632	6.15455	1.48985	8	90	immune response
down	GO:0032271	4.55713e-07	6.09819	2.71079	14	123	regulation of protein polymerization
down	GO:0002824	0.00237474	5.99407	0.945288	5	43	positive regulation of adaptive immune response based on somatic recombination of immune receptors built from immunoglobulin superfamily domains
down	GO:0006909	8.40616e-06	5.97864	2.13691	11	100	phagocytosis
down	GO:0032956	3.45678e-06	5.96856	2.34666	12	108	regulation of actin cytoskeleton organization
down	GO:0038061	0.00104999	5.7929	1.17318	6	54	NIK/NF-kappaB signaling
down	GO:0071346	0.00276848	5.7625	0.978018	5	45	cellular response to interferon-gamma
down	GO:0045454	0.00113143	5.70448	1.1901	6	54	cell redox homeostasis
down	GO:0002474	0.000197287	5.62481	1.61857	8	75	antigen processing and presentation of peptide antigen via MHC class I
down	GO:0033209	0.000265186	5.3639	1.68873	8	78	tumor necrosis factor-mediated signaling pathway
down	GO:0001906	0.00387326	5.28712	1.05507	5	49	cell killing
down	GO:0031145	0.000765813	5.1732	1.52068	7	69	anaphase-promoting complex-dependent catabolic process
down	GO:0009308	0.00081457	5.11371	1.53619	7	70	amine metabolic process
down	GO:0019882	0.000446045	4.9281	1.82113	8	85	antigen processing and presentation
down	GO:0032535	9.15355e-07	4.68639	4.20887	17	192	regulation of cellular component size
down	GO:0071897	0.00695472	4.54767	1.20947	5	55	DNA biosynthetic process
down	GO:0002253	2.88739e-06	4.51585	4.08543	16	191	activation of immune response
down	GO:0060402	0.00345456	4.48138	1.47661	6	67	calcium ion transport into cytosol
down	GO:0010950	0.000197426	4.46006	2.51244	10	114	positive regulation of endopeptidase activity
down	GO:0050852	0.000113961	4.37911	2.82133	11	129	T cell receptor signaling pathway
down	GO:0010972	0.00400249	4.33801	1.52068	6	69	negative regulation of G2/M transition of mitotic cell cycle
down	GO:0060071	0.00400249	4.33801	1.52068	6	69	Wnt signaling pathway, planar cell polarity pathway
down	GO:0050900	0.00845976	4.31456	1.26649	5	60	leukocyte migration
down	GO:0031334	0.000143904	4.25464	2.8956	11	133	positive regulation of protein complex assembly
down	GO:0002429	1.57413e-07	4.2247	6.10478	22	277	immune response-activating cell surface receptor signaling pathway
down	GO:0034340	0.0046123	4.20347	1.56476	6	71	response to type I interferon
down	GO:0002223	0.00243896	4.15751	1.85127	7	84	stimulatory C-type lectin receptor signaling pathway
down	GO:0031146	0.00528799	4.07696	1.60884	6	73	SCF-dependent proteasomal ubiquitin-dependent protein catabolic process
down	GO:1902036	0.010805	4.04711	1.34437	5	61	regulation of hematopoietic stem cell differentiation
down	GO:0001736	0.00603358	3.95778	1.65292	6	75	establishment of planar polarity
down	GO:1902903	0.000966464	3.90268	2.5404	9	119	regulation of supramolecular fiber organization
down	GO:0042773	0.00643384	3.90074	1.67496	6	76	ATP synthesis coupled electron transport
down	GO:0045862	0.000305944	3.87168	3.15499	11	144	positive regulation of proteolysis
down	GO:0048584	6.16962e-06	3.86714	5.39341	18	271	positive regulation of response to stimulus
down	GO:0046034	0.00376108	3.82177	1.99875	7	92	ATP metabolic process
down	GO:0070588	0.00210494	3.79867	2.30598	8	105	calcium ion transmembrane transport
down	GO:0002703	0.000643654	3.79329	2.90914	10	132	regulation of leukocyte mediated immunity
down	GO:0051260	0.00235271	3.72599	2.34695	8	108	protein homooligomerization
down	GO:0009199	0.00135436	3.70594	2.66475	9	122	ribonucleoside triphosphate metabolic process
down	GO:0061418	0.0157907	3.65267	1.47661	5	67	regulation of transcription from RNA polymerase II promoter in response to hypoxia
down	GO:0034612	0.000181762	3.60241	4.01108	13	182	response to tumor necrosis factor
down	GO:0022900	0.00171108	3.57216	2.75486	9	125	electron transport chain
down	GO:1903555	0.00545001	3.5511	2.13777	7	97	regulation of tumor necrosis factor superfamily cytokine production
down	GO:0009144	0.00188713	3.51817	2.79441	9	128	purine nucleoside triphosphate metabolic process
down	GO:0002684	1.4904e-05	3.4497	6.28984	19	313	positive regulation of immune system process
down	GO:0070498	0.012857	3.32483	1.93942	6	88	interleukin-1-mediated signaling pathway
down	GO:0050776	0.00780016	3.30315	2.28507	7	118	regulation of immune response
down	GO:0044409	0.0245444	3.23194	1.65292	5	75	entry into host
down	GO:0051806	0.0245444	3.23194	1.65292	5	75	entry into cell of other organism involved in symbiotic interaction
down	GO:2000116	0.00198953	3.22754	3.37195	10	153	regulation of cysteine-type endopeptidase activity
down	GO:0052547	0.000312475	3.21884	4.80448	14	218	regulation of peptidase activity
down	GO:0043312	6.18669e-06	3.2183	8.17761	23	373	neutrophil degranulation
down	GO:0055074	0.000807699	3.20834	4.09924	12	186	calcium ion homeostasis
down	GO:1905330	0.014987	3.20626	2.00554	6	91	regulation of morphogenesis of an epithelium
down	GO:1903706	0.00911056	3.19941	2.35306	7	111	regulation of hemopoiesis
down	GO:0042119	6.85628e-06	3.19622	8.22855	23	375	neutrophil activation
down	GO:0060759	0.0270533	3.14427	1.69566	5	77	regulation of response to cytokine stimulus
down	GO:0043900	0.00612301	3.14315	2.74462	8	126	regulation of multi-organism process
down	GO:2000027	0.010647	3.09776	2.42428	7	110	regulation of animal organ morphogenesis
down	GO:0042180	0.00425738	3.08521	3.15156	9	143	cellular ketone metabolic process
down	GO:1903039	0.00433771	3.07574	3.16054	9	144	positive regulation of leukocyte cell-cell adhesion
down	GO:0002244	0.0111584	3.06759	2.44632	7	111	hematopoietic progenitor cell differentiation
down	GO:0002764	8.62012e-06	3.06475	8.9478	24	406	immune response-regulating signaling pathway
down	GO:0002444	1.981e-05	3.05463	8.17135	22	375	myeloid leukocyte mediated immunity
down	GO:0002275	2.02606e-05	3.04964	8.18301	22	376	myeloid cell activation involved in immune response
down	GO:0006875	0.000414006	2.9869	5.53177	15	251	cellular metal ion homeostasis
down	GO:0051235	0.00223876	2.97591	4.01108	11	182	maintenance of location
down	GO:0072503	0.00227957	2.96867	4.02049	11	183	cellular divalent inorganic cation homeostasis
down	GO:0009259	0.00376849	2.93532	3.68254	10	168	ribonucleotide metabolic process
down	GO:0002263	3.21636e-06	2.91526	11.5263	29	523	cell activation involved in immune response
down	GO:0051250	0.0359361	2.89751	1.82923	5	83	negative regulation of lymphocyte activation
down	GO:0043620	0.0228242	2.89595	2.20389	6	100	regulation of DNA-templated transcription in response to stress
down	GO:0006887	1.18938e-05	2.86834	10.3839	26	476	exocytosis
down	GO:0046649	0.0239832	2.86101	2.22917	6	107	lymphocyte activation
down	GO:0006163	0.00463091	2.84416	3.79118	10	173	purine nucleotide metabolic process
down	GO:0098657	5.33515e-05	2.84125	8.71621	22	396	import into cell
down	GO:0038095	0.0248803	2.8349	2.24797	6	102	Fc-epsilon receptor signaling pathway
down	GO:0090263	0.0392177	2.82435	1.87331	5	85	positive regulation of canonical Wnt signaling pathway
down	GO:0009126	0.00160613	2.80151	5.04691	13	229	purine nucleoside monophosphate metabolic process
down	GO:0032946	0.0409249	2.78913	1.89535	5	86	positive regulation of mononuclear cell proliferation
down	GO:0060485	0.0444729	2.72123	1.93942	5	88	mesenchyme development
down	GO:0007596	0.0195972	2.72009	2.73486	7	125	blood coagulation
down	GO:0050792	0.0449441	2.71268	1.94511	5	89	regulation of viral process
down	GO:0061024	0.00114756	2.68485	6.10985	15	284	membrane organization
down	GO:0050865	0.00045093	2.66332	7.44915	18	338	regulation of cell activation
down	GO:0002521	0.0150574	2.65276	3.21159	8	150	leukocyte differentiation
down	GO:0009161	0.00252501	2.64994	5.31138	13	241	ribonucleoside monophosphate metabolic process
down	GO:0098771	0.000669837	2.64597	7.05245	17	320	inorganic ion homeostasis
down	GO:0048863	0.0497164	2.63158	2.00074	5	92	stem cell differentiation
down	GO:0045321	0.000787182	2.61572	7.17686	17	356	leukocyte activation
down	GO:0030029	0.0165197	2.60492	3.26613	8	160	actin filament-based process
down	GO:0071453	0.0170295	2.58869	3.2838	8	149	cellular response to oxygen levels
down	GO:0098660	0.00163557	2.57947	6.32517	15	287	inorganic ion transmembrane transport
down	GO:0022610	3.68099e-05	2.56761	12.4079	28	563	biological adhesion
down	GO:0097190	0.0369309	2.56643	2.46743	6	115	apoptotic signaling pathway
down	GO:0051251	0.00918058	2.55194	4.18739	10	190	positive regulation of lymphocyte activation
down	GO:1902749	0.01831	2.55183	3.32787	8	151	regulation of cell cycle G2/M phase transition
down	GO:0071222	0.0427699	2.46968	2.55651	6	116	cellular response to lipopolysaccharide
down	GO:0022407	0.0064778	2.44248	5.2673	12	239	regulation of cell-cell adhesion
down	GO:0019221	0.0335448	2.41253	3.06029	7	158	cytokine-mediated signaling pathway
down	GO:0070838	0.0141688	2.37606	4.4739	10	203	divalent metal ion transport
down	GO:0043488	0.0397051	2.31888	3.1736	7	144	regulation of mRNA stability
down	GO:0001667	0.0296782	2.31339	3.64632	8	168	ameboidal-type cell migration
down	GO:0051047	0.0223521	2.30898	4.1222	9	188	positive regulation of secretion
down	GO:0000902	0.0410396	2.30215	3.1977	7	147	cell morphogenesis
down	GO:0032880	0.0133974	2.2914	5.11377	11	234	regulation of protein localization
down	GO:0062012	0.0423892	2.28393	3.22005	7	147	regulation of small molecule metabolic process
down	GO:0055082	0.00294861	2.27656	8.08828	17	367	cellular chemical homeostasis
down	GO:1901988	0.0321003	2.27573	3.70254	8	168	negative regulation of cell cycle phase transition
down	GO:0060341	0.0325913	2.27008	3.71513	8	170	regulation of cellular localization
down	GO:0050878	0.0349535	2.23534	3.7653	8	174	regulation of body fluid levels
down	GO:0010638	0.00453721	2.23097	7.73459	16	355	positive regulation of organelle organization
down	GO:1903311	0.0483703	2.2131	3.3162	7	151	regulation of mRNA metabolic process
down	GO:0098655	0.0379861	2.19645	3.82858	8	177	cation transmembrane transport
down	GO:0009611	0.0297094	2.18779	4.33578	9	199	response to wounding
down	GO:0060249	0.0241199	2.16832	4.8706	10	221	anatomical structure homeostasis
down	GO:0002758	0.0362816	2.10353	4.49594	9	204	innate immune response-activating signal transduction
down	GO:0002237	0.0490939	2.07666	4.03312	8	183	response to molecule of bacterial origin
down	GO:1901990	0.0492224	2.07591	4.0358	8	187	regulation of mitotic cell cycle phase transition
down	GO:0031347	0.0331687	2.04895	5.13938	10	240	regulation of defense response
down	GO:0051345	0.00947549	2.04721	8.37097	16	390	positive regulation of hydrolase activity
down	GO:0048534	0.0031682	2.03819	11.7591	22	543	hematopoietic or lymphoid organ development
down	GO:0065008	0.00429385	2.03723	11.4	21	585	regulation of biological quality
down	GO:0055086	0.0225512	2.03318	6.24703	12	287	nucleobase-containing small molecule metabolic process
down	GO:0051272	0.0278807	2.03161	5.70808	11	259	positive regulation of cellular component movement
down	GO:0048729	0.0465627	2.00087	4.71153	9	215	tissue morphogenesis
up	GO:0006614	3.8625e-26	23.482	2.07252	29	93	SRP-dependent cotranslational protein targeting to membrane
up	GO:0000027	2.82641e-08	22.9046	0.534844	8	24	ribosomal large subunit assembly
up	GO:0000184	3.42939e-26	20.1812	2.48337	31	112	nuclear-transcribed mRNA catabolic process, nonsense-mediated decay
up	GO:0006413	2.94864e-25	19.8692	2.42252	30	109	translational initiation
up	GO:0072599	4.75658e-24	18.9872	2.4068	29	108	establishment of protein localization to endoplasmic reticulum
up	GO:0019083	8.35318e-24	18.5232	2.45015	29	111	viral transcription
up	GO:0006612	2.25049e-22	15.0327	2.97741	30	134	protein targeting to membrane
up	GO:0051591	7.80763e-05	14.1161	0.466609	5	21	response to cAMP
up	GO:0006401	5.45328e-20	11.3598	3.86444	31	179	RNA catabolic process
up	GO:0016071	1.97765e-18	9.05619	5.06079	33	244	mRNA metabolic process
up	GO:1902369	0.000125919	9.04114	0.802265	6	36	negative regulation of RNA catabolic process
up	GO:0010629	5.80128e-15	7.2165	5.79035	31	293	negative regulation of gene expression
up	GO:1903313	4.95462e-05	7.01556	1.33711	8	60	positive regulation of mRNA metabolic process
up	GO:0002181	3.88343e-05	6.25144	1.66806	9	76	cytoplasmic translation
up	GO:0042254	0.00138962	5.45854	1.2371	6	57	ribosome biogenesis
up	GO:0046700	6.53452e-14	4.7814	11.4546	42	514	heterocycle catabolic process
up	GO:0044270	7.47321e-14	4.75995	11.4991	42	516	cellular nitrogen compound catabolic process
up	GO:0019439	1.11324e-13	4.69667	11.6328	42	522	aromatic compound catabolic process
up	GO:0006518	3.60312e-14	4.61538	12.8556	45	578	peptide metabolic process
up	GO:1901361	2.0011e-13	4.60467	11.8334	42	531	organic cyclic compound catabolic process
up	GO:1903312	0.00735129	4.48352	1.22568	5	55	negative regulation of mRNA metabolic process
up	GO:0009615	0.00767168	4.43355	1.23819	5	56	response to virus
up	GO:0009416	0.00496939	4.13503	1.58883	6	72	response to light stimulus
up	GO:0033365	1.09334e-10	3.9654	12.0201	38	551	protein localization to organelle
up	GO:0019538	2.36211e-09	3.90349	12.0387	35	558	protein metabolic process
up	GO:0090092	0.00383139	3.80875	2.00566	7	90	regulation of transmembrane receptor protein serine/threonine kinase signaling pathway
up	GO:0042752	0.0137326	3.79526	1.42625	5	64	regulation of circadian rhythm
up	GO:1903844	0.0137326	3.79526	1.42625	5	64	regulation of cellular response to transforming growth factor beta stimulus
up	GO:0006397	0.0101511	3.51429	1.84341	6	86	mRNA processing
up	GO:0002262	0.00840696	3.25323	2.31766	7	104	myeloid cell homeostasis
up	GO:0071559	0.00579115	3.17493	2.71879	8	122	response to transforming growth factor beta
up	GO:0042594	0.0156919	3.17201	2.02622	6	91	response to starvation
up	GO:2001242	0.018421	3.05163	2.09964	6	95	regulation of intrinsic apoptotic signaling pathway
up	GO:0061013	0.00313366	3.01692	3.58791	10	161	regulation of mRNA catabolic process
up	GO:0009057	0.0335121	2.95497	1.79452	5	103	macromolecule catabolic process
up	GO:0043487	0.00598047	2.91566	3.32049	9	149	regulation of RNA stability
up	GO:0009617	0.0039416	2.7491	4.31654	11	196	response to bacterium
up	GO:0042770	0.048178	2.65726	1.98338	5	89	signal transduction in response to DNA damage
up	GO:0071216	0.0226863	2.6341	2.81805	7	127	cellular response to biotic stimulus
up	GO:0043207	0.000210961	2.45209	10.9197	24	490	response to external biotic stimulus
up	GO:0002683	0.0118307	2.3341	5.01952	11	227	negative regulation of immune system process
up	GO:0045861	0.0300329	2.30769	3.65476	8	164	negative regulation of proteolysis
up	GO:0006364	0.0230724	2.29523	4.14504	9	186	rRNA processing
up	GO:0071495	0.0185821	2.27209	4.67306	10	217	cellular response to endogenous stimulus
up	GO:0000122	0.000991141	2.25544	10.7192	22	481	negative regulation of transcription by RNA polymerase II
up	GO:2001234	0.0458209	2.24167	3.27592	7	147	negative regulation of apoptotic signaling pathway
up	GO:0009895	0.0309742	2.16969	4.36789	9	196	negative regulation of catabolic process
up	GO:0070925	0.0117354	2.16652	6.3998	13	292	organelle assembly
up	GO:0051094	0.0132079	2.13158	6.50013	13	295	positive regulation of developmental process

## Sheet: NK
Enriched Gene Ontology (GO) terms in storage time-dependent DEG in NK cells
directions	GOBPID	Pvalue	OddsRatio	ExpCount	Count	Size	Term
down	GO:0034314	2.57761e-07	34.7632	0.305511	6	14	Arp2/3 complex-mediated actin nucleation
down	GO:0001916	1.76348e-05	20.721	0.352623	5	16	positive regulation of T cell mediated cytotoxicity
down	GO:0002252	4.05024e-08	15.8242	0.753159	9	44	immune effector process
down	GO:0031343	3.98309e-07	14.8913	0.723934	8	33	positive regulation of cell killing
down	GO:1903307	0.000119838	12.6517	0.506895	5	23	positive regulation of regulated secretory pathway
down	GO:0035722	2.00364e-06	11.5658	0.881556	8	40	interleukin-12-mediated signaling pathway
down	GO:0070527	8.96434e-06	11.5044	0.771362	7	35	platelet aggregation
down	GO:0070671	3.57057e-06	10.5704	0.947673	8	43	response to interleukin-12
down	GO:0038096	7.969e-08	10.1876	1.35962	11	62	Fc-gamma receptor signaling pathway involved in phagocytosis
down	GO:0006968	7.11458e-05	10.1683	0.727284	6	33	cellular defense response
down	GO:0032535	3.27695e-11	10.1379	2.16741	17	100	regulation of cellular component size
down	GO:0048013	1.37551e-06	9.95924	1.12398	9	51	ephrin receptor signaling pathway
down	GO:0001910	8.04514e-05	9.90351	0.74223	6	34	regulation of leukocyte mediated cytotoxicity
down	GO:0006909	7.29072e-07	7.91212	1.67393	11	80	phagocytosis
down	GO:0098609	2.97065e-06	7.648	1.55892	10	76	cell-cell adhesion
down	GO:0007229	9.75016e-05	7.51884	1.09619	7	50	integrin-mediated signaling pathway
down	GO:0002708	0.000312173	7.47558	0.939978	6	43	positive regulation of lymphocyte mediated immunity
down	GO:0032760	0.000399911	7.09852	0.982605	6	45	positive regulation of tumor necrosis factor production
down	GO:0002479	1.61463e-05	7.07438	1.49865	9	68	antigen processing and presentation of exogenous peptide antigen via MHC class I, TAP-dependent
down	GO:0050777	0.00168785	6.53239	0.876563	5	40	negative regulation of immune response
down	GO:0060337	0.00191736	6.32707	0.901544	5	41	type I interferon signaling pathway
down	GO:0002253	5.44486e-10	6.31169	4.08543	21	191	activation of immune response
down	GO:0006955	0.000686205	6.2805	1.07834	6	74	immune response
down	GO:0050776	0.00192765	6.27136	0.898963	5	49	regulation of immune response
down	GO:0002824	0.00231707	6.02968	0.939978	5	43	positive regulation of adaptive immune response based on somatic recombination of immune receptors built from immunoglobulin superfamily domains
down	GO:0051258	1.54895e-08	6.01259	3.59234	18	163	protein polymerization
down	GO:1903555	8.40763e-06	5.98194	2.13777	11	97	regulation of tumor necrosis factor superfamily cytokine production
down	GO:0045454	0.00113143	5.70448	1.1901	6	54	cell redox homeostasis
down	GO:0097581	0.0029417	5.67744	0.991751	5	45	lamellipodium organization
down	GO:0006521	0.00348581	5.43559	1.03042	5	47	regulation of cellular amino acid metabolic process
down	GO:0002709	0.00356499	5.40572	1.03583	5	47	regulation of T cell mediated immunity
down	GO:0031334	2.09374e-06	5.29212	3.07055	14	142	positive regulation of protein complex assembly
down	GO:0002576	0.0017067	5.22211	1.2864	6	59	platelet degranulation
down	GO:0044106	0.00414449	5.19952	1.07193	5	49	cellular amine metabolic process
down	GO:0098869	0.00427787	5.1587	1.07991	5	49	cellular oxidant detoxification
down	GO:0002443	0.00430101	5.12052	1.07775	5	60	leukocyte mediated immunity
down	GO:0043312	3.62303e-12	5.08789	8.17761	33	373	neutrophil degranulation
down	GO:0002275	1.77141e-12	4.96597	8.94494	35	408	myeloid cell activation involved in immune response
down	GO:0042119	1.85835e-11	4.88477	8.18232	32	375	neutrophil activation
down	GO:1903900	0.0058753	4.7517	1.16231	5	53	regulation of viral life cycle
down	GO:0009615	0.00680888	4.57004	1.20302	5	56	response to virus
down	GO:0032091	0.0068804	4.55954	1.20626	5	55	negative regulation of protein binding
down	GO:0002444	6.38606e-10	4.54101	7.81799	29	369	myeloid leukocyte mediated immunity
down	GO:0032981	0.00702078	4.53621	1.21214	5	55	mitochondrial respiratory chain complex I assembly
down	GO:0002263	1.72638e-12	4.44464	11.5263	40	523	cell activation involved in immune response
down	GO:1901657	0.00369682	4.41504	1.49672	6	68	glycosyl compound metabolic process
down	GO:0045055	7.30355e-10	4.39624	8.39297	30	408	regulated exocytosis
down	GO:0002685	0.000894351	4.39384	2.02048	8	92	regulation of leukocyte migration
down	GO:0051924	0.00796836	4.3873	1.2491	5	57	regulation of calcium ion transport
down	GO:0048525	0.00400249	4.33801	1.52068	6	69	negative regulation of viral process
down	GO:0060071	0.00400249	4.33801	1.52068	6	69	Wnt signaling pathway, planar cell polarity pathway
down	GO:0043900	0.00212819	4.26718	1.8077	7	84	regulation of multi-organism process
down	GO:0019884	8.0141e-05	4.21953	3.19564	12	145	antigen processing and presentation of exogenous antigen
down	GO:0060402	0.00924168	4.21858	1.29431	5	59	calcium ion transport into cytosol
down	GO:0048002	8.15372e-05	4.21111	3.20128	12	146	antigen processing and presentation of peptide antigen
down	GO:0034340	0.0046123	4.20347	1.56476	6	71	response to type I interferon
down	GO:0098754	0.00941759	4.19806	1.3003	5	59	detoxification
down	GO:0007163	0.000624286	4.17195	2.39177	9	109	establishment or maintenance of cell polarity
down	GO:0002758	0.00492546	4.14332	1.58598	6	72	innate immune response-activating signal transduction
down	GO:0050900	0.0105003	4.07306	1.33417	5	64	leukocyte migration
down	GO:0002764	3.66583e-09	4.05201	8.9478	30	406	immune response-regulating signaling pathway
down	GO:0002429	1.87446e-05	4.04394	4.20723	15	204	immune response-activating cell surface receptor signaling pathway
down	GO:0051897	0.0056518	4.01649	1.63088	6	74	positive regulation of protein kinase B signaling
down	GO:0098657	8.19532e-09	3.99974	8.71621	29	396	import into cell
down	GO:0001736	0.00603358	3.95778	1.65292	6	75	establishment of planar polarity
down	GO:0046649	0.00619346	3.93064	1.66095	6	82	lymphocyte activation
down	GO:0008360	0.00338477	3.90152	1.96146	7	89	regulation of cell shape
down	GO:0042773	0.00643384	3.90074	1.67496	6	76	ATP synthesis coupled electron transport
down	GO:0050852	0.00144534	3.66724	2.68884	9	125	T cell receptor signaling pathway
down	GO:0051651	0.0157907	3.65267	1.47661	5	67	maintenance of location in cell
down	GO:0022900	0.00171108	3.57216	2.75486	9	125	electron transport chain
down	GO:0045580	0.0175777	3.54678	1.51705	5	69	regulation of T cell differentiation
down	GO:0031145	0.0177444	3.53763	1.52068	5	69	anaphase-promoting complex-dependent catabolic process
down	GO:0002223	0.0103604	3.49711	1.85127	6	84	stimulatory C-type lectin receptor signaling pathway
down	GO:0052547	8.81818e-05	3.48732	4.80448	15	218	regulation of peptidase activity
down	GO:1903039	0.00117135	3.48512	3.14279	10	144	positive regulation of leukocyte cell-cell adhesion
down	GO:0010950	0.00359406	3.4589	2.51244	8	114	positive regulation of endopeptidase activity
down	GO:0050817	0.0022395	3.4233	2.86436	9	131	coagulation
down	GO:0061572	0.0221172	3.32784	1.60884	5	73	actin filament bundle organization
down	GO:0007599	0.00274647	3.31335	2.95146	9	135	hemostasis
down	GO:0010638	0.000115844	3.24954	5.49555	16	258	positive regulation of organelle organization
down	GO:2000116	0.00198953	3.22754	3.37195	10	153	regulation of cysteine-type endopeptidase activity
down	GO:0051050	0.00540282	3.21589	2.68773	8	133	positive regulation of transport
down	GO:0042060	0.00127583	3.21368	3.73913	11	172	wound healing
down	GO:1905330	0.014987	3.20626	2.00554	6	91	regulation of morphogenesis of an epithelium
down	GO:0033209	0.0272288	3.13787	1.69838	5	78	tumor necrosis factor-mediated signaling pathway
down	GO:0065008	7.09034e-06	3.09224	9.60516	25	502	regulation of biological quality
down	GO:0017157	0.0291161	3.07804	1.72861	5	80	regulation of exocytosis
down	GO:0002244	0.0111584	3.06759	2.44632	7	111	hematopoietic progenitor cell differentiation
down	GO:0010951	0.0190624	3.0262	2.11574	6	96	negative regulation of endopeptidase activity
down	GO:0051235	0.0192948	3.01708	2.12142	6	98	maintenance of location
down	GO:0045087	0.0122295	3.00974	2.49051	7	126	innate immune response
down	GO:0046034	0.0195381	3.00815	2.12751	6	98	ATP metabolic process
down	GO:1902105	0.0131054	2.96585	2.52418	7	115	regulation of leukocyte differentiation
down	GO:2000045	0.0333273	2.96134	1.79229	5	82	regulation of G1/S transition of mitotic cell cycle
down	GO:0051224	0.0218404	2.92747	2.18185	6	99	negative regulation of protein transport
down	GO:0001667	0.00398116	2.90943	3.70978	10	170	ameboidal-type cell migration
down	GO:0055074	0.00265383	2.90639	4.09924	11	186	calcium ion homeostasis
down	GO:0030030	0.0369726	2.87579	1.84414	5	85	cell projection organization
down	GO:0070374	0.0375548	2.86047	1.85127	5	84	positive regulation of ERK1 and ERK2 cascade
down	GO:0038095	0.0248803	2.8349	2.24797	6	102	Fc-epsilon receptor signaling pathway
down	GO:0043207	0.000338603	2.82779	6.65122	17	307	response to external biotic stimulus
down	GO:0061024	0.000373796	2.80218	6.70912	17	313	membrane organization
down	GO:0051271	0.0115791	2.78988	3.06341	8	139	negative regulation of cellular component movement
down	GO:0032946	0.0409249	2.78913	1.89535	5	86	positive regulation of mononuclear cell proliferation
down	GO:0001817	0.0411198	2.78409	1.89747	5	93	regulation of cytokine production
down	GO:0001666	0.00247559	2.78192	4.67225	12	212	response to hypoxia
down	GO:0098660	0.00057445	2.77889	6.32517	16	287	inorganic ion transmembrane transport
down	GO:0070588	0.0180174	2.77027	2.68875	7	122	calcium ion transmembrane transport
down	GO:0030336	0.0424508	2.75875	1.91446	5	88	negative regulation of cell migration
down	GO:0090132	0.0125485	2.74722	3.10749	8	141	epithelium migration
down	GO:0051046	0.000228564	2.74698	7.6743	19	350	regulation of secretion
down	GO:0072503	0.00697308	2.66687	4.02049	10	183	cellular divalent inorganic cation homeostasis
down	GO:0051607	0.0323908	2.65338	2.391	6	109	defense response to virus
down	GO:0040013	0.015815	2.62661	3.23972	8	147	negative regulation of locomotion
down	GO:2000027	0.0343327	2.61416	2.42428	6	110	regulation of animal organ morphogenesis
down	GO:0030335	0.0117745	2.59476	3.69961	9	172	positive regulation of cell migration
down	GO:0009126	0.00463139	2.55835	5.04691	12	229	purine nucleoside monophosphate metabolic process
down	GO:0006875	0.00358703	2.53531	5.53177	13	251	cellular metal ion homeostasis
down	GO:0009199	0.00513419	2.52248	5.11303	12	232	ribonucleoside triphosphate metabolic process
down	GO:0051251	0.0399805	2.51335	2.51472	6	117	positive regulation of lymphocyte activation
down	GO:0009144	0.00549297	2.49911	5.1571	12	234	purine nucleoside triphosphate metabolic process
down	GO:0051270	0.00162954	2.49806	6.98309	16	326	regulation of cellular component movement
down	GO:0051098	0.0056797	2.48758	5.17914	12	235	regulation of binding
down	GO:0070482	0.0056797	2.48758	5.17914	12	235	response to oxygen levels
down	GO:0060759	0.0427699	2.46968	2.55651	6	116	regulation of response to cytokine stimulus
down	GO:0071222	0.0427699	2.46968	2.55651	6	116	cellular response to lipopolysaccharide
down	GO:0009161	0.00690887	2.42052	5.31138	12	241	ribonucleoside monophosphate metabolic process
down	GO:0036294	0.0337424	2.40825	3.06341	7	139	cellular response to decreased oxygen levels
down	GO:0040012	0.00722643	2.40771	5.3462	12	253	regulation of locomotion
down	GO:0045785	0.00981291	2.40234	4.88757	11	224	positive regulation of cell adhesion
down	GO:0072521	0.00418841	2.39543	6.30019	14	286	purine-containing compound metabolic process
down	GO:0007264	0.0348428	2.39129	3.08525	7	140	small GTPase mediated signal transduction
down	GO:0070838	0.0141688	2.37606	4.4739	10	203	divalent metal ion transport
down	GO:0098771	0.0034968	2.36692	6.84447	15	312	inorganic ion homeostasis
down	GO:0001775	0.00990161	2.3114	5.58832	12	319	cell activation
down	GO:0070201	0.0407841	2.30529	3.19312	7	150	regulation of establishment of protein localization
down	GO:0051130	0.017366	2.29994	4.62471	10	233	positive regulation of cellular component organization
down	GO:0055082	0.00294861	2.27656	8.08828	17	367	cellular chemical homeostasis
down	GO:0051240	0.00119197	2.22853	10.9013	22	524	positive regulation of multicellular organismal process
down	GO:0090087	0.00296689	2.21901	8.79352	18	399	regulation of peptide transport
down	GO:0042592	0.000539284	2.21574	13.0971	26	600	homeostatic process
down	GO:0060341	0.00278064	2.1387	10.1683	20	461	regulation of cellular localization
down	GO:0007186	0.0439164	2.12851	3.94224	8	182	G protein-coupled receptor signaling pathway
down	GO:0010942	0.00759979	2.1014	8.16979	16	374	positive regulation of cell death
down	GO:0002790	0.0318433	2.0633	5.10236	10	235	peptide secretion
down	GO:0045862	0.0330882	2.04845	5.13507	10	233	positive regulation of proteolysis
down	GO:0019693	0.0137283	2.0016	7.98128	15	364	ribose phosphate metabolic process
up	GO:0006614	7.31023e-59	69.291	2.01527	49	93	SRP-dependent cotranslational protein targeting to membrane
up	GO:0019083	1.04689e-55	51.7517	2.39509	50	111	viral transcription
up	GO:0072599	1.26923e-54	51.5765	2.34031	49	108	establishment of protein localization to endoplasmic reticulum
up	GO:0000184	1.09079e-52	45.3721	2.51367	49	116	nuclear-transcribed mRNA catabolic process, nonsense-mediated decay
up	GO:0006612	1.40859e-50	37.3429	2.8947	50	134	protein targeting to membrane
up	GO:0006413	1.26979e-44	27.3939	3.45466	49	160	translational initiation
up	GO:0000027	5.04941e-07	19.3188	0.520069	7	24	ribosomal large subunit assembly
up	GO:0002181	1.57219e-13	14.9636	1.58806	17	74	cytoplasmic translation
up	GO:0006401	6.72632e-36	14.7754	5.90041	52	275	RNA catabolic process
up	GO:0019222	4.75628e-18	9.27088	6.51679	35	372	regulation of metabolic process
up	GO:0034097	0.000153165	8.64587	0.828068	6	40	response to cytokine
up	GO:1901575	1.78902e-24	8.02319	10.0979	52	469	organic substance catabolic process
up	GO:0006518	2.73492e-27	7.65993	12.4985	61	578	peptide metabolic process
up	GO:0016071	1.15294e-24	7.08902	12.558	58	592	mRNA metabolic process
up	GO:0006364	1.93121e-07	5.29667	3.77574	17	175	rRNA processing
up	GO:1903313	0.00942444	4.19511	1.30017	5	60	positive regulation of mRNA metabolic process
up	GO:0032496	0.00951078	4.18406	1.3029	5	61	response to lipopolysaccharide
up	GO:0071826	6.20668e-05	3.60839	4.65895	15	215	ribonucleoprotein complex subunit organization
up	GO:0002262	0.00725214	3.35161	2.25363	7	104	myeloid cell homeostasis
up	GO:2001235	0.00790482	3.29335	2.29041	7	106	positive regulation of apoptotic signaling pathway
up	GO:0042770	0.023842	3.25725	1.64015	5	76	signal transduction in response to DNA damage
up	GO:0050821	0.00540416	3.21429	2.68702	8	124	protein stabilization
up	GO:0017148	0.0333714	2.95965	1.79277	5	83	negative regulation of translation
up	GO:0070374	0.0353048	2.91176	1.82024	5	84	positive regulation of ERK1 and ERK2 cascade
up	GO:0009617	0.00276197	2.89131	4.12144	11	196	response to bacterium
up	GO:0048017	0.0453891	2.70416	1.95026	5	90	inositol lipid-mediated signaling
up	GO:0043207	5.03086e-05	2.6636	10.6181	25	490	response to external biotic stimulus
up	GO:0071902	0.00819514	2.59906	4.11721	10	190	positive regulation of protein serine/threonine kinase activity
up	GO:0030522	0.022452	2.44964	3.45681	8	161	intracellular receptor signaling pathway
up	GO:0043066	0.00487335	2.44044	5.74149	13	275	negative regulation of apoptotic process
up	GO:0045861	0.0259765	2.3779	3.5538	8	164	negative regulation of proteolysis
up	GO:0045944	0.000385377	2.26845	12.8014	26	599	positive regulation of transcription by RNA polymerase II
up	GO:0034660	0.00224881	2.23012	9.27456	19	428	ncRNA metabolic process
up	GO:0060548	0.0041453	2.14627	9.08489	18	430	negative regulation of cell death
up	GO:0000122	0.00368331	2.0816	10.423	20	481	negative regulation of transcription by RNA polymerase II
up	GO:0070925	0.0123507	2.0309	7.88627	15	372	organelle assembly

## Sheet: Monocyte
Enriched Gene Ontology (GO) terms in storage time-dependent DEG in monocytes
directions	GOBPID	Pvalue	OddsRatio	ExpCount	Count	Size	Term
down	GO:0007159	4.56459e-05	16.0311	0.41898	5	20	leukocyte cell-cell adhesion
down	GO:0034314	4.82794e-05	15.8283	0.423802	5	20	Arp2/3 complex-mediated actin nucleation
down	GO:0006120	2.1172e-07	12.8504	0.91095	9	43	mitochondrial electron transport, NADH to ubiquinone
down	GO:0030838	1.89386e-07	10.7757	1.17151	10	55	positive regulation of actin filament polymerization
down	GO:0032981	1.89386e-07	10.7757	1.17151	10	55	mitochondrial respiratory chain complex I assembly
down	GO:0021762	0.000324564	9.82763	0.617705	5	29	substantia nigra development
down	GO:0042773	5.65337e-08	9.18284	1.61881	12	76	ATP synthesis coupled electron transport
down	GO:0008064	1.8034e-09	8.99725	2.08742	15	98	regulation of actin polymerization or depolymerization
down	GO:0035722	0.000180164	8.36386	0.852007	6	40	interleukin-12-mediated signaling pathway
down	GO:0038096	5.40203e-06	8.22178	1.31379	9	62	Fc-gamma receptor signaling pathway involved in phagocytosis
down	GO:0098869	0.000745022	7.98788	0.733843	5	35	cellular oxidant detoxification
down	GO:0046209	0.000271427	7.6828	0.915907	6	43	nitric oxide metabolic process
down	GO:0070671	0.000271427	7.6828	0.915907	6	43	response to interleukin-12
down	GO:0098754	3.16537e-05	7.5085	1.25671	8	59	detoxification
down	GO:0043312	7.35833e-20	7.4337	7.90196	42	373	neutrophil degranulation
down	GO:0002479	1.22715e-05	7.33878	1.44841	9	68	antigen processing and presentation of exogenous peptide antigen via MHC class I, TAP-dependent
down	GO:0022900	7.43718e-09	7.3301	2.66252	16	125	electron transport chain
down	GO:0042119	5.43386e-19	7.18303	7.90496	41	375	neutrophil activation
down	GO:0042742	0.00119212	7.10393	0.811293	5	39	defense response to bacterium
down	GO:0042136	0.00039559	7.10389	0.979808	6	46	neurotransmitter biosynthetic process
down	GO:0032411	0.00129202	6.96988	0.826007	5	39	positive regulation of transporter activity
down	GO:0002444	1.16779e-17	6.88364	7.72655	39	369	myeloid leukocyte mediated immunity
down	GO:0002252	0.000156169	6.84973	1.17244	7	71	immune effector process
down	GO:0002275	2.21202e-18	6.69193	8.64343	42	408	myeloid cell activation involved in immune response
down	GO:0045333	2.60352e-05	6.60237	1.58609	9	76	cellular respiration
down	GO:0045321	1.72775e-14	6.40182	6.84834	33	346	leukocyte activation
down	GO:0048013	0.000696627	6.31058	1.08631	6	51	ephrin receptor signaling pathway
down	GO:0006887	8.38709e-18	6.28774	9.4349	43	449	exocytosis
down	GO:0009308	0.000107045	6.19748	1.4844	8	70	amine metabolic process
down	GO:0046034	1.44585e-06	5.94952	2.55909	13	121	ATP metabolic process
down	GO:0045454	0.000947797	5.91392	1.15021	6	54	cell redox homeostasis
down	GO:0030595	0.00249189	5.91114	0.954596	5	45	leukocyte chemotaxis
down	GO:0032760	0.0024953	5.90868	0.954848	5	45	positive regulation of tumor necrosis factor production
down	GO:0019884	3.93628e-07	5.71008	3.08852	15	145	antigen processing and presentation of exogenous antigen
down	GO:0048002	4.01888e-07	5.69966	3.09337	15	146	antigen processing and presentation of peptide antigen
down	GO:0006521	0.00300734	5.63516	0.995689	5	47	regulation of cellular amino acid metabolic process
down	GO:0051235	3.49422e-05	5.59695	2.04827	10	98	maintenance of location
down	GO:0046903	1.27243e-14	5.36631	10.0586	40	506	secretion
down	GO:0002576	0.00160867	5.28313	1.27109	6	60	platelet degranulation
down	GO:0002263	2.66511e-15	5.23109	10.9963	43	519	cell activation involved in immune response
down	GO:0032412	0.00416743	5.18379	1.07236	5	51	regulation of ion transmembrane transporter activity
down	GO:0032956	3.34283e-06	5.06261	3.19262	14	153	regulation of actin cytoskeleton organization
down	GO:1903555	0.000209776	4.90223	2.06612	9	97	regulation of tumor necrosis factor superfamily cytokine production
down	GO:0007229	0.00519943	4.89893	1.12891	5	53	integrin-mediated signaling pathway
down	GO:0006909	0.00123114	4.72549	1.64421	7	81	phagocytosis
down	GO:0007005	1.63031e-05	4.66128	3.18216	13	157	mitochondrion organization
down	GO:0010950	0.000149256	4.62777	2.42822	10	114	positive regulation of endopeptidase activity
down	GO:0060337	0.0074827	4.45543	1.22978	5	58	type I interferon signaling pathway
down	GO:0002504	0.00354122	4.452	1.48294	6	70	antigen processing and presentation of peptide or polysaccharide antigen via MHC class II
down	GO:2000116	0.000838768	4.43693	1.99975	8	96	regulation of cysteine-type endopeptidase activity
down	GO:0019886	0.00390441	4.35781	1.51231	6	71	antigen processing and presentation of exogenous peptide antigen via MHC class II
down	GO:0034340	0.00390441	4.35781	1.51231	6	71	response to type I interferon
down	GO:0006919	0.00819118	4.3513	1.25671	5	59	activation of cysteine-type endopeptidase activity involved in apoptotic process
down	GO:0032091	0.00940895	4.19483	1.29931	5	61	negative regulation of protein binding
down	GO:0032535	1.25525e-05	4.19465	4.067	15	192	regulation of cellular component size
down	GO:0051179	0.00996524	4.16843	1.32405	5	101	localization
down	GO:0055086	1.37771e-06	4.12501	5.33782	19	253	nucleobase-containing small molecule metabolic process
down	GO:0009144	4.46763e-06	4.12441	4.72189	17	224	purine nucleoside triphosphate metabolic process
down	GO:1902903	0.000718103	4.08147	2.43701	9	119	regulation of supramolecular fiber organization
down	GO:0031333	0.00531547	4.06833	1.60965	6	76	negative regulation of protein complex assembly
down	GO:0009126	6.92931e-06	3.97705	4.87774	17	229	purine nucleoside monophosphate metabolic process
down	GO:0009199	8.24434e-06	3.92004	4.94164	17	232	ribonucleoside triphosphate metabolic process
down	GO:0010959	0.00360261	3.8517	1.98263	7	94	regulation of metal ion transport
down	GO:0097237	0.00110179	3.82399	2.5871	9	122	cellular response to toxic substance
down	GO:0045087	0.00113173	3.81053	2.59803	9	138	innate immune response
down	GO:0034764	0.00743493	3.77198	1.72531	6	81	positive regulation of transmembrane transport
down	GO:0009161	1.36372e-05	3.75816	5.13334	17	241	ribonucleoside monophosphate metabolic process
down	GO:0009314	0.00804324	3.70563	1.75418	6	83	response to radiation
down	GO:0031145	0.0155243	3.66676	1.46971	5	69	anaphase-promoting complex-dependent catabolic process
down	GO:0060071	0.0155243	3.66676	1.46971	5	69	Wnt signaling pathway, planar cell polarity pathway
down	GO:0051092	0.00261135	3.65734	2.38562	8	112	positive regulation of NF-kappaB transcription factor activity
down	GO:0071222	0.0156902	3.65548	1.4735	5	70	cellular response to lipopolysaccharide
down	GO:0050729	0.0157346	3.65246	1.4745	5	70	positive regulation of inflammatory response
down	GO:0002793	0.00503447	3.60606	2.10638	7	99	positive regulation of peptide secretion
down	GO:0098660	1.03411e-05	3.53603	6.11315	19	287	inorganic ion transmembrane transport
down	GO:0043900	0.0177495	3.5333	1.51991	5	74	regulation of multi-organism process
down	GO:0002253	0.000401821	3.49759	3.79534	12	191	activation of immune response
down	GO:0080134	3.5558e-07	3.47221	9.2175	27	441	regulation of response to stress
down	GO:0008360	0.0115889	3.40495	1.89572	6	89	regulation of cell shape
down	GO:0016310	0.000868921	3.39843	3.57997	11	184	phosphorylation
down	GO:0001736	0.0215483	3.34991	1.59751	5	75	establishment of planar polarity
down	GO:0033209	0.0233487	3.27472	1.63083	5	78	tumor necrosis factor-mediated signaling pathway
down	GO:0002695	0.0138562	3.26464	1.97068	6	93	negative regulation of leukocyte activation
down	GO:0060759	0.0237596	3.25973	1.6385	5	77	regulation of response to cytokine stimulus
down	GO:0045861	0.00334851	3.20823	3.03925	9	144	negative regulation of proteolysis
down	GO:0071216	0.00547711	3.20598	2.6928	8	127	cellular response to biotic stimulus
down	GO:0098609	0.0149729	3.20533	2.00457	6	98	cell-cell adhesion
down	GO:0010639	0.00550734	3.20331	2.69558	8	128	negative regulation of organelle organization
down	GO:0045088	0.000366598	3.16653	4.88287	14	234	regulation of innate immune response
down	GO:0008637	0.028405	3.0988	1.71703	5	81	apoptotic mitochondrial changes
down	GO:0071241	0.0175797	3.08447	2.07714	6	98	cellular response to inorganic substance
down	GO:0002764	0.0182418	3.05697	2.09436	6	105	immune response-regulating signaling pathway
down	GO:0051224	0.0188026	3.03496	2.10872	6	99	negative regulation of protein transport
down	GO:0010638	0.000360515	3.03453	5.46665	15	268	positive regulation of organelle organization
down	GO:0034097	0.000167519	3.03184	6.28789	17	333	response to cytokine
down	GO:0009259	7.14553e-05	3.03174	7.02777	19	331	ribonucleotide metabolic process
down	GO:0070838	0.00128525	3.02741	4.32393	12	203	divalent metal ion transport
down	GO:0002758	0.00134071	3.01126	4.34524	12	204	innate immune response-activating signal transduction
down	GO:0006163	0.000173147	3.00946	6.28486	17	300	purine nucleotide metabolic process
down	GO:0043207	4.29009e-06	2.99006	10.4371	27	490	response to external biotic stimulus
down	GO:0002223	0.0331408	2.96489	1.78921	5	84	stimulatory C-type lectin receptor signaling pathway
down	GO:0070374	0.0331408	2.96489	1.78921	5	84	positive regulation of ERK1 and ERK2 cascade
down	GO:0098657	3.13494e-05	2.95725	8.42241	22	396	import into cell
down	GO:0038095	0.0214576	2.939	2.17262	6	102	Fc-epsilon receptor signaling pathway
down	GO:0090263	0.0346278	2.92746	1.81051	5	85	positive regulation of canonical Wnt signaling pathway
down	GO:0055082	9.85323e-05	2.86376	7.81716	20	367	cellular chemical homeostasis
down	GO:0045862	0.00137846	2.85446	4.96294	13	233	positive regulation of proteolysis
down	GO:0051090	0.0071409	2.82978	3.41414	9	162	regulation of DNA-binding transcription factor activity
down	GO:1903532	0.00563562	2.75754	3.89793	10	183	positive regulation of secretion by cell
down	GO:0051607	0.0279942	2.75199	2.30995	6	109	defense response to virus
down	GO:0051222	0.0191178	2.73462	2.72104	7	129	positive regulation of protein transport
down	GO:1905330	0.0444142	2.72114	1.93832	5	91	regulation of morphogenesis of an epithelium
down	GO:0043123	0.0203092	2.69825	2.75437	7	130	positive regulation of I-kappaB kinase/NF-kappaB signaling
down	GO:0098655	0.00969932	2.68487	3.58515	9	177	cation transmembrane transport
down	GO:0032879	0.00355285	2.66786	4.90333	12	264	regulation of localization
down	GO:0033002	0.0480092	2.65862	1.98092	5	93	muscle cell proliferation
down	GO:0044089	0.00503023	2.65453	4.45922	11	211	positive regulation of cellular component biogenesis
down	GO:0031349	0.0040317	2.60904	4.96271	12	242	positive regulation of defense response
down	GO:0010942	0.000706169	2.55799	7.74478	18	369	positive regulation of cell death
down	GO:0050708	0.00826143	2.46612	4.77124	11	224	regulation of protein secretion
down	GO:0051046	0.00139664	2.46146	7.54026	17	354	regulation of secretion
down	GO:0090087	0.000807698	2.45747	8.49877	19	399	regulation of peptide transport
down	GO:0070201	0.0315047	2.44723	3.01925	7	148	regulation of establishment of protein localization
down	GO:0060341	0.0230214	2.43905	3.47474	8	170	regulation of cellular localization
down	GO:0051346	0.0128899	2.41413	4.40914	10	207	negative regulation of hydrolase activity
down	GO:0043488	0.0339499	2.40454	3.06722	7	144	regulation of mRNA stability
down	GO:0009617	0.0180826	2.40235	3.97512	9	196	response to bacterium
down	GO:0050821	0.0488259	2.38435	2.64122	6	124	protein stabilization
down	GO:0065008	0.0067291	2.36763	6.01996	13	372	regulation of biological quality
down	GO:0061024	0.0269787	2.36131	3.58138	8	179	membrane organization
down	GO:0051098	0.0115961	2.34168	5.00554	11	235	regulation of binding
down	GO:0022610	0.000341291	2.32687	11.992	25	563	biological adhesion
down	GO:0055085	0.00345334	2.3066	7.53424	16	377	transmembrane transport
down	GO:0060627	0.0323309	2.27278	3.70819	8	177	regulation of vesicle-mediated transport
down	GO:0043086	0.0269832	2.22963	4.26292	9	207	negative regulation of catalytic activity
down	GO:0032268	0.022086	2.21311	4.81604	10	254	regulation of cellular protein metabolic process
down	GO:0009611	0.0290954	2.1969	4.31986	9	208	response to wounding
down	GO:0002521	0.0499506	2.19613	3.34042	7	159	leukocyte differentiation
down	GO:0000165	0.0388842	2.18644	3.84754	8	187	MAPK cascade
down	GO:0032870	0.041725	2.04663	4.61573	9	219	cellular response to hormone stimulus
up	GO:0061844	1.66989e-05	20.9672	0.348683	5	16	antimicrobial humoral immune response mediated by antimicrobial peptide
up	GO:0009409	0.000303864	10.0126	0.610195	5	28	response to cold
up	GO:0061045	0.000303864	10.0126	0.610195	5	28	negative regulation of wound healing
up	GO:1990868	0.000307088	7.49929	0.937084	6	43	response to chemokine
up	GO:0071222	1.71009e-05	7.01133	1.50817	9	70	cellular response to lipopolysaccharide
up	GO:0006959	0.000165917	6.83073	1.18945	7	55	humoral immune response
up	GO:0002576	6.04864e-05	6.79075	1.37294	8	63	platelet degranulation
up	GO:0046545	0.00184345	6.38647	0.893499	5	41	development of primary female sexual characteristics
up	GO:0071456	0.00030726	6.11055	1.31061	7	61	cellular response to hypoxia
up	GO:1903034	0.000158232	5.82914	1.56907	8	72	regulation of response to wounding
up	GO:0048661	0.00308928	5.60408	1.00246	5	46	positive regulation of smooth muscle cell proliferation
up	GO:0033002	0.000704869	5.251	1.49963	7	69	muscle cell proliferation
up	GO:0030278	0.000360036	5.10464	1.76521	8	81	regulation of ossification
up	GO:0019935	0.00445279	5.10336	1.08963	5	50	cyclic-nucleotide-mediated signaling
up	GO:0045766	0.00114473	4.79742	1.62562	7	75	positive regulation of angiogenesis
up	GO:0071216	3.13172e-05	4.69072	2.90479	12	134	cellular response to biotic stimulus
up	GO:0050900	0.00281476	4.68085	1.41684	6	68	leukocyte migration
up	GO:0010594	0.00148902	4.56653	1.69983	7	78	regulation of endothelial cell migration
up	GO:0006757	0.00185573	4.37973	1.76521	7	81	ATP generation from ADP
up	GO:0042866	0.00185573	4.37973	1.76521	7	81	pyruvate biosynthetic process
up	GO:0072525	0.000945626	4.35161	2.03719	8	94	pyridine-containing compound biosynthetic process
up	GO:0009166	0.000999648	4.31138	2.0545	8	95	nucleotide catabolic process
up	GO:0046939	0.00105094	4.27559	2.0703	8	95	nucleotide phosphorylation
up	GO:0009179	0.00112556	4.22647	2.0921	8	96	purine ribonucleoside diphosphate metabolic process
up	GO:0042107	0.00947621	4.18926	1.30194	5	60	cytokine metabolic process
up	GO:0070482	3.25979e-06	4.03165	5.12128	18	235	response to oxygen levels
up	GO:0014070	0.00301827	3.98907	1.92186	7	92	response to organic cyclic compound
up	GO:0097529	0.00350536	3.87377	1.97339	7	91	myeloid leukocyte migration
up	GO:0009617	6.2502e-05	3.80665	4.12869	14	194	response to bacterium
up	GO:0072599	0.00239635	3.71361	2.35361	8	108	establishment of protein localization to endoplasmic reticulum
up	GO:0034404	0.0014206	3.67732	2.68232	9	124	nucleobase-containing small molecule biosynthetic process
up	GO:0009132	0.0025391	3.67637	2.3754	8	109	nucleoside diphosphate metabolic process
up	GO:0019362	0.00158302	3.61561	2.72408	9	125	pyridine nucleotide metabolic process
up	GO:0006754	0.00512868	3.59379	2.11389	7	97	ATP biosynthetic process
up	GO:0046434	0.000550264	3.58982	3.37786	11	155	organophosphate catabolic process
up	GO:0008285	7.15137e-05	3.56195	4.71961	15	224	negative regulation of cell proliferation
up	GO:0007423	0.0174001	3.55467	1.51271	5	71	sensory organ development
up	GO:0010634	0.0176416	3.54206	1.51818	5	70	positive regulation of epithelial cell migration
up	GO:0001568	4.66919e-05	3.53212	5.0891	16	235	blood vessel development
up	GO:0007568	0.000422978	3.47217	3.81372	12	175	aging
up	GO:0150063	0.00414509	3.37171	2.57153	8	118	visual system development
up	GO:0051897	0.0223307	3.31817	1.61266	5	74	positive regulation of protein kinase B signaling
up	GO:0072358	2.44193e-05	3.30416	6.49421	19	298	cardiovascular system development
up	GO:0001659	0.0132144	3.30252	1.95074	6	90	temperature homeostasis
up	GO:2000116	0.00183047	3.26703	3.33428	10	153	regulation of cysteine-type endopeptidase activity
up	GO:0009145	0.00826901	3.26334	2.31002	7	106	purine nucleoside triphosphate biosynthetic process
up	GO:0090130	0.00360099	3.17086	3.07277	9	141	tissue migration
up	GO:0006614	0.0157247	3.16919	2.02672	6	93	SRP-dependent cotranslational protein targeting to membrane
up	GO:0001666	0.0263135	3.16648	1.68264	5	81	response to hypoxia
up	GO:0010951	0.0161071	3.1508	2.03744	6	94	negative regulation of endopeptidase activity
up	GO:0009201	0.0100461	3.13501	2.39719	7	110	ribonucleoside triphosphate biosynthetic process
up	GO:0040011	0.00324264	3.00772	3.61012	10	185	locomotion
up	GO:0030334	0.00819835	2.97858	2.88477	8	139	regulation of cell migration
up	GO:1903707	0.0329676	2.9704	1.787	5	82	negative regulation of hemopoiesis
up	GO:0000184	0.0132131	2.96017	2.52795	7	116	nuclear-transcribed mRNA catabolic process, nonsense-mediated decay
up	GO:0009127	0.0132131	2.96017	2.52795	7	116	purine nucleoside monophosphate biosynthetic process
up	GO:1990845	0.034485	2.93195	1.80879	5	83	adaptive thermogenesis
up	GO:0007548	0.0217341	2.93057	2.17927	6	100	sex differentiation
up	GO:0009156	0.0146993	2.89386	2.58154	7	119	ribonucleoside monophosphate biosynthetic process
up	GO:0052547	0.00200182	2.86031	4.55509	12	210	regulation of peptidase activity
up	GO:0008406	0.0409843	2.78751	1.89596	5	87	gonad development
up	GO:0009607	0.000578626	2.78259	6.33889	16	308	response to biotic stimulus
up	GO:0009605	0.000324867	2.76568	7.29091	18	380	response to external stimulus
up	GO:1901136	0.0422451	2.76263	1.91186	5	88	carbohydrate derivative catabolic process
up	GO:0034101	0.0427174	2.75357	1.91775	5	88	erythrocyte homeostasis
up	GO:0070498	0.0427174	2.75357	1.91775	5	88	interleukin-1-mediated signaling pathway
up	GO:0035239	0.00405349	2.73888	4.33333	11	205	tube morphogenesis
up	GO:0006874	0.00968173	2.68494	3.58342	9	165	cellular calcium ion homeostasis
up	GO:0006413	0.0311196	2.6803	2.36839	6	109	translational initiation
up	GO:0044057	0.00764677	2.62796	4.07523	10	187	regulation of system process
up	GO:0009719	0.0340615	2.62162	2.4208	6	117	response to endogenous stimulus
up	GO:0051347	0.000840263	2.58885	7.19832	17	331	positive regulation of transferase activity
up	GO:0070663	0.0259895	2.55523	2.89842	7	133	regulation of leukocyte proliferation
up	GO:0010950	0.0380271	2.54613	2.48436	6	114	positive regulation of endopeptidase activity
up	GO:0008284	0.00257733	2.54291	5.97446	14	291	positive regulation of cell proliferation
up	GO:0043123	0.0269363	2.53478	2.92022	7	134	positive regulation of I-kappaB kinase/NF-kappaB signaling
up	GO:0042330	0.00372754	2.52316	5.55713	13	255	taxis
up	GO:0060759	0.0408542	2.4992	2.52795	6	116	regulation of response to cytokine stimulus
up	GO:0046394	0.00574226	2.48399	5.18665	12	238	carboxylic acid biosynthetic process
up	GO:0001655	0.0423164	2.47637	2.54974	6	117	urogenital system development
up	GO:0002793	0.0299173	2.47534	2.98559	7	137	positive regulation of peptide secretion
up	GO:0006954	0.0217117	2.46726	3.43591	8	169	inflammatory response
up	GO:0006479	0.0438113	2.45395	2.57153	6	118	protein methylation
up	GO:0009108	0.0162027	2.45011	3.90089	9	179	coenzyme biosynthetic process
up	GO:0072507	0.0154064	2.34289	4.53287	10	208	divalent inorganic cation homeostasis
up	GO:1901137	0.0118884	2.3339	5.02527	11	234	carbohydrate derivative biosynthetic process
up	GO:0051094	0.00908889	2.33203	5.51228	12	268	positive regulation of developmental process
up	GO:0010942	0.002381	2.33026	7.92809	17	369	positive regulation of cell death
up	GO:0009260	0.0288509	2.32704	3.6264	8	167	ribonucleotide biosynthetic process
up	GO:0000122	0.000732841	2.31488	10.4823	22	481	negative regulation of transcription by RNA polymerase II
up	GO:0006402	0.044785	2.2544	3.25964	7	150	mRNA catabolic process
up	GO:0042060	0.0450675	2.25053	3.26381	7	158	wound healing
up	GO:0051222	0.0152526	2.24284	5.20845	11	239	positive regulation of protein transport
up	GO:0045937	0.00137914	2.23792	10.2911	21	477	positive regulation of phosphate metabolic process
up	GO:1901698	0.000474361	2.23206	12.9666	26	595	response to nitrogen compound
up	GO:0055082	0.00952117	2.22975	6.23051	13	288	cellular chemical homeostasis
up	GO:0045785	0.0237927	2.17374	4.85996	10	224	positive regulation of cell adhesion
up	GO:0034655	0.00240797	2.16944	10.0467	20	467	nucleobase-containing compound catabolic process
up	GO:0045944	0.000890953	2.16266	12.7957	25	595	positive regulation of transcription by RNA polymerase II
up	GO:0002694	0.0122792	2.15197	6.43558	13	296	regulation of leukocyte activation
up	GO:0034248	0.0123798	2.14974	6.44285	13	300	regulation of cellular amide metabolic process
up	GO:0061458	0.0429282	2.13873	3.92364	8	181	reproductive system development
up	GO:0035556	0.0140467	2.12381	6.57489	13	331	intracellular signal transduction
up	GO:0032101	0.00914143	2.10921	7.61286	15	356	regulation of response to external stimulus
up	GO:0044703	0.0177983	2.10861	6.03809	12	282	multi-organism reproductive process
up	GO:0043900	0.0244301	2.07746	5.59212	11	258	regulation of multi-organism process
up	GO:0032270	0.00270985	2.07244	11.6302	22	553	positive regulation of cellular protein metabolic process

## Sheet: B-cell
Enriched Gene Ontology (GO) terms in storage time-dependent DEG in B-cells
directions	GOBPID	Pvalue	OddsRatio	ExpCount	Count	Size	Term
down	GO:0034314	2.25049e-07	35.6138	0.298607	6	14	Arp2/3 complex-mediated actin nucleation
down	GO:0050853	6.06192e-08	20.0507	0.580143	8	27	B cell receptor signaling pathway
down	GO:0035722	1.68993e-06	11.8488	0.861857	8	40	interleukin-12-mediated signaling pathway
down	GO:0070671	3.01551e-06	10.8291	0.926496	8	43	response to interleukin-12
down	GO:0038093	2.43049e-07	10.4429	1.20112	10	57	Fc receptor signaling pathway
down	GO:0032535	2.47562e-11	10.3394	2.13004	17	100	regulation of cellular component size
down	GO:0002252	7.86688e-08	10.1284	1.35164	11	74	immune effector process
down	GO:0048013	1.14324e-05	8.80546	1.09887	8	51	ephrin receptor signaling pathway
down	GO:0002449	4.71195e-05	8.53234	0.980145	7	47	lymphocyte mediated immunity
down	GO:0045454	1.768e-05	8.22807	1.16351	8	54	cell redox homeostasis
down	GO:0038096	5.93828e-06	8.12007	1.32906	9	62	Fc-gamma receptor signaling pathway involved in phagocytosis
down	GO:0032956	6.84451e-09	8.05418	2.29302	15	108	regulation of actin cytoskeleton organization
down	GO:0070527	0.000842915	7.76176	0.754125	5	35	platelet aggregation
down	GO:0030183	0.000297759	7.53397	0.930958	6	44	B cell differentiation
down	GO:0032943	0.000104213	7.41087	1.10568	7	53	mononuclear cell proliferation
down	GO:0050766	0.00136325	6.88218	0.836023	5	39	positive regulation of phagocytosis
down	GO:0034765	0.00018415	6.69853	1.20838	7	57	regulation of ion transmembrane transport
down	GO:0002253	3.08888e-10	6.53669	3.96456	21	191	activation of immune response
down	GO:0060337	0.00173469	6.48011	0.881285	5	41	type I interferon signaling pathway
down	GO:0002479	9.71876e-05	6.29701	1.46516	8	68	antigen processing and presentation of exogenous peptide antigen via MHC class I, TAP-dependent
down	GO:0031334	1.30485e-06	6.01021	2.53631	13	119	positive regulation of protein complex assembly
down	GO:0019886	0.000132409	5.99487	1.5298	8	71	antigen processing and presentation of exogenous peptide antigen via MHC class II
down	GO:0048584	2.51218e-10	5.76667	5.22222	24	264	positive regulation of response to stimulus
down	GO:0051258	6.66939e-08	5.74896	3.51207	17	163	protein polymerization
down	GO:0002250	7.00313e-05	5.7375	1.79323	9	89	adaptive immune response
down	GO:0006909	7.77846e-05	5.65412	1.81759	9	88	phagocytosis
down	GO:0002429	3.0778e-11	5.61673	5.96836	27	277	immune response-activating cell surface receptor signaling pathway
down	GO:0098754	0.00160655	5.28793	1.27124	6	59	detoxification
down	GO:0002504	0.000684013	5.27644	1.49156	7	70	antigen processing and presentation of peptide or polysaccharide antigen via MHC class II
down	GO:0006959	0.00172443	5.20463	1.2881	6	61	humoral immune response
down	GO:0006521	0.0042429	5.16471	1.07732	5	50	regulation of cellular amino acid metabolic process
down	GO:0002460	0.00427074	5.14933	1.07819	5	52	adaptive immune response based on somatic recombination of immune receptors built from immunoglobulin superfamily domains
down	GO:1902600	0.00187343	5.11558	1.30924	6	61	proton transmembrane transport
down	GO:0002474	0.00104344	4.87916	1.60007	7	75	antigen processing and presentation of peptide antigen via MHC class I
down	GO:0002478	0.00240869	4.83885	1.37363	6	67	antigen processing and presentation of exogenous peptide antigen
down	GO:0051130	0.000506208	4.82717	1.85555	8	93	positive regulation of cellular component organization
down	GO:0060402	0.00612949	4.69464	1.17324	5	55	calcium ion transport into cytosol
down	GO:0019882	0.00128119	4.69117	1.65553	7	81	antigen processing and presentation
down	GO:0022900	7.49038e-05	4.60863	2.6933	11	125	electron transport chain
down	GO:0031145	0.00358164	4.44294	1.4867	6	69	anaphase-promoting complex-dependent catabolic process
down	GO:0060333	0.00384891	4.37297	1.50825	6	70	interferon-gamma-mediated signaling pathway
down	GO:0098609	0.00191197	4.35342	1.77399	7	85	cell-cell adhesion
down	GO:0034340	0.00413069	4.30514	1.5298	6	71	response to type I interferon
down	GO:0002764	2.10446e-09	4.16599	8.74785	30	406	immune response-regulating signaling pathway
down	GO:0016999	0.00600336	3.95976	1.65061	6	77	antibiotic metabolic process
down	GO:0033209	0.00651892	3.8874	1.67908	6	78	tumor necrosis factor-mediated signaling pathway
down	GO:0002684	7.95915e-09	3.83251	9.8491	31	476	positive regulation of immune system process
down	GO:0043900	0.00384005	3.80484	2.00578	7	95	regulation of multi-organism process
down	GO:0045055	7.93368e-08	3.6582	9.0943	28	425	regulated exocytosis
down	GO:0002275	1.33334e-07	3.64647	8.74393	27	408	myeloid cell activation involved in immune response
down	GO:0002444	3.7388e-07	3.63437	8.06025	25	381	myeloid leukocyte mediated immunity
down	GO:0050852	0.000878175	3.63061	3.02702	10	141	T cell receptor signaling pathway
down	GO:0051235	0.00491016	3.62471	2.09704	7	98	maintenance of location
down	GO:0060071	0.0162423	3.6227	1.4867	5	69	Wnt signaling pathway, planar cell polarity pathway
down	GO:0009308	0.0169032	3.58307	1.50166	5	70	amine metabolic process
down	GO:0072593	0.00295443	3.58003	2.43372	8	113	reactive oxygen species metabolic process
down	GO:0062012	0.00963865	3.55573	1.82288	6	85	regulation of small molecule metabolic process
down	GO:0045321	7.28854e-06	3.5211	6.55224	20	335	leukocyte activation
down	GO:0032946	0.0104169	3.49127	1.85299	6	86	positive regulation of mononuclear cell proliferation
down	GO:0002700	0.0109942	3.44773	1.87454	6	87	regulation of production of molecular mediator of immune response
down	GO:0043312	1.51877e-06	3.42941	8.10145	24	376	neutrophil degranulation
down	GO:0070663	0.00224848	3.42047	2.86567	9	133	regulation of leukocyte proliferation
down	GO:0002263	5.66361e-08	3.39812	11.2688	32	523	cell activation involved in immune response
down	GO:0042119	2.30762e-06	3.33995	8.29537	24	385	neutrophil activation
down	GO:0001736	0.0225188	3.30966	1.61598	5	75	establishment of planar polarity
down	GO:0098660	4.31578e-05	3.27242	6.18382	18	287	inorganic ion transmembrane transport
down	GO:0042773	0.023698	3.26263	1.63753	5	76	ATP synthesis coupled electron transport
down	GO:0002521	0.00081726	3.20557	4.10646	12	194	leukocyte differentiation
down	GO:1903706	0.00215845	3.19021	3.41013	10	159	regulation of hemopoiesis
down	GO:0032940	5.35676e-06	3.09791	9.34261	25	443	secretion by cell
down	GO:0034764	0.0301899	3.04605	1.74526	5	81	positive regulation of transmembrane transport
down	GO:0006874	0.00298724	3.03857	3.56415	10	167	cellular calcium ion homeostasis
down	GO:0048871	0.0117383	3.0348	2.47024	7	116	multicellular organismal homeostasis
down	GO:0060249	0.0189363	3.03015	2.11224	6	100	anatomical structure homeostasis
down	GO:0071345	0.00108365	2.94668	4.84406	13	254	cellular response to cytokine stimulus
down	GO:0002223	0.0345739	2.92926	1.8099	5	84	stimulatory C-type lectin receptor signaling pathway
down	GO:0072507	0.0017455	2.91136	4.48165	12	208	divalent inorganic cation homeostasis
down	GO:0038095	0.0225606	2.90348	2.19773	6	102	Fc-epsilon receptor signaling pathway
down	GO:0030100	0.00620955	2.89689	3.33969	9	155	regulation of endocytosis
down	GO:0010959	0.015524	2.86014	2.60955	7	122	regulation of metal ion transport
down	GO:0009607	0.000327301	2.8379	6.63372	17	311	response to biotic stimulus
down	GO:0006873	0.000540529	2.79683	6.29155	16	292	cellular ion homeostasis
down	GO:0097237	0.0172558	2.79564	2.66515	7	125	cellular response to toxic substance
down	GO:0042180	0.0119667	2.77206	3.08114	8	143	cellular ketone metabolic process
down	GO:0002831	0.0427184	2.75315	1.91763	5	89	regulation of response to biotic stimulus
down	GO:0072511	0.00452382	2.69474	4.39547	11	204	divalent inorganic cation transport
down	GO:1905330	0.0462737	2.68844	1.96072	5	91	regulation of morphogenesis of an epithelium
down	GO:0098655	0.00241362	2.66638	5.28617	13	251	cation transmembrane transport
down	GO:0045619	0.0484068	2.65219	1.98556	5	93	regulation of lymphocyte differentiation
down	GO:0002244	0.0324463	2.65156	2.39165	6	111	hematopoietic progenitor cell differentiation
down	GO:1903039	0.019328	2.52436	3.36124	8	156	positive regulation of leukocyte cell-cell adhesion
down	GO:0050878	0.0332186	2.41693	3.05313	7	143	regulation of body fluid levels
down	GO:0007596	0.0362446	2.36857	3.11097	7	145	blood coagulation
down	GO:0010638	0.00238753	2.3294	7.9297	17	371	positive regulation of organelle organization
down	GO:0050867	0.0187357	2.26614	4.67557	10	217	positive regulation of cell activation
down	GO:0032879	0.0188047	2.17683	5.38624	11	264	regulation of localization
down	GO:0002758	0.0320615	2.15533	4.39547	9	204	innate immune response-activating signal transduction
down	GO:0019725	0.00898742	2.11579	7.60319	15	372	cellular homeostasis
down	GO:0070482	0.0304452	2.08	5.06341	10	235	response to oxygen levels
down	GO:0001666	0.0395147	2.06825	4.56784	9	212	response to hypoxia
up	GO:0006614	6.39407e-09	8.94369	1.94656	14	93	SRP-dependent cotranslational protein targeting to membrane
up	GO:0006413	4.57177e-08	7.50519	2.26012	14	109	translational initiation
up	GO:0072599	4.58763e-08	7.50218	2.26053	14	108	establishment of protein localization to endoplasmic reticulum
up	GO:0034097	0.00106074	7.3008	0.790429	5	40	response to cytokine
up	GO:0000184	1.1493e-07	6.90674	2.42797	14	116	nuclear-transcribed mRNA catabolic process, nonsense-mediated decay
up	GO:0048872	0.000531281	6.6641	1.03223	6	51	homeostasis of number of cells
up	GO:0019222	3.45042e-07	6.07909	3.17441	15	204	regulation of metabolic process
up	GO:0006612	6.71282e-07	5.88	2.79546	14	134	protein targeting to membrane
up	GO:0016070	4.6095e-05	5.48051	2.13719	10	127	RNA metabolic process
up	GO:0019083	2.2497e-06	4.90029	3.53731	15	169	viral transcription
up	GO:0002181	0.0026291	4.74967	1.39773	6	67	cytoplasmic translation
up	GO:0006402	7.94914e-07	4.10929	5.65335	20	272	mRNA catabolic process
up	GO:0017148	0.00597834	3.96134	1.64868	6	79	negative regulation of translation
up	GO:0051048	0.0041155	3.75147	2.03029	7	97	negative regulation of secretion
up	GO:0051092	0.00234198	3.7265	2.34425	8	112	positive regulation of NF-kappaB transcription factor activity
up	GO:0048519	4.03736e-05	3.68523	5.13697	16	302	negative regulation of biological process
up	GO:0001889	0.0153456	3.67692	1.46516	5	70	liver development
up	GO:0007050	0.00846795	3.66057	1.77281	6	85	cell cycle arrest
up	GO:1904950	0.0051405	3.59	2.11401	7	101	negative regulation of establishment of protein localization
up	GO:0048167	0.0171617	3.56626	1.50702	5	72	regulation of synaptic plasticity
up	GO:0070498	0.0101418	3.5113	1.84191	6	88	interleukin-1-mediated signaling pathway
up	GO:0007417	0.0187651	3.48065	1.54182	5	75	central nervous system development
up	GO:0030522	0.0219368	3.33176	1.60454	5	78	intracellular receptor signaling pathway
up	GO:0002262	0.014131	3.24878	1.97892	6	95	myeloid cell homeostasis
up	GO:1905475	0.00981863	3.14862	2.38611	7	114	regulation of protein localization to membrane
up	GO:0051099	0.0308486	3.02601	1.75498	5	84	positive regulation of binding
up	GO:0071216	0.00793629	2.99474	2.86752	8	137	cellular response to biotic stimulus
up	GO:0051090	0.00042397	2.98142	5.54666	15	265	regulation of DNA-binding transcription factor activity
up	GO:1903039	0.00537065	2.96806	3.26521	9	156	positive regulation of leukocyte cell-cell adhesion
up	GO:0043484	0.0207483	2.96266	2.15587	6	103	regulation of RNA splicing
up	GO:0032270	0.0356357	2.904	1.82493	5	95	positive regulation of cellular protein metabolic process
up	GO:0072657	0.000560184	2.89903	5.6993	15	280	protein localization to membrane
up	GO:0033673	0.00632205	2.88795	3.34893	9	160	negative regulation of kinase activity
up	GO:0043043	9.24388e-06	2.85668	10.884	27	520	peptide biosynthetic process
up	GO:0070304	0.041711	2.77167	1.9047	5	91	positive regulation of stress-activated protein kinase signaling cascade
up	GO:0045859	0.0183342	2.76011	2.69841	7	136	regulation of protein kinase activity
up	GO:0034655	4.5683e-05	2.7437	9.91539	24	475	nucleobase-containing compound catabolic process
up	GO:0002221	0.0206222	2.68903	2.76287	7	132	pattern recognition receptor signaling pathway
up	GO:0090287	0.0309721	2.68236	2.36518	6	113	regulation of cellular response to growth factor stimulus
up	GO:0070663	0.0213972	2.66735	2.7838	7	133	regulation of leukocyte proliferation
up	GO:0043066	0.00151984	2.60518	6.28661	15	306	negative regulation of apoptotic process
up	GO:0071559	0.0425996	2.4714	2.55356	6	122	response to transforming growth factor beta
up	GO:0002791	0.0302642	2.46884	2.99291	7	144	regulation of peptide secretion
up	GO:0051251	0.0170068	2.42875	3.93314	9	189	positive regulation of lymphocyte activation
up	GO:0007283	0.017055	2.42746	3.93499	9	188	spermatogenesis
up	GO:0045785	0.0247827	2.40118	3.52227	8	171	positive regulation of cell adhesion
up	GO:0009617	0.00597786	2.37408	5.88156	13	281	response to bacterium
up	GO:0050867	0.0155947	2.33847	4.54198	10	217	positive regulation of cell activation
up	GO:0060548	0.000486907	2.30665	11.5747	24	553	negative regulation of cell death
up	GO:0000122	0.00104086	2.29548	10.0677	21	481	negative regulation of transcription by RNA polymerase II
up	GO:0051338	0.000583605	2.27438	11.7213	24	560	regulation of transferase activity
up	GO:0030098	0.029835	2.18604	4.3391	9	209	lymphocyte differentiation
up	GO:0045089	0.0199198	2.14912	5.42108	11	259	positive regulation of innate immune response
up	GO:0043207	0.00304252	2.12255	10.2561	20	490	response to external biotic stimulus
up	GO:0045937	0.00344207	2.09774	10.3691	20	496	positive regulation of phosphate metabolic process
