# Supplementary material for: Sampling time-dependent artifacts in single-cell genomics studies
Source: Genome Biol. 2020 May 11;21:112. doi: 10.1186/s13059-020-02032-0 (PMC7212672; doi:10.1186/s13059-020-02032-0)
Supplement: Supplementary file 4 — Additional file 4: Table 3. Gene signature associated to storage time in PBMC (measured by scRNA-seq and microarray), CLL (measured by scRNA-seq), and collagenase-dependent tissue dissociation (van den Brink). [file 13059_2020_2032_MOESM4_ESM.xlsx]

## Sheet: PBMC
Gene signature associated to storage time in PBMC (measured by scRNA-seq)
gene	direction
FTH1	up-regulated
EIF1	up-regulated
SERF2	down-regulated
TMSB10	down-regulated
CORO1A	down-regulated
MYL12A	down-regulated
TMSB4X	down-regulated
CD52	down-regulated
ACTB	down-regulated
IL32	down-regulated
PFN1	down-regulated
CFL1	down-regulated
B2M	down-regulated
PTPRCAP	down-regulated
ARPC1B	down-regulated
OAZ1	down-regulated
GIMAP4	down-regulated
RAC2	down-regulated
S100A4	down-regulated
TRAF3IP3	down-regulated
UCP2	down-regulated
CYBA	down-regulated
HCST	down-regulated
ARPC5	down-regulated
GZMA	down-regulated
EVL	down-regulated
ACTR3	down-regulated
PPP1CA	down-regulated
ANXA6	down-regulated
ATP6V0E1	down-regulated
MT-CO1	down-regulated
IL2RG	down-regulated
FAM65B	down-regulated
ATP5E	down-regulated
DYNLL1	down-regulated
HNRNPA2B1	down-regulated
ARHGDIB	down-regulated
TMBIM4	down-regulated
CREM	up-regulated
HSPA8	down-regulated
PSME2	down-regulated
CD53	down-regulated
H3F3B	up-regulated
LEPROTL1	up-regulated
ABRACL	down-regulated
GIMAP7	down-regulated
GABARAPL1	up-regulated
SH3BGRL3	down-regulated
ARPC3	down-regulated
PSMB9	down-regulated
POLR2L	down-regulated
ARID5A	up-regulated
MYL6	down-regulated
PSME1	down-regulated
ATP5J2	down-regulated
HMGB2	up-regulated
NDUFA3	down-regulated
TRAPPC1	down-regulated
PRF1	down-regulated
SELK	up-regulated
APRT	down-regulated
S100A11	down-regulated
ANXA1	down-regulated
PTPRC	down-regulated
HOPX	down-regulated
ITGB2	down-regulated
SELL	down-regulated
CIRBP	up-regulated
ANAPC16	down-regulated
NEDD8	down-regulated
ICAM2	down-regulated
EPB41L4A-AS1	up-regulated
SRSF5	down-regulated
UBL5	down-regulated
GABARAPL2	down-regulated
ARL6IP5	down-regulated
CKLF	down-regulated
CAP1	down-regulated
LTB	down-regulated
C1orf162	down-regulated
SPN	down-regulated
CNOT1	up-regulated
CLIC1	down-regulated
DBI	down-regulated
VAMP8	down-regulated
CD27	down-regulated
DAD1	down-regulated
TMEM230	down-regulated
ARPC4	down-regulated
NDUFA11	down-regulated
GMFG	down-regulated
CSTB	down-regulated
CARD16	down-regulated
FYB	down-regulated
LCK	down-regulated
BRK1	down-regulated
GPSM3	down-regulated
HLA-F	down-regulated
CXCR4	up-regulated
C11orf31	down-regulated
SKP1	down-regulated
TBC1D10C	down-regulated
PPIA	down-regulated
BANF1	down-regulated
LINC00861	down-regulated
KLRG1	down-regulated
ENO1	down-regulated
ZNF331	up-regulated
NDUFAF3	down-regulated
OSTF1	down-regulated
EMP3	down-regulated
CTSC	down-regulated
UQCR11	down-regulated
PYCARD	down-regulated
ANXA2	down-regulated
PSMB10	down-regulated
IFITM2	down-regulated
NOSIP	down-regulated
LSP1	down-regulated
PLAC8	down-regulated
RNF145	up-regulated
BLOC1S1	down-regulated
GLRX	down-regulated
PRELID1	down-regulated
ACAP1	down-regulated
CD3E	down-regulated
TALDO1	down-regulated
ACTG1	down-regulated
SPCS2	down-regulated
TSTD1	down-regulated
NFKBIA	up-regulated
FCGR3A	down-regulated
CIB1	up-regulated
KLRF1	down-regulated
SYAP1	up-regulated
CHD1	up-regulated
PIK3R1	up-regulated
ATPIF1	down-regulated
OST4	down-regulated
PRDX1	down-regulated
NDUFB2	down-regulated
PIK3IP1	up-regulated
NDUFB7	down-regulated
FAM177A1	up-regulated
TRMT112	down-regulated
G0S2	up-regulated
CCL4	down-regulated
NEAT1	up-regulated
ARPC2	down-regulated
POLD4	down-regulated
RARRES3	down-regulated
EDF1	down-regulated
TSPO	down-regulated
RP11-277L2.4	up-regulated
GSTK1	down-regulated
FKBP1A	down-regulated
FAM133B	up-regulated
MINOS1	down-regulated
APOBEC3C	down-regulated
CD2	down-regulated
ITM2B	down-regulated
UQCR10	down-regulated
BST2	down-regulated
SBDS	up-regulated
HLA-A	down-regulated
CAPZB	down-regulated
TXNIP	down-regulated
JUND	up-regulated
RNF213	down-regulated
STAT4	up-regulated
KMT2E	up-regulated
COX6B1	down-regulated
EIF1B	up-regulated
SUMO2	down-regulated
TSPYL2	up-regulated
ID2	down-regulated
LY6E	down-regulated
CRIP1	down-regulated
TNFAIP3	up-regulated
MGAT4A	up-regulated
SYTL3	up-regulated
IFNGR1	up-regulated
GSTP1	down-regulated
TMEM258	down-regulated
CTSW	down-regulated
SPOCK2	up-regulated
BIN2	down-regulated
FGR	down-regulated
EZR	up-regulated
CD44	up-regulated
APMAP	down-regulated
HNRNPH3	up-regulated
HLA-C	down-regulated
ELF1	up-regulated
RBM3	up-regulated
FCER1G	down-regulated
SAMSN1	up-regulated
ITGB1	down-regulated
RBM39	up-regulated
TSC22D3	up-regulated
GZMM	down-regulated
MYL12B	down-regulated
TMEM66	up-regulated
LITAF	up-regulated
SRGN	up-regulated
DNAJB6	up-regulated
GZMK	down-regulated
SPON2	down-regulated
RAP1B	down-regulated
GZMH	down-regulated
CST7	down-regulated
LDHB	down-regulated
CLIC3	down-regulated
RGS1	up-regulated
SNHG8	up-regulated
KLRD1	down-regulated
PMAIP1	up-regulated
IDI1	up-regulated
H1FX	up-regulated
JUN	up-regulated
SAT1	up-regulated
FGFBP2	down-regulated
GZMB	down-regulated
UBC	up-regulated
CD3D	down-regulated
NKG7	down-regulated
SLC2A3	up-regulated
MAP3K8	up-regulated
CALM2	down-regulated
PLIN2	up-regulated
CCL5	down-regulated
CD74	down-regulated
TYROBP	down-regulated
IL7R	down-regulated
C20orf24	up-regulated
CTSS	down-regulated
GNLY	down-regulated
ZFP36L1	up-regulated
LDHA	up-regulated
AIF1	down-regulated
GAPDH	up-regulated
LST1	down-regulated
MT2A	up-regulated
S100A8	down-regulated
S100A9	down-regulated
FTL	up-regulated
CST3	down-regulated
TIMP1	up-regulated

## Sheet: CLL
Gene signature associated to storage time in CLL (measured by scRNA-seq)
gene	direction
TSC22D3	up-regulated
CXCR4	up-regulated
PMAIP1	up-regulated
SF1	up-regulated
TXNIP	up-regulated
EIF1	up-regulated
CIRBP	up-regulated
UBC	up-regulated
TMSB4X	down-regulated
SRSF5	down-regulated
OAZ1	down-regulated
AC243960.1	down-regulated
SPIB	down-regulated
RIPOR2	down-regulated
TRAF3IP3	down-regulated
TRAC	down-regulated
PTPN6	down-regulated
UCP2	down-regulated
CD27	down-regulated
HIST1H4C	down-regulated
FCMR	down-regulated
DBI	down-regulated
IGHG4	down-regulated
DYNLL1	down-regulated
IGHM	down-regulated
EZR	up-regulated
IGHG1	down-regulated
SCIMP	down-regulated
POU2F2	down-regulated
HSPA8	down-regulated
PRDX1	down-regulated
IGLC2	down-regulated
IKZF3	down-regulated
LINC02397	down-regulated
CD79B	down-regulated
ACTB	down-regulated
VPREB3	down-regulated
PCDH9	down-regulated
ATP6V0E1	down-regulated
RAC2	down-regulated
TCL1A	down-regulated
ACTG1	down-regulated
MRPL51	down-regulated
AIM2	down-regulated
CLIC1	down-regulated
HLA-DQA1	down-regulated
TALDO1	down-regulated
RPS2	up-regulated
DYNC1I2	down-regulated
EIF1B	up-regulated
PRDM2	up-regulated
IGHG3	down-regulated
LBH	down-regulated
CD52	down-regulated
STX7	down-regulated
METTL8	down-regulated
LINC01480	down-regulated
AC004687.1	down-regulated
DAD1	down-regulated
CEMIP2	up-regulated
ARPC1B	down-regulated
MT-ND3	down-regulated
APOBEC3G	down-regulated
IL10RA	up-regulated
FGR	down-regulated
CD180	down-regulated
HVCN1	down-regulated
FCRL5	down-regulated
IGLC3	down-regulated
IFI16	down-regulated
GDI2	down-regulated
CD53	down-regulated
SBDS	up-regulated
RALGPS2	down-regulated
PSMB9	down-regulated
CYB561A3	down-regulated
CORO1A	down-regulated
ARPC5	down-regulated
S100A11	down-regulated
SMIM14	down-regulated
FCRLA	down-regulated
H3F3B	up-regulated
LAPTM5	up-regulated
FAM118A	down-regulated
SOD1	down-regulated
RSRP1	down-regulated
IRF2	down-regulated
ANAPC16	down-regulated
ZNF706	down-regulated
NDUFB2	down-regulated
CCDC88A	down-regulated
GPATCH11	down-regulated
NOSIP	down-regulated
SKAP2	down-regulated
JUND	up-regulated
IL2RG	down-regulated
ST6GAL1	down-regulated
SLAMF6	down-regulated
APOBEC3C	down-regulated
AC245060.5	down-regulated
BANF1	down-regulated
BLNK	down-regulated
ACTR3	down-regulated
ALOX5AP	down-regulated
NDUFAF3	down-regulated
RBM3	up-regulated
PSMB8	down-regulated
RNASEH2B	down-regulated
AP2S1	down-regulated
MRPS31	down-regulated
NDUFB1	down-regulated
BRK1	down-regulated
ATP5IF1	down-regulated
KIAA0040	down-regulated
ARL6IP5	down-regulated
SIT1	down-regulated
CSK	down-regulated
PARP1	down-regulated
CTSS	down-regulated
CSTB	down-regulated
IGHD	down-regulated
TRAPPC1	down-regulated
LSM10	down-regulated
UQCR10	down-regulated
LMO4	down-regulated
ZFP36L1	down-regulated
MS4A1	down-regulated
FTH1	up-regulated
HLA-DRB5	down-regulated
ABCA6	down-regulated
SEC62	down-regulated
KMT2E	up-regulated
CCDC191	down-regulated
SMAP2	up-regulated
BTG1	up-regulated
ZFP36L2	up-regulated
PCIF1	up-regulated
DDIT3	up-regulated
MEF2C	down-regulated
HSPA5	up-regulated
CCNL1	up-regulated
SELL	down-regulated
STK4	up-regulated
ANKRD12	up-regulated
CCDC59	up-regulated
MTRNR2L8	up-regulated
FCRL2	down-regulated
BACH1	up-regulated
FAM133B	up-regulated
PELI1	up-regulated
RNMT	up-regulated
PIK3IP1	up-regulated
CDC42	up-regulated
DDX6	up-regulated
COMMD2	up-regulated
RBM39	up-regulated
THEMIS2	up-regulated
RBM38	up-regulated
RNF19A	up-regulated
USP16	up-regulated
ELF1	up-regulated
ARID5B	up-regulated
NOP53	up-regulated
TOMM5	up-regulated
EPB41L4A-AS1	up-regulated
SYAP1	up-regulated
SINHCAF	up-regulated
SNHG9	up-regulated
SESN3	up-regulated
ANKRD11	up-regulated
OSER1	up-regulated
HMGB2	up-regulated
RSRC2	up-regulated
FAM111B	up-regulated
PDE4B	up-regulated
SECISBP2L	up-regulated
TMEM123	up-regulated
CYTIP	up-regulated
COPA	up-regulated
CIR1	up-regulated
CTLA4	up-regulated
SFPQ	up-regulated
RNF41	up-regulated
YPEL5	up-regulated
ITM2B	up-regulated
G3BP2	up-regulated
SAT1	up-regulated
SMCHD1	up-regulated
GGNBP2	up-regulated
BAZ2A	up-regulated
DDX3Y	up-regulated
HERPUD1	up-regulated
NFKBIA	up-regulated
SREK1	up-regulated
CALR	up-regulated
MDM4	up-regulated
JUNB	up-regulated
ID3	up-regulated
APOD	up-regulated
KLF6	up-regulated

## Sheet: Baechler
Gene signature associated to storage time in PBMC (measured by microarrays)
gene	direction
ID1	up-regulated
ADORA2A	down-regulated
CDC42	up-regulated
GPKOW	down-regulated
PHLDA2	up-regulated
ARMC8	down-regulated
MFAP3	down-regulated
GART	down-regulated
ZNF175	down-regulated
KEAP1	down-regulated
ZNF609	down-regulated
HMGCR	down-regulated
CCR2	down-regulated
LZTR1	down-regulated
NR4A2	up-regulated
JUN	up-regulated
UTP14C	down-regulated
KDM6A	down-regulated
HSPA1A	down-regulated
CALR	down-regulated
NAT1	down-regulated
TMEM186	down-regulated
PIK3R4	down-regulated
MIR22HG	up-regulated
CCR2	down-regulated
NUP133	down-regulated
CD28	down-regulated
GLMN	down-regulated
KIFBP	down-regulated
XRCC4	down-regulated
TRAV8-6	down-regulated
ZNF230	down-regulated
CKAP5	down-regulated
HSPA1B	down-regulated
ZNF200	down-regulated
NR4A2	up-regulated
NCBP1	down-regulated
STK38L	down-regulated
HCP5	down-regulated
PTPN13	down-regulated
HERC3	down-regulated
ENPP4	down-regulated
BRWD1	down-regulated
IVD	down-regulated
FADD	down-regulated
MICA	up-regulated
PREPL	down-regulated
UMPS	down-regulated
ADM	up-regulated
FASLG	down-regulated
RBM12	down-regulated
FOSB	up-regulated
HERC4	down-regulated
NFE2L1	down-regulated
ZSCAN9	down-regulated
CD83	up-regulated
TERF1	down-regulated
MINPP1	down-regulated
LRRN3	down-regulated
ZNF137P	down-regulated
SEC23B	down-regulated
LPIN2	down-regulated
IQSEC1	down-regulated
LIN37	NA
SZT2	down-regulated
CBY1	down-regulated
ZEB1	NA
PUM3	down-regulated
MINA	NA
BRD8	down-regulated
ASF1A	down-regulated
GEMIN2	down-regulated
TRIM32	down-regulated
TBC1D31	down-regulated
FPGT	down-regulated
ATP6V1C1	down-regulated
TRAT1	down-regulated
TERF1	down-regulated
GPR171	down-regulated
TAF4	down-regulated
KDM4A	down-regulated
TNFRSF17	down-regulated
FAM50B	NA
GTF2E1	down-regulated
MAPRE2	down-regulated
RFC1	down-regulated
CLIC5	down-regulated
ACSL4	NA
FUS	NA
RUNX1	down-regulated
ZNF443	down-regulated
ACTL6A	down-regulated
RBBP5	down-regulated
SH2D1A	down-regulated
ASCC3	down-regulated
S1PR1	down-regulated
MFAP1	down-regulated
SPART	down-regulated
RUNX1	down-regulated
TMEM268	down-regulated
TOP1	down-regulated
UST	down-regulated
KLF10	up-regulated
ZNF189	down-regulated
ZNF217	down-regulated
NLRP3	down-regulated
NUP160	down-regulated
CHERP	down-regulated
CLN5	down-regulated
MON2	down-regulated
NIT1	down-regulated
DUSP2	up-regulated
RLN2	down-regulated
PPP1R15A	up-regulated
IL18RAP	down-regulated
RSBN1	down-regulated
TFCP2	down-regulated
BCL11A	down-regulated
DNAJC24	down-regulated
HPS5	down-regulated
GPLD1	downregulated
ZC3H13	down-regulated
CTRL	up-regulated
SLC25A12	down-regulated
IL16	down-regulated
GCA	down-regulated
ETFDH	down-regulated
C12orf29	down-regulated
CRTAM	down-regulated
GBP1	down-regulated
STK17A	down-regulated
CX3CR1	down-regulated
NFIL3	up-regulated
CSTF2T	down-regulated
NFKBIA	up-regulated
ALKBH1	down-regulated
PLK2	up-regulated
H1-4	up-regulated
IFNAR2	down-regulated
ANK3	down-regulated
EEF1AKNMT	down-regulated
FKTN	down-regulated
GLS	down-regulated
DPY19L4	down-regulated
DCLRE1A	down-regulated
LDLRAD4	down-regulated
PTX3	up-regulated
RECK	down-regulated
NIPA2	down-regulated
CAND1	down-regulated
AARS1	down-regulated
GADD45B	up-regulated
USO1	down-regulated
SIT1	down-regulated
RBM4B	down-regulated
CPOX	down-regulated
FPR2	down-regulated
AQR	down-regulated
IGHV5-78	down-regulated
VPS4B	down-regulated
HNRNPF	down-regulated
RANBP9	down-regulated
ADRB2	down-regulated
GOT1	down-regulated
LEPROTL1	down-regulated
LIG4	down-regulated
RARS1	down-regulated
HINFP	down-regulated
ANAPC10	down-regulated
DGCR2	down-regulated
HOXB2	down-regulated
NUP98	down-regulated
SMAD4	down-regulated
VEGFA	up-regulated
MTHFS	down-regulated
MAF	down-regulated
LOC103344931	down-regulated
CASP3	down-regulated
ZNF330	down-regulated
THOC1	down-regulated
SEC23IP	down-regulated
RRAS2	NA
TBC1D4	down-regulated
TNFAIP1	down-regulated
KDM4C	down-regulated
CRYBG1	down-regulated
VEGFA	up-regulated
PNP	down-regulated
MAP3K4	down-regulated
HIBCH	down-regulated
UBR5	down-regulated
NUP42	down-regulated
ARL4A	up-regulated
BRCA1	down-regulated
CYB5B	down-regulated
CD59	down-regulated
SETX	down-regulated
CCR6	down-regulated
AASDHPPT	down-regulated
LRIG1	NA
HSPA1L	down-regulated
TRAC	down-regulated
TMEM63A	down-regulated
CDKN1A	up-regulated
JUNB	up-regulated
COPB2	down-regulated
PEX3	down-regulated
TNFAIP3	up-regulated
FAM171A1	down-regulated
GUSBP14	down-regulated
SH2D1A	down-regulated
SEC62	down-regulated
TARP	down-regulated
LFNG	down-regulated
CASP10	down-regulated
CRYZ	down-regulated
SNX1	down-regulated
ZNF267	down-regulated
METTL3	NA
SLA	down-regulated
CENPC	down-regulated
INSIG2	down-regulated
SRP54	down-regulated
FEN1	down-regulated
EIF1	up-regulated
STK39	down-regulated
EMC2	down-regulated
CXCR3	down-regulated
TNFRSF1A	down-regulated
STX7	down-regulated
TNIK	down-regulated
LARS2	down-regulated

## Sheet: van den Brink
Gene signature associated to collagenase treatment in mouse satellite cells
gene	direction
CEBPB	up-regulated
ID3	up-regulated
JUND	up-regulated
HSPB1	up-regulated
DUSP1	up-regulated
DNAJB1	up-regulated
FOS	up-regulated
HSPA8	up-regulated
ATF3	up-regulated
MT1M	up-regulated
HSP90AB1	up-regulated
JUNB	up-regulated
HSPH1	up-regulated
JUN	up-regulated
HSPA1A	up-regulated
HSPA1B	up-regulated
NFKBIA	up-regulated
EGR1	up-regulated
FOSB	up-regulated
CEBPD	up-regulated
SOCS3	up-regulated
NR4A1	up-regulated
UBC	up-regulated
ZFP36	up-regulated
PPP1R15A	up-regulated
BTG2	up-regulated
IER2	up-regulated
