# Supplementary material for: Sampling time-dependent artifacts in single-cell genomics studies
Source: Genome Biol. 2020 May 11;21:112. doi: 10.1186/s13059-020-02032-0 (PMC7212672; doi:10.1186/s13059-020-02032-0)
Supplement: Supplementary file 5 — Additional file 5: Table 4. Transcription factor binding site motif enrichment analysis at sampling time-sensitive enhancers. [file 13059_2020_2032_MOESM5_ESM.xlsx]

## Sheet: Integrative ATAC RNA
Transcription factor binding site motif enrichment analysis at sampling time-sensitive enhancers.
Names	null.median	DN peaks	UP peaks	specific.UP	specific.DN
JUN::JUNB	0.744194	2.62469	36.2233	1	0
JUNB	0.466635	2.10125	32.4802	1	0
FOSL1	0.150668	1.95107	30.902	1	0
SMAD2::SMAD3::SMAD4	1.04334	1.87474	28.0427	1	0
Bach1::Mafk	0.0321508	1.48299	23.6133	1	0
SP1	0.0159142	0.0567843	24.7885	1	0
SP2	0.0967965	0.00771876	23.1788	1	0
NFE2	1.71374	2.3109	20.0865	1	0
FIGLA	0.386479	2.28854	18.6017	1	0
SP8	0.36381	0.122409	14.1696	1	0
HIC2	1.60918	0.0477003	12.258	1	0
USF1	1.02962	2.08513	13.4287	1	0
Hand1::Tcf3	0.0175035	2.48555	13.2865	1	0
Stat6	1.64456	39.3569	0.958729	0	1
ONECUT2	0.0398133	28.998	2.067	0	1
HOXD11	0.291047	26.1163	2.1522	0	1
IRF9	0.00153473	24.887	2.16221	0	1
IRF3	1.16111	20.5223	0.64728	0	1
Stat4	3.13552	18.0057	0.922897	0	1
BARHL2	1.08405	16.991	1.35421	0	1
HOXC13	1.88341	15.306	0.311029	0	1
IRF2	3.65833	14.395	1.38111	0	1
OLIG3	1.16903	13.6532	2.97678	0	1
TEAD1	0.716748	13.3203	1.81856	0	1
SOX13	1.94393	13.1903	2.93521	0	1
PAX3	3.49132	12.3047	1.27142	0	1
VSX1	1.59016	11.7096	2.65208	0	1
SIX1	3.51118	11.2733	0.779381	0	1
VSX2	2.25773	10.8386	2.50159	0	1
Gfi1	0.631881	10.7496	1.38467	0	1
VENTX	0.58125	10.6056	2.78732	0	1
STAT1	0.0433921	10.5598	0.289427	0	1
IRF4	1.8751	10.4045	0.00545407	0	1
IRF8	1.24963	10.2218	0.0724773	0	1
Klf12	6.35582e-05	0.0211857	2.42515	0	0
ZEB1	3.55908	0.00997809	2.39948	0	0
MGA	0.224507	0.560232	2.36038	0	0
Mlxip	1.08609	0.000181025	1.79601	0	0
CTCF	2.28692	0.00114774	2.8915	0	0
TFAP2C(var.2)	0.18028	0.00110749	2.3269	0	0
MYCN	0.0637222	0.000443153	1.64991	0	0
Id2	0.631407	6.02712e-05	1.49537	0	0
NFIX	1.86843	1.23444	2.53883	0	0
TFAP2B(var.2)	0.400646	2.39072e-05	1.71295	0	0
TP73	1.05214	0.43937	1.55181	0	0
HES5	1.65092	0.0240994	1.23055	0	0
MNT	0.0129618	0.0398195	1.16495	0	0
CTCFL	0.15065	7.84263e-12	2.01297	0	0
ZNF740	0.0968355	6.37939e-06	1.02305	0	0
SNAI2	4.00657e-06	0.901723	2.06375	0	0
GCM1	0.00684663	0.0136766	1.32697	0	0
TFAP2B(var.3)	2.86802	8.89228e-07	1.02502	0	0
MXI1	0.0319213	0.000123417	1.12993	0	0
SREBF1	0.210351	2.8997	2.66409	0	0
CREB3L1	0.0708608	0.0787698	0.893025	0	0
SCRT2	0.826654	0.981547	1.30697	0	0
NFIC	1.70149	1.23675	1.65459	0	0
MTF1	0.496509	0.000172918	0.751992	0	0
MZF1	0.145259	3.0397e-09	0.618242	0	0
TFAP2B	0.838953	4.46112e-08	0.783239	0	0
SPIB	3.14628	1.0811	1.18676	0	0
ESR1	0.80454	0.0157571	0.572628	0	0
SRF	0.0358471	1.37121	1.30709	0	0
HES7	1.00912	0.00104315	0.54305	0	0
Nr5a2	0.0891205	0.0922963	0.557617	0	0
ZBTB7C	0.000149024	0.00177926	0.453755	0	0
ZIC4	1.28	1.28285e-06	0.303019	0	0
Creb3l2	0.031719	0.00159236	0.283032	0	0
PPARG	1.34057	0.0768113	0.388046	0	0
TFAP2A(var.2)	3.06532	6.7793e-10	0.523442	0	0
EGR3	1.11465	9.76275e-05	0.389818	0	0
EGR1	0.0511855	2.76664e-08	0.328336	0	0
PAX5	1.03024	0.000165804	0.20476	0	0
Znf423	3.48936	0.000783416	0.216892	0	0
NRF1	1.50056	1.13346e-06	0.409285	0	0
TP63	3.28815	0.303825	0.408993	0	0
EN2	0.0296816	2.57548	1.67471	0	0
HEY2	0.646238	0.00100958	0.169731	0	0
BHLHE40	3.84741	0.00119585	0.153792	0	0
HEY1	0.336109	5.29748e-07	0.127382	0	0
Hes1	1.82874	5.36228e-05	0.159453	0	0
KLF13	0.768328	0.000895375	0.0869617	0	0
Arntl	2.53026	3.57503e-05	0.0800979	0	0
NR2F2	1.14685	0.555656	0.613413	0	0
NR4A2::RXRA	0.760318	0.000478453	0.0338233	0	0
ZBTB7B	0.405072	1.1202e-10	0.0191513	0	0
NFYB	3.64784	0.0175322	0.0390074	0	0
CREB3	3.91706	0.00968136	0.0230312	0	0
NFKB1	1.19489	1.11684e-07	0.0125316	0	0
GLIS3	0.336583	0.00152897	0.0153701	0	0
NFKB2	1.93688	7.2239e-07	0.00852014	0	0
CENPB	0.748224	1.54553e-12	3.60658e-14	0	0
GMEB2	1.04509	3.68455e-07	2.19224e-11	0	0
GLIS1	3.51138	8.50778e-13	2.00387e-13	0	0
Atf1	0.627166	7.13432e-09	3.93081e-08	0	0
MYBL2	2.86827	3.24601e-06	2.49388e-10	0	0
HIF1A	0.445216	1.78401e-15	1.8216e-06	0	0
TFDP1	0.104148	2.89298e-16	3.01518e-10	0	0
Gmeb1	0.472649	1.05845e-07	6.07555e-12	0	0
ELK1	0.0157953	8.07434e-05	5.5063e-08	0	0
E2F1	2.08502	8.53709e-09	3.25489e-10	0	0
E2F8	1.983	2.76053e-05	1.86974e-05	0	0
ETV5	0.424999	0.000161341	8.82211e-06	0	0
ELK3	1.72672	0.000938546	1.00483e-08	0	0
Arnt	1.37974	2.65994e-07	0.00211085	0	0
MYB	1.18939	3.2142e-05	1.9107e-11	0	0
ARNT::HIF1A	1.31969	1.15029e-11	0.00759792	0	0
E2F4	0.0173263	4.82164e-17	2.65162e-11	0	0
ESRRB	0.549477	0.0402337	0.0553668	0	0
E2F7	0.00546417	9.45667e-06	3.57834e-09	0	0
GLIS2	0.116015	4.9584e-11	0.00092937	0	0
RELB	0.153773	0.000190663	0.00375332	0	0
ZBED1	0.118329	1.40772e-05	0.000352269	0	0
E2F3	1.1565	0.00798706	2.69112e-09	0	0
Tcfl5	0.532684	1.93463e-06	0.000151732	0	0
RELA	2.63337	0.000369507	8.0044e-05	0	0
HNF4G	3.65588	1.82738	1.89563	0	0
MLX	0.239861	0.00719854	0.0082401	0	0
ETV1	2.99808	0.0115019	0.000312753	0	0
PAX1	1.16247	0.00350355	3.43676e-05	0	0
REL	0.74933	3.40192e-05	0.000382674	0	0
NR1A4::RXRA	0.548492	0.00404394	0.0175394	0	0
Rarg(var.2)	2.69965	1.85944e-05	0.00285002	0	0
ZBTB7A	0.55568	0.0022728	0.0601392	0	0
ETV3	0.105732	0.0214952	0.00181792	0	0
PROX1	0.907046	0.0585111	0.000188843	0	0
XBP1	3.00194	0.0686627	0.00226261	0	0
HSF4	3.20521	0.0614575	5.47902e-07	0	0
ELF4	2.19706	0.0167304	6.2387e-05	0	0
ZIC3	0.643405	1.27194e-07	0.00311699	0	0
Esrra	3.69676	0.130021	0.021533	0	0
RARA(var.2)	3.66837	0.0303517	0.0264871	0	0
YY2	3.01919	0.0696601	0.000363833	0	0
Esrrg	1.68753	0.05267	0.0278943	0	0
Rarb(var.2)	2.44037	0.0314154	0.00141897	0	0
RXRA::VDR	2.40227	0.145475	3.85601e-06	0	0
NR4A1	0.280933	0.121738	0.00295552	0	0
RARA::RXRG	0.0304689	0.153295	0.0372568	0	0
NR3C1	0.0846329	0.0917021	0.00271419	0	0
RARA::RXRA	0.0202922	0.347344	0.169795	0	0
RXRB	0.121788	0.0322645	0.0136451	0	0
NEUROD2	0.457551	1.2813	0.904696	0	0
Rarb	0.140713	0.212373	0.155114	0	0
ZNF282	0.310784	0.0856848	0.00602415	0	0
Rxra	1.85274	0.187595	0.0152896	0	0
ERF	0.336209	0.14032	0.02043	0	0
RORA	1.50731	0.165354	0.166724	0	0
MZF1(var.2)	0.337776	3.50732e-06	0.0855397	0	0
Hes2	1.6796e-05	0.482333	0.190056	0	0
Gabpa	0.00838544	0.123683	0.10241	0	0
FEV	0.0164371	0.241807	0.00902475	0	0
NR3C2	1.46064	0.190658	0.00497272	0	0
Nr2e3	2.9266	0.196859	0.00799438	0	0
NR4A2	0.536939	0.315527	0.754659	0	0
RARA	1.07856	0.250593	0.0523063	0	0
Ar	0.671855	0.299991	0.00891992	0	0
ELF1	0.634587	1.03803	0.488533	0	0
Nr2f6	0.160788	0.224408	0.0529688	0	0
TFCP2	1.35273	0.451599	3.81084e-06	0	0
HSF1	1.61484	0.549224	6.46578e-08	0	0
E2F2	0.00881034	0.576719	0.00012664	0	0
HSF2	0.0432027	0.630446	2.77472e-05	0	0
RXRG	1.86651	0.453282	0.0119638	0	0
OTX1	0.163232	0.729311	2.41188e-06	0	0
Spz1	0.354113	0.693511	0.086011	0	0
FLI1	0.365316	0.800202	0.00109388	0	0
EHF	0.00443771	0.822728	0.0162151	0	0
NFATC1	0.000954112	0.62759	0.00123453	0	0
TEAD3	0.171865	1.29779	0.32696	0	0
BCL6B	0.304537	0.74578	0.00208746	0	0
Nr2f6(var.2)	0.0109732	0.816782	0.0926586	0	0
ERG	0.746184	1.02536	0.00830862	0	0
ELK4	0.0326363	1.46056	0.672913	0	0
IRF5	0.0297632	1.1103	1.95326e-05	0	0
ETV6	0.00161658	0.897018	0.257561	0	0
RHOXF1	0.0951076	0.823029	0.115497	0	0
ETS1	0.762478	1.85672	0.434613	0	0
SCRT1	0.288669	2.18894	0.750825	0	0
NKX2-8	0.0442832	1.51165	0.0872292	0	0
GRHL1	2.57516	2.26595	0.00703443	0	0
NR1H2::RXRA	0.000194294	2.28839	0.0140936	0	0
ELF3	0.00938069	2.4332	0.244933	0	0
Pax6	3.92478	2.93407	0.417979	0	0
THAP1	2.99159	0.221714	9.65436	0	0
Hic1	0.211373	0.733053	9.60599	0	0
NFIC::TLX1	0.524396	0.449349	8.05101	0	0
Zfx	0.0295042	0.0006495	8.59651	0	0
NEUROG2	3.53324	1.87482	8.44033	0	0
Npas2	2.90199	1.25768	7.27554	0	0
PLAG1	3.41424	6.5629e-08	6.57951	0	0
SP4	3.43197	0.000117037	5.86301	0	0
FOSB::JUNB(var.2)	3.51294	1.99854	6.76183	0	0
BATF3	3.66975	2.19714	6.67146	0	0
TBX1	2.71355	0.80267	5.39174	0	0
EGR2	0.00280534	0.288453	5.5253	0	0
USF2	0.911416	0.367733	4.67658	0	0
FOSL1::JUN(var.2)	2.47827	2.12262	5.87223	0	0
JUN::JUNB(var.2)	5.22735e-05	1.49017	4.88232	0	0
MAX	3.44665	0.339317	4.25727	0	0
SREBF2(var.2)	1.06589	0.524291	4.17349	0	0
TFE3	0.488843	0.302251	3.96318	0	0
TFEC	3.40165	1.95535	5.32336	0	0
ATF7	0.504427	0.775731	4.00502	0	0
JDP2(var.2)	2.04801	1.91457	4.79804	0	0
KLF14	1.5208	0.000199644	3.46619	0	0
Smad4	2.04651	0.2245	3.50033	0	0
CREB1	1.4811	2.24464	5.36105	0	0
INSM1	1.93576	1.39444e-06	3.25908	0	0
TBX4	0.628238	0.842089	3.27428	0	0
E2F6	2.00745	0.157657	3.84041	0	0
Pparg::Rxra	0.296845	0.261264	3.10119	0	0
MSX1	0.0749831	3.30134	1.73906	0	0
NFIA	0.141983	4.98748	2.90521	0	0
TBX20	0.0705186	4.44903	2.51591	0	0
GBX1	3.78714	4.94874	2.35434	0	0
LHX2	1.5666	4.58965	1.36384	0	0
LBX1	0.0100078	3.76825	0.957435	0	0
RFX5	2.64761	3.69919	0.682478	0	0
RUNX3	2.76802	4.61244	1.18822	0	0
BHLHE22	0.00314321	3.71623	0.588507	0	0
GBX2	0.957718	6.18086	2.0771	0	0
RBPJ	2.35475	4.75798	1.33468	0	0
CEBPG	0.701535	3.4984	0.604095	0	0
CUX1	0.269626	3.22065	0.0356539	0	0
T	0.206542	6.09596	2.13094	0	0
CEBPE	1.20552	4.22658	1.18848	0	0
HOXA5	0.60718	7.97967	2.8252	0	0
RORC	1.5227	4.38675	0.624605	0	0
CEBPB	1.11603	4.34066	1.34911	0	0
CEBPD	0.814253	6.07492	1.96772	0	0
Crx	0.406678	3.60679	0.0922012	0	0
Rfx1	2.57541	4.78115	0.264306	0	0
YY1	0.551321	5.22725	1.09957	0	0
Lhx8	1.83387	5.2927	0.5106	0	0
PAX4	0.457245	5.5633	1.02218	0	0
PBX1	0.928489	7.43157	1.99066	0	0
GSC2	0.217484	4.37936	0.0389375	0	0
BSX	1.39479	6.44692	1.25621	0	0
NKX3-2	0.191489	4.84415	0.281063	0	0
EVX2	3.24837	9.4869	2.89379	0	0
NFATC3	0.0923809	4.02896	0.0412868	0	0
Dmbx1	0.809708	4.06046	0.0224945	0	0
MSX2	3.36513	8.6293	2.34408	0	0
GATA5	0.401302	9.13041	2.35845	0	0
Nkx3-1	0.0944504	5.68105	0.458595	0	0
Pitx1	0.553899	4.90633	0.0607725	0	0
RFX3	2.44713	6.22014	0.642538	0	0
GATA3	0.35399	8.89181	1.87231	0	0
GSC	2.65418	6.1632	0.473104	0	0
DMRT3	1.81998	6.19924	0.058955	0	0
Dux	0.359222	8.46321	1.62135	0	0
PRDM1	0.914325	6.43148	0.58642	0	0
RFX4	2.16493	6.87647	0.657752	0	0
TEF	1.99878	8.75704	1.881	0	0
OLIG1	1.89826	9.81843	2.47594	0	0
SOX9	1.1507	7.47002	0.926979	0	0
BHLHE23	1.5524	8.33981	1.50983	0	0
Bcl6	3.25634	8.5427	0.846057	0	0
Msx3	0.232847	9.06689	1.0236	0	0
RFX2	0.351448	8.64267	0.835349	0	0
RAX2	0.340947	9.9499	1.86587	0	0
TCF7L1	3.92707e-06	9.29441	0.993826	0	0
GRHL2	3.60741	8.62654	0.0360214	0	0
SPI1	0.247205	8.9421	0.721721	0	0
HOXC11	3.02405	9.49823	0.038444	0	0
BACH2	0.00612165	5.03785	47.755	0	0
KLF9	2.91606	7.44079	45.5969	0	0
FOS::JUN	2.52916	7.24521	43.6701	0	0
Myod1	4.3644	9.75749	48.622	0	0
FOSL2::JUN	3.85381	8.456	43.6042	0	0
FOSL2::JUND	6.98553	7.33381	41.9735	0	0
ZNF263	6.17028	26.0923	57.1357	0	0
FOSL2::JUNB	9.52635	8.40147	39.3473	0	0
FOSB::JUNB	40.6839	6.50683	37.1418	0	0
FOS::JUND	2.07858	8.75746	37.9997	0	0
FOSL2	0.0302113	4.5438	34.4163	0	0
ASCL1	0.738165	7.80132	39.967	0	0
FOSL1::JUN	3.46981	8.19602	34.8497	0	0
FOS::JUNB	0.952932	5.36042	33.3079	0	0
Ascl2	0.603432	14.4731	40.6513	0	0
FOS	1.24854	5.42769	31.8726	0	0
FOSL1::JUNB	0.436873	8.83759	34.0713	0	0
TCF4	0.836259	7.56993	34.2205	0	0
JUN(var.2)	9.53589	14.1763	37.0455	0	0
JDP2	0.00832472	4.21749	30.7016	0	0
FOSL1::JUND	1.06654	12.2628	35.8306	0	0
JUND	0.418435	3.56878	28.9285	0	0
Myog	8.14645	8.16373	33.941	0	0
MAF::NFE2	3.83456	16.8994	35.9735	0	0
Bhlha15	1.44155	10.7377	33.1525	0	0
NHLH1	3.35857	5.36796	30.3524	0	0
TCF3	1.99817	5.07806	28.7726	0	0
ID4	10.7443	3.55536	25.454	0	0
Tcf12	2.85978	9.21569	29.709	0	0
TFAP4	0.330641	8.32646	27.7071	0	0
Nfe2l2	0.155175	7.79411	26.4048	0	0
ZSCAN4	0.905963	15.8472	29.0571	0	0
BATF::JUN	0.262516	16.5635	29.0449	0	0
RUNX1	16.0356	19.6171	30.5552	0	0
MSC	2.30867	3.89874	21.3054	0	0
PKNOX2	26.6706	5.27623	21.6344	0	0
SP3	7.82729	2.88679	20.6092	0	0
ZBTB18	1.11055	16.3581	26.446	0	0
KLF5	6.31007	0.0251243	16.9509	0	0
KLF16	16.8306	0.0103551	15.0684	0	0
NEUROD1	1.81214	5.01589	18.9938	0	0
PBX3	6.69835	2.91398	16.2923	0	0
Ahr::Arnt	0.817814	3.20045	16.4887	0	0
EWSR1-FLI1	1.42043	11.2293	22.5306	0	0
MAFK	0.213666	25.1565	29.2214	0	0
MEIS2	0.177895	4.64628	14.8319	0	0
Twist2	2.46834	8.91387	17.2494	0	0
TWIST1	0.787514	17.5244	22.0343	0	0
MEIS1	1.97257	5.81688	13.4224	0	0
Gata4	13.379	11.7061	16.5127	0	0
TGIF2	6.13312	3.90907	11.7215	0	0
Klf1	7.45492	0.12921	9.54387	0	0
KLF4	2.13542	5.20338	12.6256	0	0
MEIS3	0.254486	3.90055	10.8843	0	0
JUN	23.7558	7.167	13.9804	0	0
PBX2	0.515567	7.64527	12.6797	0	0
MAFG::NFE2L1	0.981523	4.73371	10.5479	0	0
PKNOX1	5.64846	5.20855	11.2352	0	0
TBX5	9.18104	2.2617	8.84132	0	0
ZNF143	13.8034	2.92232	9.03659	0	0
TGIF1	22.661	3.77986	10.0607	0	0
JUND(var.2)	1.37637	6.30752	11.5196	0	0
FOSL2::JUN(var.2)	2.10784	3.7749	8.91373	0	0
Pax2	6.62299	1.06605	7.00253	0	0
FOSL1::JUND(var.2)	4.64857	1.90187	7.52875	0	0
MLXIPL	8.99029	0.208525	6.17569	0	0
FOSL2::JUND(var.2)	1.98277	4.6055	8.71468	0	0
Tcf21	4.40908	7.03292	10.4872	0	0
Mafb	6.60951	8.84996	11.2437	0	0
ATF4	3.64639	4.95606	8.61628	0	0
RREB1	3.13666	32.0358	25.9325	0	0
TFEB	5.67291	0.500816	4.97223	0	0
MAFG	0.939588	7.80983	10.0097	0	0
ESR2	9.18793	0.324407	4.73652	0	0
FOSL2::JUNB(var.2)	6.13885	5.01486	7.46254	0	0
FOSB::JUN	7.78078	4.99563	7.32792	0	0
Srebf1(var.2)	5.24759	0.354806	4.24332	0	0
Atf3	19.7457	1.02476	4.53732	0	0
MYF6	6.01751	5.81267	7.29901	0	0
JUNB(var.2)	3.62677	3.84404	6.0205	0	0
NRL	39.6265	12.028	10.5395	0	0
TBX15	6.19245	1.31891	4.59808	0	0
Foxa2	1.01641	74.6995	49.0639	0	0
MITF	13.0083	2.51948	5.47589	0	0
TFAP2A	10.7106	4.21484e-05	3.77904	0	0
TBR1	1.51472	3.56865	5.0391	0	0
MYC	4.1951	0.00816174	2.59431	0	0
ZNF410	16.9772	4.03865	5.20119	0	0
MAX::MYC	23.2365	0.941233	3.08583	0	0
MAFF	0.0387307	47.8568	31.7787	0	0
FOXA1	6.96189	28.6137	19.2365	0	0
Atoh1	0.0138734	11.3664	9.19089	0	0
TBX2	0.0391427	3.58444	4.35153	0	0
TP53	7.47189	1.65057	2.71536	0	0
FOS::JUN(var.2)	10.4084	8.27073	7.10038	0	0
Creb5	0.000366614	4.30872	4.41315	0	0
Sox1	0.202922	4.04665	4.22218	0	0
REST	5.72155	0.0447743	2.03985	0	0
TFAP2A(var.3)	8.22809	3.25926e-07	1.55772	0	0
TBX21	0.0882895	3.90591	3.79208	0	0
HLF	1.06019	8.59159	7.57383	0	0
POU6F1	19.7637	17.5952	13.3069	0	0
NR1H4	6.81259	0.214969	1.4381	0	0
MEOX1	4.34877	4.70612	4.1352	0	0
TFAP2C(var.3)	4.16862	1.37279e-06	1.11479	0	0
TAL1::TCF3	4.55827	10.3586	7.86632	0	0
Nkx2-5(var.2)	5.40562	0.869686	1.67858	0	0
DBP	1.18422	6.81688	5.78445	0	0
Sox17	0.536978	3.23697	3.00987	0	0
EGR4	4.06297	0.328881	1.49708	0	0
SREBF2	0.106722	4.08051	3.3398	0	0
GLI2	4.14619	0.059731	0.697035	0	0
BHLHE41	5.67965	0.00107264	0.535174	0	0
ZIC1	4.17603	3.79223e-07	0.466352	0	0
NR2C2	10.5769	0.00074458	0.857895	0	0
CLOCK	6.12792	0.228556	0.884168	0	0
TFAP2C	8.13295	5.14298e-08	0.586059	0	0
NFYA	5.60758	0.178045	0.363396	0	0
SMAD3	4.25749	0.0147411	0.265259	0	0
GCM2	13.6673	0.000712123	0.296985	0	0
GATA6	1.06165	33.7701	20.1562	0	0
EBF1	8.91657	3.27429e-10	0.0584145	0	0
ZBTB33	8.76419	6.91278e-13	2.24633e-11	0	0
HINFP	18.5505	4.82164e-17	9.41563e-09	0	0
Gata1	0.907401	22.5279	13.0762	0	0
NR2F1	5.3873	9.1218e-08	0.00886701	0	0
MYBL1	6.2172	0.0109129	6.14024e-08	0	0
SPDEF	6.25288	0.000761831	2.31083e-05	0	0
PAX9	10.1753	5.31129e-06	0.00494252	0	0
ZNF354C	4.62065	0.00270355	0.120967	0	0
ETV4	10.6038	0.0466642	0.00300027	0	0
EOMES	0.226348	6.56851	3.85068	0	0
Crem	16.2638	0.154812	0.0589212	0	0
Rarg	7.07003	0.0192347	0.0125741	0	0
Hnf4a	4.36116	0.0355768	0.000160764	0	0
EMX1	0.274167	9.23512	5.63614	0	0
Ddit3::Cebpa	5.02083	9.96199	5.98598	0	0
Foxj2	0.940157	58.6285	34.171	0	0
TEAD2	10.4989	1.58585	1.02315	0	0
ISX	0.00583844	10.8352	6.44434	0	0
MNX1	0.389836	24.4874	14.0458	0	0
Nobox	0.169108	10.7726	5.7281	0	0
NOTO	3.46096	9.24799	5.3049	0	0
NKX2-3	4.35201	1.55018	0.300706	0	0
HOXA2	0.0148462	7.51446	3.524	0	0
NFATC2	10.7636	1.43379	0.19316	0	0
Sox2	19.4487	1.4342	0.0240161	0	0
Nr1h3::Rxra	18.8577	3.64444	1.51058	0	0
ESX1	2.91459	14.3711	8.0709	0	0
EN1	0.000928818	9.90241	4.59581	0	0
LBX2	0.0273191	7.84656	3.23388	0	0
EMX2	0.0273317	7.53205	3.80755	0	0
HOXD12	29.1881	2.55992	0.0113468	0	0
RUNX2	23.2764	2.8385	0.0839502	0	0
MEOX2	30.7699	15.9732	8.03984	0	0
PPARA::RXRA	24.5933	2.18453	0.0693379	0	0
ETV2	33.028	3.85206	0.783965	0	0
RORA(var.2)	16.1485	7.08422	2.41646	0	0
PITX3	27.3353	2.88406	0.000577421	0	0
ELF5	26.6403	4.00936	0.852934	0	0
RORB	16.8205	3.03697	0.290876	0	0
VDR	7.85645	2.98364	0.203077	0	0
ZNF24	0.0412379	22.1475	11.2748	0	0
Sox6	2.3927	14.7028	7.1511	0	0
DUXA	0.92576	9.93866	4.1804	0	0
SOX10	2.83915	26.288	14.3825	0	0
Hoxb5	0.597069	28.9249	15.0803	0	0
NKX6-1	1.13467	19.04	9.17126	0	0
Dlx2	0.505798	23.8379	11.3516	0	0
Dlx3	12.0795	27.5238	13.6155	0	0
VAX2	1.42036	11.2939	4.63053	0	0
Shox2	0.739493	10.5636	4.59027	0	0
Dlx1	0.268375	46.2171	24.8882	0	0
CUX2	4.68713	5.06297	0.0283395	0	0
LHX9	0.263514	12.1839	4.61144	0	0
Hoxc9	1.74218	33.9351	18.6544	0	0
RAX	0.41889	39.9556	20.6854	0	0
LHX6	6.80322	7.44599	1.33011	0	0
HOXB2	7.16047	19.0427	8.2158	0	0
Hoxa9	1.15582	36.0328	20.0379	0	0
Hoxd8	0.217317	94.8108	56.4351	0	0
PDX1	2.87607	14.1832	5.2422	0	0
Barhl1	2.11988	20.4128	8.41382	0	0
VAX1	0.00277083	18.6296	8.06359	0	0
TBX19	31.688	11.1689	3.56926	0	0
GATA1::TAL1	26.5352	12.8774	3.71301	0	0
ISL2	27.0083	15.0568	4.67623	0	0
Stat5a::Stat5b	6.7169	8.61742	1.04162	0	0
HOXB3	10.0531	18.4339	7.28463	0	0
HMBOX1	8.17712	7.09193	0.195373	0	0
Hoxa11	5.40663	6.82799	0.145646	0	0
OTX2	21.1014	6.64069	0.00730467	0	0
FOXL1	2.13871	52.3869	25.2277	0	0
SHOX	0.393757	16.2143	6.25075	0	0
Nr2e1	0.122557	13.9895	3.53952	0	0
EVX1	0.110821	14.1457	3.77981	0	0
BARX1	0.228938	12.5408	3.07713	0	0
FOXP3	0.269044	38.2168	17.5238	0	0
Dlx4	0.000649999	21.6595	7.94322	0	0
Six3	0.0547028	13.7432	3.29732	0	0
MIXL1	3.4773	17.6177	5.96958	0	0
Prrx2	2.8643	13.5044	3.6692	0	0
ONECUT1	4.34347	8.66426	0.129382	0	0
GSX1	1.77894	22.6146	9.92774	0	0
DLX6	0.240827	20.654	7.56618	0	0
Neurog1	0.000549347	16.3799	4.3862	0	0
CEBPA	3.29966	14.9936	4.40683	0	0
SOX4	1.98191	16.4363	5.04279	0	0
UNCX	0.895931	15.0802	4.32843	0	0
Lhx4	8.36223	19.5088	6.50564	0	0
OLIG2	8.7943	14.7285	2.99429	0	0
FOXD2	4.54402	37.2802	16.6491	0	0
SOX21	3.85323	22.0961	7.41876	0	0
Alx4	2.69446	14.9926	3.01341	0	0
FOXP1	1.63732	64.5876	31.4521	0	0
FOXH1	1.29912	26.1015	9.09105	0	0
Arx	0.400208	18.616	5.18262	0	0
NKX6-2	6.50622	20.8344	6.40895	0	0
LMX1A	7.05141	26.0647	10.1817	0	0
Hoxd3	2.95333	28.6705	9.94744	0	0
PRRX1	0.679322	18.3975	4.63812	0	0
GSX2	4.50071	33.9741	14.2917	0	0
HOXC12	5.29808	11.6468	0.133624	0	0
HESX1	10.3381	22.6596	6.42469	0	0
NFIL3	1.30519	21.383	6.36721	0	0
Nkx2-5	8.98272	15.8333	3.09548	0	0
SIX2	3.56041	21.5331	5.94501	0	0
GATA2	5.49234	20.4081	5.02268	0	0
POU6F2	2.98404	23.8569	8.26736	0	0
Hmx1	1.35574	20.825	3.78165	0	0
Sox5	4.57335	20.5881	4.35829	0	0
MEF2D	8.47414	73.9989	38.5282	0	0
NFAT5	24.7317	16.4071	2.03586	0	0
mix-a	0.851381	37.7557	14.899	0	0
LMX1B	11.3778	46.7956	20.3421	0	0
Alx1	1.57965	22.9651	4.90037	0	0
HOXC10	13.2239	16.3674	1.19934	0	0
STAT3	5.40366	17.382	1.05573	0	0
ALX3	2.13038	27.835	7.44399	0	0
TEAD4	7.6568	17.975	1.06325	0	0
PAX7	11.5681	19.9515	2.51467	0	0
SPIC	9.58559	18.704	1.04943	0	0
Mecom	3.42004	23.2919	4.27069	0	0
DUX4	6.43572	26.31	6.62939	0	0
Sox11	0.349507	23.0725	3.63354	0	0
FOXF2	0.000272401	39.8465	13.1827	0	0
FOXO3	3.54292	30.2232	6.06156	0	0
Lhx3	7.78197	65.7238	29.8556	0	0
HNF1A	11.387	53.5422	20.7539	0	0
HLTF	7.68413	30.0997	4.95308	0	0
Rhox11	2.29031	32.0786	6.65857	0	0
HNF1B	0.42905	37.3504	10.1745	0	0
Tcf7	0.00212497	32.4421	6.21168	0	0
Sox3	0.363963	28.8752	5.65147	0	0
Gfi1b	4.18481	30.4781	4.80871	0	0
POU5F1	0.725538	97.7011	46.3221	0	0
FOXI1	0.0327432	46.0492	12.1194	0	0
MEF2B	0.50077	59.8603	23.7305	0	0
POU4F3	0.0345296	105.058	51.8601	0	0
MEF2A	1.66194	76.8012	33.255	0	0
SOX8	20.3035	32.3898	2.51606	0	0
SOX15	1.17111	57.294	17.693	0	0
LEF1	1.31211	35.0363	3.97754	0	0
Foxo1	0.015282	50.4128	12.9117	0	0
Hmx3	1.38106	44.6081	8.96437	0	0
Hmx2	4.03594	38.2393	5.13335	0	0
FOXK1	6.55072	60.4816	17.7697	0	0
POU3F1	1.91488	129.387	63.6262	0	0
FOXD1	1.4594	50.5836	11.7771	0	0
POU4F1	0.000325378	109.399	51.7132	0	0
PHOX2A	5.78529	50.6407	13.5462	0	0
Phox2b	0.564888	44.2117	9.07348	0	0
FOXG1	0.167332	53.0583	12.7665	0	0
FOXK2	0.874931	74.6834	25.4175	0	0
TCF7L2	3.75378	38.7505	4.28467	0	0
HOXA13	32.8734	42.4415	7.22266	0	0
POU3F2	0.187463	117.55	52.8205	0	0
Arid3b	3.67456	85.801	33.0167	0	0
FOXO4	0.640959	64.2526	18.5957	0	0
FOXO6	5.29485	53.9019	11.9745	0	0
TBP	2.49928	64.9323	18.5545	0	0
CDX1	1.79055	49.6173	9.49348	0	0
POU2F1	4.55765	114.696	49.4383	0	0
POU5F1B	5.91058	93.8886	34.9067	0	0
LIN54	1.55148	46.8051	5.49566	0	0
POU4F2	3.39967	94.9981	35.9111	0	0
ONECUT3	0.516077	61.7213	15.0557	0	0
HOXA10	4.57028	59.0869	13.471	0	0
MEF2C	4.55348	124.631	52.0817	0	0
Arid5a	0.826129	93.522	36.624	0	0
Arid3a	4.97671	47.1874	4.9932	0	0
FOXP2	5.57131	88.0695	28.2369	0	0
POU3F4	1.50248	93.0365	32.0492	0	0
HOXD13	1.26141	56.2981	9.32694	0	0
HOXB13	4.56617	53.9491	8.26451	0	0
POU2F2	6.70057	94.2755	35.4494	0	0
POU1F1	1.21995	128.436	54.7827	0	0
FOXC2	6.00561	143.137	60.2701	0	0
SRY	1.47701	68.9801	13.7534	0	0
Foxj3	0.0642065	120.334	45.2266	0	0
FOXC1	0.00930382	132.365	53.6525	0	0
IRF7	0.974057	58.7454	8.65988	0	0
Pou2f3	0.109175	116.881	41.6782	0	0
FOXB1	0.723902	132.928	55.2422	0	0
Pou5f1::Sox2	0.627925	137.784	54.9627	0	0
Hoxd9	8.58634	73.7409	15.1973	0	0
Foxq1	0.527067	68.1555	11.4414	0	0
PROP1	0.62442	95.9442	28.6458	0	0
STAT1::STAT2	0.426815	62.0632	9.39739	0	0
CDX2	0.246378	64.2529	7.47692	0	0
Foxd3	4.24337	162.739	72.2999	0	0
ZNF384	0.908022	134.774	53.7434	0	0
POU3F3	0.0910343	162.124	64.7098	0	0
IRF1	1.39115	145.097	54.9805	0	0
