# Supplementary material for: Sampling time-dependent artifacts in single-cell genomics studies
Source: Genome Biol. 2020 May 11;21:112. doi: 10.1186/s13059-020-02032-0 (PMC7212672; doi:10.1186/s13059-020-02032-0)
Supplement: Supplementary file 6 — Additional file 6: Table 5. Differentially expressed genes in cultured CD4+ T-cells, cytotoxic cells and B-cells activated with anti-CD3 antibody. [file 13059_2020_2032_MOESM6_ESM.xlsx]

## Sheet: CD4 T-cell
Differentially expressed genes in cultured CD4+ T-cells activated with anti-CD3 antibody
gene	average_expression	log2_fc	p_val	p_val_adj
ENO1	1.42357	3.23398	0	0
HSP90AB1	2.18889	1.87904	0	0
GAPDH	2.11856	1.98928	0	0
HSPD1	1.03056	3.38596	0	0
LTA	0.432526	4.19643	0	0
NCL	1.55214	1.96405	0	0
TXN	0.845601	3.38252	0	0
PRDX1	0.909023	3.35998	0	0
TPI1	0.998018	3.39651	0	0
HSP90AA1	2.06485	1.55416	0	0
LDHA	1.16704	2.71948	0	0
MT2A	0.705685	2.70522	0	0
RAN	1.19874	2.40567	0	0
HSPE1	0.984444	2.84739	0	0
IL2RA	0.551449	4.68837	0	0
TUBA1B	1.05972	2.69559	0	0
MIR155HG	0.515507	4.93095	0	0
PSME2	1.00694	2.70702	0	0
FABP5	0.528374	4.26634	0	0
PKM	0.881947	3.15115	0	0
TUBB	0.740422	3.55361	0	0
NME1	0.60257	4.00282	0	0
PRMT1	0.723365	3.35754	0	0
NPM1	2.58924	1.04114	0	0
ACTG1	2.25374	1.23294	0	0
POMP	0.866783	2.66207	0	0
S100A11	0.66942	2.79186	0	0
HSPA8	1.38828	1.74626	0	0
PSMA7	0.992696	2.30846	0	0
SERBP1	1.11113	1.99422	0	0
TNF	0.230015	3.14112	0	0
PHB	0.630782	3.30372	0	0
CCT3	0.810239	2.58841	0	0
PSMB1	1.05723	2.08169	0	0
RPLP0	3.3883	0.764666	0	0
PPIA	1.48605	1.55808	0	0
RBM8A	0.877415	2.28152	0	0
OAZ1	1.45824	1.75478	0	0
IL32	1.38307	1.4506	0	0
SEC61B	0.852318	2.35082	0	0
PSMB3	0.679832	2.83858	0	0
PGK1	0.759738	2.57166	0	0
BATF	0.427442	3.94905	0	0
PA2G4	0.80709	2.37623	0	0
CLIC1	0.858894	2.37251	0	0
SNRPB	0.932674	2.12	0	0
CCT6A	0.569185	3.18201	0	0
GSTP1	0.748868	2.53659	0	0
CCT5	0.529736	3.45928	0	0
PARK7	0.93546	2.12884	0	0
ISG15	0.505113	2.14522	0	0
MYL6	1.53068	1.42375	0	0
PSMB9	0.753688	2.37455	0	0
ATP5MC3	0.845794	2.21694	0	0
PSMA5	0.591563	3.02928	0	0
NDUFV2	0.726385	2.5447	0	0
CCND2	0.519025	2.92559	0	0
SUB1	1.27932	1.58934	0	0
PSMB8	0.809249	2.29025	0	0
XRCC5	0.761817	2.37068	0	0
SNRPD1	0.746878	2.33285	0	0
DYNLL1	0.609634	2.81259	0	0
CD2	0.91652	1.85961	0	0
SSBP1	0.853168	2.10359	0	0
DNAJA1	0.785056	2.29385	0	0
H2AFZ	0.853806	1.99047	0	0
HNRNPF	0.656941	2.57423	0	0
STAT1	0.465919	2.92407	0	0
PSME1	1.11637	1.76039	0	0
CCR7	0.750707	1.83451	0	0
PGAM1	0.539158	3.07452	0	0
MRPL20	0.642358	2.6614	0	0
SNRPE	0.711955	2.42754	0	0
SNRPG	0.699375	2.45688	0	0
SRSF3	1.15916	1.59126	0	0
TUBB4B	0.516012	3.05285	0	0
CYCS	0.822252	1.94745	0	0
TPM3	1.12503	1.63115	0	0
CFL1	1.57659	1.28461	0	0
PPIB	0.962074	1.74776	0	0
NHP2	0.613763	2.60768	0	0
APRT	1.23807	1.52798	0	0
ISG20	0.858201	1.43601	0	0
PTMA	3.74477	0.578815	0	0
PSMB6	0.596417	2.6282	0	0
NUDC	0.573341	2.63628	0	0
CCT8	0.684227	2.34683	0	0
SNU13	0.850097	1.95625	0	0
TNFAIP8	0.733013	1.79608	0	0
ATP5MC1	0.580784	2.63734	0	0
CCT2	0.541349	2.74974	0	0
FAM96B	0.585201	2.66652	0	0
PSMA3	0.552789	2.74854	0	0
SEC11C	0.481242	2.7112	0	0
TUBA1C	0.400049	3.75137	0	0
EIF2S2	0.662301	2.31998	0	0
DDX21	0.757735	1.91114	0	0
SUMO2	1.14645	1.52175	0	0
ACTB	2.59378	0.84937	0	0
B2M	5.06913	0.416415	0	0
VDAC1	0.468791	3.10432	0	0
EIF5B	0.648388	2.31282	0	0
PFDN2	0.527201	2.56751	0	0
TRMT112	0.6641	2.25617	0	0
EMP3	1.07796	1.56396	0	0
GBP2	0.432493	2.62936	0	0
COX6A1	0.844132	1.88218	0	0
CCT7	0.550302	2.54365	0	0
PSMA4	0.546512	2.56519	0	0
CFLAR	0.557063	2.2729	0	0
HNRNPA2B1	1.41369	1.25821	0	0
ATP5PF	0.74969	2.0168	0	0
RBX1	0.629864	2.43271	0	0
CD63	0.453572	2.81702	0	0
SRP14	1.57606	1.11884	0	0
MRPL51	0.47724	2.94543	0	0
PSMA1	0.630954	2.27997	0	0
NOP10	0.545784	2.59133	0	0
PTGES3	0.923807	1.66392	0	0
SNRPF	0.773595	1.92733	0	0
LINC01943	0.264588	3.8705	0	0
DBI	0.624602	2.22759	0	0
NASP	0.552449	2.43695	0	0
WARS	0.294512	3.76204	0	0
NOP56	0.511421	2.48975	0	0
BST2	0.57161	2.14526	0	0
HSP90B1	0.711071	1.91921	0	0
PSMB2	0.42661	3.08004	0	0
ACTR3	0.621486	2.26903	0	0
MRTO4	0.381437	3.30817	0	0
GPR171	0.266612	3.13162	0	0
EBNA1BP2	0.357221	3.57684	0	0
SEC61G	0.706307	1.97378	0	0
NAMPT	0.38354	2.8002	0	0
NDUFB7	0.61991	2.27614	0	0
ATP5F1B	0.557653	2.39742	0	0
SLC25A5	0.771016	1.81949	0	0
TIMM13	0.4468	2.79518	0	0
ATP6V0E1	0.713262	1.99945	0	0
ERH	0.646563	2.12793	0	0
TMEM208	0.394633	3.16237	0	0
COX7A2	1.04774	1.49018	0	0
HILPDA	0.144617	3.20779	0	0
STIP1	0.349143	3.57975	0	0
DCTPP1	0.349851	3.50106	0	0
SNRPD3	0.552911	2.42202	0	0
BZW1	0.659515	1.95353	0	0
AC004687.1	0.367803	3.24506	0	0
JPT1	0.382412	3.15675	0	0
NEDD8	0.752919	1.85705	0	0
RBPJ	0.390124	2.66813	0	0
PSMD7	0.641729	2.04834	0	0
UBB	1.33078	1.17496	0	0
ARPC3	1.11293	1.39437	0	0
YWHAE	0.480315	2.57567	0	0
LAMTOR5	0.532325	2.46236	0	0
NDUFB2	0.702056	1.92307	0	0
RPL22L1	0.614055	1.86749	0	0
PSMB5	0.375059	3.25596	0	0
MX1	0.275491	2.82472	0	0
ELOB	0.923565	1.57544	0	0
CALM2	0.8175	1.69573	0	0
EIF3I	0.59721	2.16779	0	0
CYTOR	0.344756	3.13271	0	0
PSMB7	0.494971	2.44322	0	0
SSR4	1.1424	1.31439	0	0
ATP5MF	0.589505	2.16718	0	0
MYL12B	1.10631	1.30906	0	0
KPNB1	0.498542	2.38253	0	0
ILF2	0.47926	2.44756	0	0
PPA1	0.679725	1.9045	0	0
CALR	0.728288	1.70846	0	0
MRPL52	0.451253	2.65906	0	0
ATP5MD	0.698429	1.86808	0	0
LMAN1	0.410976	2.76978	0	0
SEM1	0.54383	2.313	0	0
NDUFA4	1.24491	1.2198	0	0
POLR2L	0.609399	2.01361	0	0
DAD1	0.627646	1.92604	0	0
LDHB	1.70365	0.913523	0	0
EIF2S1	0.351261	3.16831	0	0
SET	0.805327	1.62558	0	0
PSMD13	0.440533	2.57929	0	0
GPATCH4	0.368776	2.89134	0	0
UQCRQ	0.57467	2.12926	0	0
UQCRH	1.11458	1.33974	0	0
UBL5	0.824082	1.63442	0	0
PDIA6	0.340215	2.86029	0	0
DDX39A	0.371056	3.00581	0	0
EIF6	0.38834	2.96065	0	0
C19orf70	0.57869	2.10896	0	0
TCP1	0.407098	2.74439	0	0
VMP1	0.398488	2.53105	0	0
HINT1	1.94669	0.870695	0	0
IRF4	0.220123	3.65096	0	0
UQCR10	0.714015	1.79332	0	0
GBP1	0.239089	2.79558	0	0
HNRNPC	0.99933	1.37678	0	0
SNRPA1	0.516607	2.21546	0	0
SPCS2	0.537598	2.09774	0	0
ABCF1	0.41549	2.63122	0	0
PSMC1	0.431923	2.52804	0	0
NIFK	0.450161	2.42908	0	0
MT-ND6	0.543232	2.05538	0	0
IMPDH2	0.400911	2.61807	0	0
SF3B6	0.633085	1.87327	0	0
PDCD5	0.447963	2.46532	0	0
COX17	0.41337	2.6544	0	0
PRDX2	0.674853	1.70978	0	0
SLIRP	0.394125	2.6711	0	0
PHPT1	0.389007	2.70529	0	0
HLA-A	2.41682	0.598168	0	0
COX7B	0.669386	1.8194	0	0
PSMC5	0.57142	2.02637	0	0
PSMC3	0.387442	2.6583	0	0
RNF213	0.600535	1.58052	0	0
AC058791.1	0.464317	1.96473	0	0
COX6B1	1.00782	1.3703	0	0
EIF3A	0.587561	1.92026	0	0
SOD1	0.990812	1.26302	0	0
TXNDC17	0.355287	2.90447	0	0
TOMM22	0.503164	2.13695	0	0
PSMD11	0.364922	2.80639	0	0
SPCS1	0.732407	1.63469	0	0
PSMC4	0.349183	2.95027	0	0
NDUFC2	0.503997	2.2103	0	0
HNRNPR	0.565141	1.9275	0	0
TNFRSF9	0.14602	3.31809	0	0
PLP2	0.550687	1.90128	0	0
NDUFB8	0.698729	1.69715	0	0
GNG5	0.501289	2.15549	0	0
IFI16	0.402808	2.31637	0	0
TMBIM6	0.680764	1.67673	0	0
SERF2	1.89622	0.82641	0	0
POLR2H	0.308349	3.15383	0	0
ATP5F1E	1.98641	0.750329	0	0
UBE2L3	0.569222	1.95823	0	0
RRP7A	0.362327	2.77722	0	0
DKC1	0.310064	3.0533	0	0
GTPBP4	0.343108	2.74055	0	0
SYNCRIP	0.408959	2.45172	0	0
FTL	2.87365	0.484143	0	0
CD3D	1.48836	0.919118	0	0
BANF1	0.395204	2.54653	0	0
MSN	0.56093	1.85177	0	0
DDX18	0.71686	1.5983	0	0
HNRNPA3	0.865605	1.38871	0	0
XRCC6	0.560822	1.90981	0	0
PAICS	0.293238	3.20911	0	0
TMEM258	0.60404	1.81417	0	0
PSMD1	0.29649	3.13232	0	0
MRPS6	0.369818	2.53411	0	0
SSSCA1	0.331577	2.8228	0	0
SKP1	1.13951	1.14775	0	0
RACK1	3.49969	0.461248	0	0
FKBP2	0.339914	2.55032	0	0
ANP32A	0.479826	2.07541	0	0
IFI35	0.249189	3.13763	0	0
GTF3C6	0.396753	2.44777	0	0
RTRAF	0.726502	1.5885	0	0
ABRACL	0.518954	1.92724	0	0
HUWE1	0.311519	2.63267	0	0
TBCA	0.690599	1.62342	0	0
CACYBP	0.406478	2.21351	0	0
TAP1	0.31024	2.81291	0	0
NDUFS5	1.03239	1.21989	0	0
PSMD12	0.367964	2.50667	0	0
ARPC5	0.6166	1.74792	0	0
C19orf53	1.00145	1.26087	0	0
HNRNPK	0.924057	1.31322	0	0
RPL35	3.72041	0.410081	0	0
LAT	0.478564	1.79008	0	0
THRAP3	0.512793	1.95484	0	0
MRPS18C	0.356154	2.66861	0	0
TRAC	1.06004	1.11821	0	0
OSTC	0.437169	2.18895	0	0
PARP14	0.255938	2.46233	0	0
TXNL1	0.42641	2.24613	0	0
RBM3	0.982822	1.20377	0	0
SUPT16H	0.374852	2.47566	0	0
PSMD14	0.321475	2.82639	0	0
RPLP1	5.47258	0.280405	0	0
GSTO1	0.429807	2.36874	0	0
SSB	0.567912	1.70587	0	0
G3BP1	0.386301	2.35491	0	0
SSR3	0.358174	2.27824	0	0
CIB1	0.730328	1.49364	0	0
RPL7L1	0.379533	2.37617	0	0
LCP1	0.583464	1.66682	0	0
TKT	0.495782	1.92371	0	0
PDAP1	0.454018	2.10609	0	0
HNRNPA1	1.85651	0.771484	0	0
EDF1	1.11834	1.13033	0	0
ELOC	0.401296	2.27887	0	0
COPE	0.529644	1.87778	0	0
FDPS	0.339949	2.5376	0	0
PSMD4	0.395476	2.30216	0	0
SNRPB2	0.578519	1.77733	0	0
YBX1	0.765208	1.391	0	0
SF3B5	0.689876	1.54479	0	0
UBE2L6	0.300752	2.65066	0	0
ANAPC11	0.412407	2.23103	0	0
LSM5	0.518126	1.86857	0	0
RHOA	0.653875	1.60416	0	0
CORO1A	1.03767	1.07786	0	0
HNRNPDL	1.09151	1.04442	0	0
BRK1	0.476503	2.00934	0	0
LSM2	0.32518	2.71261	0	0
RPL15	4.11816	0.370532	0	0
TALDO1	0.401022	2.35204	0	0
LSM3	0.465208	2.03695	0	0
TAGLN2	0.728585	1.5337	0	0
FAM162A	0.416499	2.00384	0	0
RSL1D1	0.73654	1.42654	0	0
COA4	0.29762	2.80425	0	0
TIMM8B	0.30749	2.79015	0	0
TMED9	0.348184	2.4284	0	0
PPP1CA	0.437248	2.10453	0	0
ATP5F1C	0.507888	1.87096	0	0
HMGA1	0.340556	2.44931	0	0
EEF1E1	0.302772	2.78597	0	0
MAGOH	0.467657	1.95589	0	0
MRPL14	0.326719	2.59423	0	0
PSMB4	0.433874	2.0586	0	0
HSPA9	0.454752	1.98891	0	0
CHMP2A	0.411449	2.18069	0	0
MRPS12	0.320823	2.64096	0	0
NOLC1	0.264559	2.98901	0	0
PRDX3	0.243616	3.41449	0	0
RPS5	3.72309	0.383585	0	0
SNRPD2	1.03325	1.13798	0	0
WDR83OS	0.487544	1.91982	0	0
SNRPC	0.421972	2.09763	0	0
NOP58	0.462204	1.87475	0	0
RPS19	4.8182	0.295402	0	0
SEPT7	0.921381	1.19745	0	0
AP2S1	0.392454	2.27322	0	0
ENY2	0.450485	2.02023	0	0
IKZF3	0.296346	2.13459	0	0
BTF3	2.25149	0.616496	0	0
HLA-B	2.92306	0.50486	0	0
HMGB1	1.61401	0.754256	0	0
PSMA2	0.345611	2.38115	0	0
CANX	0.356353	2.22673	0	0
EPRS	0.331029	2.44839	0	0
GNL3	0.325727	2.51227	0	0
POLR2I	0.423893	2.03999	0	0
SRI	0.390676	2.19415	0	0
CCT4	0.49262	1.83137	0	0
JAML	0.250782	2.37835	0	0
AHSA1	0.293478	2.73822	0	0
VDAC3	0.36552	2.32521	0	0
RPL7A	4.1966	0.330231	0	0
NDUFA11	0.538303	1.69788	0	0
GTF2A2	0.435775	1.97567	0	0
MT-ATP6	5.29028	0.310642	0	0
UBE2N	0.427611	1.98554	0	0
NDUFA12	0.58005	1.59007	0	0
CHCHD2	1.23618	0.976028	0	0
GHITM	0.429331	1.99286	0	0
TNFSF14	0.159502	3.34707	0	0
CDK4	0.244072	3.0974	0	0
ABCE1	0.347522	2.27906	0	0
STRAP	0.401241	2.00784	0	0
DNAJC8	0.503253	1.74517	0	0
ANP32E	0.406696	1.95548	0	0
WDR43	0.34549	2.14472	0	0
ROMO1	0.381286	2.10801	0	0
GDI2	0.38768	2.10471	0	0
MRPS23	0.28076	2.7014	0	0
MRPL17	0.275507	2.77739	0	0
PRPF40A	0.473054	1.79118	0	0
CDC37	0.445998	1.90389	0	0
AK6	0.251921	2.85446	0	0
DNAJC7	0.4411	1.95628	0	0
TRAPPC4	0.333773	2.37115	0	0
GRPEL1	0.315947	2.41564	0	0
MRPL3	0.291529	2.6243	0	0
SLC25A6	1.54503	0.788832	0	0
EIF4G2	0.584425	1.57735	0	0
LSM6	0.350396	2.26614	0	0
CAP1	0.498418	1.70927	0	0
REEP5	0.307036	2.31161	0	0
BUD31	0.462816	1.82004	0	0
ATOX1	0.273612	2.72747	0	0
NAP1L4	0.459096	1.70149	0	0
CNBP	0.809186	1.19362	0	0
RPL18A	4.65623	0.277882	0	0
MRPL13	0.263992	2.84883	0	0
MRPL21	0.325626	2.31895	0	0
RPL12	4.19525	0.297519	0	0
RAD23A	0.417659	1.93227	0	0
METAP2	0.44671	1.79905	0	0
NDUFS6	0.410132	1.91351	0	0
CBX6	0.239223	2.76678	0	0
RAC2	0.665083	1.34364	0	0
ARPC2	0.957655	1.05336	0	0
MRPS7	0.350782	2.19824	0	0
RUVBL1	0.243648	2.88791	0	0
TMA7	1.58789	0.715854	0	0
MTHFD2	0.210255	3.04213	0	0
TRAPPC2L	0.362384	2.10618	0	0
RNF181	0.307745	2.34637	0	0
PCBP1	0.51665	1.61614	0	0
POLR2K	0.327872	2.20686	0	0
SAP18	0.930335	1.07699	0	0
CSTB	0.490636	1.57913	0	0
ATP5ME	0.650403	1.38846	0	0
PCNA	0.205655	2.94597	0	0
COX6C	1.07747	0.974001	0	0
SH3BGRL3	1.52619	0.801029	0	0
SRP72	0.388586	1.9517	0	0
COX8A	0.672706	1.34031	0	0
ARPC4	0.47518	1.73344	0	0
EEF2	1.59252	0.745945	0	0
NDUFA6	0.454547	1.81175	0	0
PRDX5	0.419647	1.77168	0	0
PFDN6	0.25474	2.72892	0	0
TRAPPC1	0.43258	1.80172	0	0
NAP1L1	1.30459	0.875498	0	0
SRP9	0.468739	1.72483	0	0
ARL2	0.264211	2.46858	0	0
AC016831.5	0.27689	2.14555	0	0
ATP5MPL	0.763921	1.2587	0	0
EIF3M	0.693621	1.28609	0	0
GLRX3	0.255673	2.65989	0	0
NUDT1	0.299124	2.38754	0	0
VAMP8	0.516927	1.52237	0	0
MRPL15	0.212071	3.1849	0	0
GPI	0.240471	2.50923	0	0
MT-ND4	4.41522	0.346349	0	0
PUM3	0.259188	2.48597	0	0
ATP5MC2	1.36049	0.783367	0	0
MDH2	0.415277	1.85926	0	0
STOML2	0.273808	2.46281	0	0
C11orf58	0.757805	1.21478	0	0
TMEM126A	0.284002	2.49079	0	0
CENPX	0.309773	2.23088	0	0
NAA20	0.286997	2.42705	0	0
SF3B2	0.487928	1.61478	0	0
ATP6V1F	0.416951	1.78409	0	0
SNX6	0.454933	1.63586	0	0
UQCC2	0.252567	2.66759	0	0
CISH	0.189398	3.13182	0	0
DCAF13	0.23215	2.81865	0	0
CHCHD1	0.257932	2.65869	0	0
TMEM50A	0.426171	1.74611	0	0
COX20	0.294118	2.26938	0	0
ATP5F1A	0.547556	1.48122	0	0
PMF1	0.295725	2.29649	0	0
H3F3B	2.47371	0.533979	0	0
PAK1IP1	0.210851	2.9667	0	0
AKR1A1	0.272122	2.46387	0	0
CMSS1	0.230889	2.75972	0	0
CBX3	0.482827	1.64793	0	0
FBL	0.588568	1.43653	0	0
MINOS1	0.4132	1.74333	0	0
BRIX1	0.325126	2.01856	0	0
RPS9	4.08102	0.304792	0	0
MRPL28	0.247384	2.66915	0	0
RPL36AL	2.16407	0.540597	0	0
POLD2	0.241897	2.69019	0	0
RPS18	5.55626	0.215744	0	0
HSBP1	0.237592	2.72714	0	0
EIF4G1	0.237524	2.6172	0	0
XRN2	0.406729	1.75363	0	0
VDAC2	0.468849	1.6437	0	0
TRAF1	0.180408	2.73878	0	0
NOP16	0.1955	3.14214	0	0
COPS9	0.526994	1.48329	0	0
CCDC167	0.274034	2.29784	0	0
NDUFB3	0.318174	2.13344	0	0
TSTA3	0.253847	2.49836	0	0
ARF1	0.568702	1.42297	0	0
BOLA3	0.26989	2.35779	0	0
LAP3	0.232594	2.5115	0	0
CDC123	0.269417	2.46354	0	0
LMAN2	0.332659	1.9424	0	0
PSMC6	0.326021	2.08183	0	0
SUMO1	0.47949	1.56652	0	0
ATP6V0B	0.310394	2.04688	0	0
POLR2F	0.287466	2.20348	0	0
RPA3	0.276777	2.27852	0	0
MT1X	0.237271	2.35277	0	0
POLR3K	0.199269	3.01263	0	0
C8orf59	0.497249	1.52122	0	0
LYAR	0.321186	2.07726	0	0
HAX1	0.40373	1.77541	0	0
POLR2E	0.284812	2.22535	0	0
SRA1	0.219187	2.73074	0	0
ATP5PB	0.429892	1.67226	0	0
SRPK1	0.235914	2.57102	0	0
APOL2	0.179419	2.77587	0	0
AP2M1	0.380634	1.7734	0	0
CHMP5	0.250279	2.30512	0	0
ANXA7	0.347216	1.89116	0	0
MRPL47	0.304821	2.12335	0	0
SSNA1	0.29595	2.11872	0	0
MAP4	0.2202	2.56361	0	0
RPS7	3.96887	0.287558	0	0
METTL5	0.307321	2.11786	0	0
MRPL36	0.24115	2.48478	0	0
VCP	0.248492	2.38049	0	0
MITD1	0.253869	2.25807	0	0
RPL29	4.26998	0.272475	0	0
ZMAT2	0.316729	1.98049	0	0
MRPL27	0.212514	2.77084	0	0
MRPL18	0.270899	2.33006	0	0
RPL26L1	0.227127	2.61039	0	0
MT-ND1	4.16427	0.318693	0	0
RPL37A	4.05422	0.269592	0	0
MRPS16	0.269983	2.30416	0	0
LARS	0.299019	2.01891	0	0
HSD17B10	0.264373	2.32711	0	0
ATP5MG	1.55395	0.648095	0	0
CSNK2B	0.338618	1.89105	0	0
POLR2J	0.418015	1.62661	0	0
TTC1	0.28359	2.15352	0	0
CNPY2	0.300105	2.04094	0	0
ACAT2	0.189487	2.64492	0	0
CDC26	0.284595	2.06989	0	0
VBP1	0.244616	2.41889	0	0
SRP54	0.236946	2.43001	0	0
WDR46	0.21652	2.58742	0	0
NDUFS8	0.337879	1.81167	0	0
MDH1	0.312652	1.93219	0	0
EED	0.169817	2.7092	0	0
GNPDA1	0.172263	2.77338	0	0
CHORDC1	0.261833	2.19462	0	0
PNO1	0.22809	2.42546	0	0
RPS8	4.76595	0.208558	0	0
MRPL32	0.244873	2.31759	0	0
MAGOHB	0.206722	2.6103	0	0
EMG1	0.224903	2.45861	0	0
RPL13A	4.66723	0.230863	0	0
BMS1	0.219064	2.50938	0	0
EXOSC8	0.262247	2.13961	0	0
RPA2	0.24846	2.28449	0	0
TMCO1	0.286708	2.0299	0	0
PSMC2	0.224678	2.45099	0	0
RTCB	0.238507	2.34567	0	0
ZNRD1	0.272466	2.06977	0	0
LAMTOR2	0.245143	2.33238	0	0
TXN2	0.289093	1.9967	0	0
GGCT	0.198946	2.56876	0	0
GTF2H5	0.216509	2.42726	0	0
XPO1	0.238223	2.14135	0	0
IL2RB	0.156509	2.66576	0	0
PSMG2	0.335284	1.80749	0	0
SUGT1	0.269072	2.07398	0	0
RPSA	3.75522	0.291794	0	0
PWP1	0.251034	2.19355	0	0
PRPF31	0.259671	2.12934	0	0
RPL28	4.84653	0.198652	0	0
TIMM17A	0.227269	2.36535	0	0
TIMM10	0.23345	2.26787	0	0
NPM3	0.185913	2.75272	0	0
RPL6	3.84922	0.254862	0	0
MRPL22	0.274665	2.06888	0	0
FIBP	0.243383	2.17588	0	0
RPF2	0.187118	2.6668	0	0
ORMDL2	0.178052	2.68676	0	0
NUDT5	0.234342	2.27161	0	0
SLC43A3	0.140984	3.22214	0	0
ZCRB1	0.28515	1.95284	0	0
PDCD10	0.276684	2.08921	0	0
RARS	0.195315	2.58121	0	0
TARS	0.172407	2.68976	0	0
SSRP1	0.201861	2.5044	0	0
RPL5	3.97619	0.261031	0	0
SARS	0.223478	2.2115	0	0
TSR1	0.192001	2.59998	0	0
OLA1	0.288772	1.89415	0	0
ECHDC1	0.211519	2.41114	0	0
CYB5A	0.1913	2.55734	0	0
LINC00513	0.191171	2.27908	0	0
VPS35	0.242846	2.13963	0	0
PCMT1	0.258662	2.04568	0	0
MRPS18B	0.219336	2.27694	0	0
NDFIP2	0.138871	3.13867	0	0
NIP7	0.216881	2.35611	0	0
MPHOSPH10	0.318764	1.81284	0	0
NARS	0.232742	2.12489	0	0
IMMT	0.210442	2.28963	0	0
COPB1	0.231079	2.13456	0	0
SNRNP40	0.208113	2.38801	0	0
MCM3	0.167045	2.77233	0	0
TMEM141	0.228781	2.18691	0	0
RPL7	3.6141	0.291857	0	0
CISD1	0.178446	2.67579	0	0
CD2BP2	0.193793	2.50778	0	0
CDK2AP2	0.172692	2.41839	0	0
DUSP4	0.13693	2.7269	0	0
UTP6	0.174843	2.67932	0	0
GAR1	0.190178	2.45983	0	0
MRPL40	0.235656	2.11854	0	0
MCM7	0.168512	2.61289	0	0
PITPNB	0.220768	2.10591	0	0
RPS11	3.42963	0.280211	0	0
H3F3A	1.77624	0.57919	0	0
NDUFA9	0.227329	2.11416	0	0
BZW2	0.215441	2.21327	0	0
RPL23	3.03316	0.296864	0	0
MRPS10	0.236321	2.123	0	0
MTCH2	0.164812	2.83155	0	0
NDUFB6	0.236563	2.11359	0	0
FAM136A	0.21251	2.27318	0	0
SRPRB	0.172999	2.58741	0	0
GNAI3	0.265613	1.9321	0	0
CKS1B	0.161862	2.74383	0	0
MAT2A	0.191967	2.31881	0	0
MT-CO1	4.68463	0.271871	0	0
TMA16	0.181421	2.48292	0	0
HDDC2	0.262133	1.95679	0	0
NTMT1	0.230816	2.14829	0	0
GNL2	0.168402	2.62212	0	0
COA6	0.212671	2.26559	0	0
CKS2	0.142237	2.93053	0	0
TGS1	0.230917	2.01572	0	0
IARS	0.174376	2.44679	0	0
TMEM167A	0.261891	1.9428	0	0
MCTS1	0.244198	1.99596	0	0
SMC1A	0.224217	2.06372	0	0
COPB2	0.152297	2.67081	0	0
PDHA1	0.182946	2.48214	0	0
MT-ND5	2.9079	0.371761	0	0
EIF4E	0.211409	2.07772	0	0
PPID	0.200535	2.31968	0	0
PNPT1	0.174419	2.40669	0	0
TMEM126B	0.197943	2.20299	0	0
RRP15	0.201862	2.24066	0	0
PBDC1	0.206486	2.12774	0	0
MRPL1	0.227229	2.02676	0	0
FUOM	0.15389	2.67275	0	0
YARS	0.165209	2.49149	0	0
UBE2V2	0.229262	2.02384	0	0
RBM28	0.164824	2.40562	0	0
LTV1	0.184969	2.32695	0	0
PRDX4	0.155219	2.61813	0	0
ATIC	0.18758	2.3433	0	0
EBP	0.210086	2.1028	0	0
NACA	3.56951	0.266957	0	0
NUTF2	0.224788	2.03067	0	0
RPL36	4.04265	0.219789	0	0
UTP11	0.148403	2.65803	0	0
GART	0.160457	2.47808	0	0
NOC3L	0.162145	2.49647	0	0
KPNA2	0.16884	2.33091	0	0
RIOK1	0.164529	2.37569	0	0
ELP5	0.177481	2.31732	0	0
RPS24	4.20887	0.209068	0	0
ARL1	0.16879	2.40473	0	0
MEA1	0.179455	2.21752	0	0
PSMD2	0.195458	2.16005	0	0
SFT2D1	0.168986	2.31458	0	0
DPM2	0.149812	2.41198	0	0
COPS3	0.190141	2.16922	0	0
SH2D2A	0.129525	2.54161	0	0
NOB1	0.185647	2.18931	0	0
RPS16	4.22829	0.217769	0	0
GARS	0.15611	2.36661	0	0
AK2	0.14578	2.50046	0	0
FTSJ3	0.143844	2.56143	0	0
MRPL50	0.179594	2.23254	0	0
RPL24	3.62566	0.234877	0	0
HNRNPAB	0.153861	2.28126	0	0
SNRNP25	0.148167	2.45381	0	0
MFAP1	0.149827	2.3991	0	0
NDUFA8	0.174361	2.21113	0	0
GPN3	0.135579	2.50902	0	0
TXNDC9	0.156208	2.29158	0	0
NSFL1C	0.184576	2.11359	0	0
CLTC	0.164669	2.22591	0	0
PNP	0.161737	2.23522	0	0
COA3	0.153709	2.37434	0	0
SHMT2	0.147675	2.29185	0	0
MRPS9	0.148366	2.39951	0	0
FARSA	0.134891	2.58404	0	0
SMC2	0.130095	2.47339	0	0
MTX1	0.154181	2.31397	0	0
RPL18	4.39441	0.178727	0	0
ISOC2	0.125845	2.4883	0	0
TIPIN	0.12338	2.62569	0	0
MT-CO2	5.20172	0.191655	0	0
MRPL35	0.140557	2.35694	0	0
SFXN4	0.123926	2.48347	0	0
FAU	3.85849	0.210015	0	0
CD3EAP	0.102817	2.69471	0	0
AIMP2	0.111181	2.51859	0	0
SLC39A1	0.110579	2.44523	0	0
GINS2	0.0929873	2.67349	0	0
SLC38A5	0.101931	2.537	0	0
SLC1A5	0.0885123	2.58124	0	0
WDR12	0.103182	2.44835	0	0
MT-CO3	5.34987	0.188979	0	0
WDR3	0.104661	2.37992	0	0
UBE2T	0.0862699	2.52639	0	0
BYSL	0.0800993	2.54257	0	0
RPL13	4.03371	-0.996248	0	0
IL7R	1.21586	-1.21055	0	0
CD52	1.32684	-1.17404	0	0
SARAF	1.10772	-1.33645	0	0
PIK3IP1	0.570905	-2.58007	0	0
KLF2	0.518508	-3.31419	0	0
JUN	0.530978	-2.66053	0	0
JUNB	0.793561	-2.05853	0	0
CXCR4	1.02167	-2.07716	0	0
JUND	1.01237	-2.21844	0	0
FOSB	0.544567	-3.87228	0	0
TSC22D3	1.00263	-3.97464	0	0
TXNIP	2.13503	-2.21272	0	0
FOS	1.27607	-4.90601	0	0
EZR	0.480097	1.62437	5.0069e-308	7.92241e-304
APEX1	0.445108	1.59205	5.01869e-308	7.94107e-304
MRPS36	0.241071	1.98819	4.78252e-307	7.56738e-303
RUNX3	0.356979	1.84726	1.84112e-306	2.91321e-302
PRRC2C	1.03735	0.983348	2.03696e-306	3.22309e-302
NUDCD1	0.105205	2.38956	2.23657e-306	3.53893e-302
NOC2L	0.211016	2.02717	2.40962e-306	3.81275e-302
LSM1	0.219051	2.02175	3.75832e-306	5.94679e-302
POP4	0.14214	2.22775	9.66919e-306	1.52996e-301
C12orf10	0.248205	1.94545	1.30893e-305	2.07111e-301
UTP14A	0.128242	2.33606	1.42125e-305	2.24885e-301
TAPBP	0.526859	1.50726	4.27002e-305	6.75645e-301
RPL4	2.50349	0.390448	4.36689e-305	6.90974e-301
SYNGR2	0.152865	2.26608	2.30619e-303	3.64908e-299
EXOSC7	0.193903	2.0667	3.57703e-303	5.65994e-299
UFD1	0.318413	1.80359	1.15093e-302	1.82112e-298
FTH1	1.39288	-1.11479	4.44795e-302	7.03799e-298
BUD23	0.3074	1.83777	6.97566e-302	1.10376e-297
CLNS1A	0.368355	1.71523	3.91641e-301	6.19694e-297
PSMD8	0.380696	1.66053	2.87847e-300	4.55461e-296
MCM5	0.114164	2.3412	2.96237e-300	4.68736e-296
HSPH1	0.259742	1.93645	5.32936e-300	8.43265e-296
ESF1	0.281518	1.90327	2.7278e-299	4.3162e-295
TSFM	0.169354	2.11499	4.69549e-299	7.42967e-295
SAMSN1	0.247059	2.12244	5.10516e-299	8.0779e-295
SUCLG1	0.226116	1.98354	1.30052e-298	2.05781e-294
CHCHD3	0.164043	2.14498	1.60381e-298	2.53771e-294
HLA-E	1.97254	0.56662	2.65322e-298	4.19818e-294
DDX49	0.144421	2.16847	2.80365e-297	4.43621e-293
MCM6	0.120684	2.33143	5.66975e-297	8.97125e-293
ACP1	0.391555	1.64122	1.42997e-296	2.26264e-292
LSM10	0.212588	2.00422	5.24023e-296	8.29161e-292
PUF60	0.281993	1.83372	6.03079e-296	9.54252e-292
FAM98A	0.112395	2.32568	3.70609e-295	5.86415e-291
DDX46	0.510399	1.47341	1.00638e-294	1.5924e-290
PSMD6	0.26913	1.87203	2.06408e-294	3.26599e-290
DARS	0.258862	1.95316	3.31286e-294	5.24194e-290
SELENOT	0.332461	1.73737	4.798e-294	7.59187e-290
PTPN7	0.346112	1.80893	9.38895e-294	1.48561e-289
LEO1	0.127753	2.25975	1.16323e-293	1.84058e-289
PPIL1	0.0841898	2.34621	3.57255e-293	5.65285e-289
TXNRD1	0.124769	2.31893	3.79239e-293	6.00071e-289
HARS	0.195244	2.03912	4.59339e-293	7.26812e-289
C1orf43	0.240744	1.9208	8.1827e-293	1.29475e-288
DPY30	0.21165	2.02825	3.31862e-292	5.25105e-288
BCL2L1	0.111488	2.45077	3.64443e-292	5.76658e-288
EXOSC5	0.123923	2.24528	3.88394e-292	6.14556e-288
ERCC1	0.161033	2.14402	5.99796e-292	9.49057e-288
MALAT1	7.36537	-0.142206	8.89964e-292	1.40819e-287
SRM	0.170001	2.16217	1.39673e-291	2.21005e-287
PSMG3	0.157268	2.13353	3.6735e-291	5.81258e-287
AC016831.1	0.167746	2.24433	5.2084e-291	8.24125e-287
FEN1	0.103176	2.3213	1.11528e-289	1.7647e-285
MRPS35	0.214976	1.9541	1.50969e-289	2.38878e-285
PTPN6	0.239977	2.05314	9.01192e-289	1.42596e-284
POP7	0.135026	2.19415	2.31772e-288	3.66733e-284
COX7C	1.89444	0.479309	3.11705e-288	4.93211e-284
LRRFIP1	0.514178	1.45949	4.49919e-288	7.11908e-284
YPEL5	0.511697	-2.44041	9.55425e-288	1.51177e-283
TIPRL	0.214889	1.97677	1.16338e-287	1.84082e-283
EEF1B2	3.28702	0.286709	1.49318e-287	2.36266e-283
PFKP	0.152741	2.23854	1.61867e-286	2.56122e-282
YWHAB	0.815511	1.11819	4.32959e-286	6.85071e-282
NDUFAF4	0.167897	2.06879	1.41713e-285	2.24233e-281
NFKB1	0.261493	1.99053	1.55652e-285	2.46289e-281
ZBED2	0.136487	3.25736	9.83634e-285	1.5564e-280
SDHC	0.207276	1.96218	1.8637e-284	2.94893e-280
DDX1	0.21097	1.98261	8.671e-284	1.37201e-279
NDUFB4	0.519906	1.39932	1.1727e-283	1.85556e-279
PLAGL2	0.0996219	2.33796	2.91666e-283	4.61503e-279
SMC3	0.397814	1.60721	2.98968e-283	4.73057e-279
GEMIN6	0.0987705	2.26548	6.19012e-283	9.79463e-279
IER3IP1	0.165592	2.0897	8.98243e-283	1.42129e-278
NCBP2	0.291504	1.77512	8.16387e-282	1.29177e-277
NUP62	0.132893	2.24967	8.24012e-282	1.30383e-277
CWC15	0.459131	1.48628	1.75449e-281	2.77612e-277
SRGN	1.0064	1.28704	2.36905e-281	3.74855e-277
SEC11A	0.438875	1.51957	3.29303e-281	5.21056e-277
GBP5	0.201893	2.49415	1.63605e-280	2.58872e-276
DERL1	0.182477	2.07182	3.10526e-280	4.91345e-276
C4orf3	0.549646	1.49202	8.11146e-280	1.28348e-275
S100A6	1.41589	0.902264	1.51191e-279	2.3923e-275
HDAC1	0.284219	1.78848	1.26536e-278	2.00219e-274
DUSP1	0.346193	-3.19027	3.00838e-278	4.76016e-274
EIF3K	1.43323	0.638277	7.55786e-278	1.19588e-273
ABCF2.1	0.0931704	2.239	8.92167e-278	1.41168e-273
PHAX	0.22793	1.88423	6.67264e-277	1.05581e-272
CHEK1	0.0817125	2.34618	1.4724e-276	2.32979e-272
PMVK	0.179346	2.06597	2.23247e-276	3.53244e-272
GMNN	0.0854844	2.29632	3.2353e-276	5.11922e-272
LIMA1	0.140456	2.47799	6.85006e-276	1.08388e-271
CSNK2A1	0.233723	1.87962	2.83548e-275	4.48659e-271
GBP4	0.214583	2.38416	3.9094e-275	6.18584e-271
AIM2	0.0897219	2.68481	5.92617e-275	9.37698e-271
CHAC2	0.0752832	2.26487	1.50457e-274	2.38067e-270
CISD2	0.135125	2.21235	1.83089e-274	2.89702e-270
OST4	1.2153	0.748305	2.77525e-274	4.39127e-270
ST13	0.751242	1.1343	3.04321e-274	4.81527e-270
PES1	0.0877832	2.23984	3.73528e-274	5.91033e-270
TFRC	0.174869	2.05199	4.14114e-274	6.55253e-270
CAPZA1	0.337695	1.66434	4.77151e-273	7.54996e-269
PINX1.1	0.121554	2.14596	7.04622e-273	1.11492e-268
SRRT	0.177232	2.04538	9.53371e-273	1.50852e-268
DHX15	0.172457	1.99271	1.44415e-272	2.28507e-268
ZC3H15	0.591214	1.31607	1.91672e-272	3.03283e-268
VPS25	0.121458	2.11337	9.5881e-272	1.51712e-267
SLC7A5	0.0971773	2.41208	1.28739e-271	2.03704e-267
ETFA	0.157252	2.04276	1.58302e-271	2.5048e-267
IMP4	0.197107	1.95545	2.49789e-271	3.95241e-267
FIS1	0.581487	1.28855	3.2177e-271	5.09137e-267
NIT2	0.135547	2.1181	6.8541e-271	1.08452e-266
SRSF7	1.12026	0.944435	1.5323e-270	2.42455e-266
GZMB	0.249897	3.53108	2.00455e-270	3.1718e-266
EXOSC1	0.181554	2.001	2.39559e-270	3.79054e-266
NDUFV1	0.242382	1.84711	4.66201e-270	7.37671e-266
ACTL6A	0.110618	2.19524	5.53321e-269	8.75521e-265
PTRH2	0.0997049	2.20591	6.56541e-269	1.03884e-264
RPS27	5.40559	-0.14948	8.03338e-269	1.27112e-264
MRPS21	0.490787	1.40696	1.26014e-268	1.99392e-264
ASNA1	0.151911	2.07678	3.98949e-268	6.31257e-264
PDCD11	0.108235	2.21773	3.99265e-268	6.31758e-264
ERG28	0.149163	2.10956	2.14238e-267	3.38989e-263
DPM1	0.189933	1.94279	4.53298e-267	7.17254e-263
RAB8A	0.252135	1.83608	5.33978e-267	8.44913e-263
WDR77	0.100577	2.21269	1.3026e-266	2.06111e-262
TIMM8A	0.0977221	2.22837	1.65875e-266	2.62463e-262
PRMT5	0.0867635	2.22873	7.28998e-266	1.15349e-261
HDLBP	0.145952	2.11504	8.57643e-266	1.35705e-261
NDUFS2	0.266478	1.76747	7.65358e-265	1.21103e-260
TMX2	0.122666	2.09212	2.36838e-264	3.74749e-260
RAB27A	0.168869	2.27199	8.9253e-264	1.41225e-259
CTPS1	0.0973545	2.14463	1.34111e-263	2.12203e-259
YWHAG	0.118168	2.15393	3.01786e-263	4.77515e-259
UQCR11	0.689714	1.147	5.09619e-263	8.06371e-259
DHX9	0.27057	1.73617	1.49185e-262	2.36055e-258
FUBP1	0.309115	1.70203	2.09088e-262	3.3084e-258
COPZ1	0.190194	1.97884	2.49723e-262	3.95136e-258
CLEC2D	0.612847	1.33631	1.33815e-261	2.11735e-257
DDX56	0.142011	1.99211	1.55464e-261	2.4599e-257
COMMD4	0.129946	2.12269	1.70402e-261	2.69627e-257
SND1	0.152364	2.07508	1.83292e-261	2.90023e-257
KARS	0.250292	1.75826	2.29032e-261	3.62398e-257
ITPA	0.189232	1.92814	3.7035e-261	5.86004e-257
C14orf119	0.109309	2.2149	4.30429e-261	6.81067e-257
CCDC58	0.122545	2.11229	5.37088e-261	8.49835e-257
NDUFAF2	0.219697	1.84737	8.05978e-261	1.2753e-256
LRR1	0.0814723	2.19836	1.63351e-260	2.58471e-256
UMPS	0.108979	2.12202	1.66802e-260	2.63931e-256
HIGD1A	0.122693	2.12842	1.72351e-260	2.72712e-256
LYPLA2	0.140929	2.03203	2.21139e-259	3.49908e-255
RFC4	0.107344	2.14454	2.22715e-259	3.52402e-255
ARPC1A	0.129432	2.06353	4.14688e-259	6.56161e-255
MRPS11	0.159045	2.02327	4.80332e-259	7.6003e-255
RTF2	0.255885	1.76754	5.43533e-259	8.60032e-255
BUB3	0.338872	1.58522	7.14858e-259	1.13112e-254
DFFA	0.122118	2.11045	1.02431e-258	1.62077e-254
SRP19	0.335161	1.61404	1.03744e-258	1.64154e-254
APOBEC3G	0.185725	2.40393	3.59928e-258	5.69514e-254
IFI44L	0.144505	2.49833	5.59975e-258	8.86049e-254
PSME3	0.117583	2.09859	8.11674e-258	1.28431e-253
CHMP4A	0.422747	1.47314	1.97681e-257	3.1279e-253
DCPS	0.116067	2.18044	3.9141e-257	6.19329e-253
STMN1	0.216399	2.07773	5.09151e-257	8.05629e-253
TMBIM4	0.370953	1.56571	3.55027e-256	5.61759e-252
SLC25A11	0.117517	2.13821	5.2944e-256	8.37733e-252
C19orf48	0.176728	1.95913	6.00764e-256	9.5059e-252
HMGN2	0.782422	1.07257	1.12277e-255	1.77656e-251
UBE2A	0.166085	2.015	1.27912e-255	2.02394e-251
UCHL5	0.158159	1.95607	3.6805e-255	5.82366e-251
IFITM2	0.602751	1.44374	9.01864e-255	1.42702e-250
RRP1	0.112912	2.10375	3.03669e-254	4.80495e-250
TSSC4	0.188456	1.87423	5.47081e-254	8.65646e-250
VPS28	0.551303	1.3117	1.52815e-253	2.41799e-249
TNIP1	0.215582	2.00474	4.39784e-253	6.95871e-249
TRIM69	0.106848	2.24397	4.41339e-253	6.98331e-249
NDUFA13	0.308036	1.65769	5.50218e-253	8.7061e-249
UTP20	0.0895328	2.16185	1.16647e-252	1.8457e-248
MPHOSPH6	0.129226	2.02047	1.41738e-252	2.24272e-248
NOL10	0.125437	2.09554	8.52345e-252	1.34867e-247
EIF4E2	0.162365	1.9586	1.29752e-251	2.05307e-247
CDK6	0.19372	2.01903	1.76753e-251	2.79677e-247
SF3B3	0.145955	2.02379	2.00613e-251	3.1743e-247
SDHB	0.219776	1.85325	2.33136e-251	3.68891e-247
ARF4	0.20366	1.8862	2.84864e-251	4.5074e-247
DNAJC9	0.190622	1.88996	3.2218e-251	5.09785e-247
ADK	0.162301	1.98498	3.36713e-251	5.32781e-247
RPP30	0.149622	1.97855	1.14358e-250	1.80949e-246
PYCR1	0.0611802	2.21774	4.29061e-250	6.78903e-246
NDUFA2	0.464675	1.37375	4.384e-250	6.93681e-246
GTF2H2	0.114864	2.08308	1.01204e-249	1.60135e-245
IPO5	0.140225	1.99374	1.5954e-249	2.52441e-245
TBRG4	0.148191	1.96033	5.839e-249	9.23904e-245
RAD51C	0.123324	2.02148	8.46424e-249	1.3393e-244
DNAJA2	0.30838	1.68627	9.80465e-249	1.55139e-244
IL2RG	0.452031	1.48197	1.81741e-248	2.87568e-244
SF3A3	0.197946	1.88071	6.03117e-248	9.54311e-244
PPIH	0.184127	1.87893	1.29535e-247	2.04964e-243
RPL27	3.31594	0.231267	1.59141e-247	2.51808e-243
MED8	0.124964	2.02732	8.69002e-247	1.37502e-242
PRR13	0.478403	1.35217	8.96549e-247	1.41861e-242
COX4I1	2.12901	0.401081	1.00706e-246	1.59348e-242
CREM	0.249615	2.00607	1.17085e-246	1.85264e-242
LARP4	0.125989	2.03496	1.56215e-246	2.47178e-242
NABP2	0.093138	2.09785	2.73983e-246	4.33523e-242
SMIM12	0.145004	2.00899	6.72852e-246	1.06465e-241
EIF5A	0.602441	1.24253	8.63904e-246	1.36695e-241
SMIM37	0.19288	1.87744	1.02324e-245	1.61908e-241
MRPL46	0.135944	2.01561	1.3182e-245	2.08579e-241
ZFP36L2	0.810679	-1.28884	1.48385e-245	2.34789e-241
EMC7	0.24926	1.75059	3.91128e-245	6.18882e-241
TWISTNB	0.267848	1.68631	1.16999e-244	1.85127e-240
TCOF1	0.158611	1.90267	1.87734e-244	2.97051e-240
UBXN4	0.401042	1.51507	1.90913e-244	3.02081e-240
DYNLRB1	0.433242	1.4414	1.94324e-244	3.07478e-240
DPH3	0.139268	2.02396	1.97509e-244	3.12519e-240
LARP1	0.208902	1.8398	2.71871e-244	4.30182e-240
NDUFC1	0.389353	1.46786	2.84502e-244	4.50167e-240
HSPA5	0.695138	1.33835	6.61618e-244	1.04688e-239
FKBP4	0.0863887	2.15525	9.84601e-244	1.55793e-239
NDUFA1	0.607368	1.17287	2.60786e-242	4.12642e-238
COMMD1	0.161196	1.91659	4.56938e-242	7.23013e-238
RPL14	3.90515	0.182256	1.24422e-241	1.96873e-237
OSGEP	0.143674	1.95887	1.96913e-241	3.11576e-237
PSAT1	0.0713977	2.3349	3.09347e-241	4.8948e-237
DYNC1I2	0.167458	1.93499	5.27488e-241	8.34645e-237
MIR4435-2HG	0.112255	2.22743	5.92297e-241	9.37192e-237
RBM25	0.671539	1.16921	1.30812e-240	2.06983e-236
APOBEC3C	0.155467	2.13557	4.35213e-240	6.88638e-236
NOSIP	0.677064	-1.49046	2.3477e-239	3.71477e-235
RPL10A	3.74588	0.209193	4.06854e-239	6.43765e-235
METTL1	0.0739889	2.17252	4.98602e-239	7.88938e-235
SS18L2	0.29318	1.63648	6.79781e-239	1.07562e-234
ESD	0.308814	1.60065	7.52461e-239	1.19062e-234
RPAIN	0.278822	1.66865	8.62163e-239	1.3642e-234
TYW3	0.181448	1.86605	1.00025e-238	1.58269e-234
AHCY	0.110761	2.02654	1.07092e-238	1.69452e-234
MLX	0.161165	1.90356	2.03948e-238	3.22707e-234
PDCL3	0.176168	1.86787	2.19964e-238	3.4805e-234
PARP1	0.217986	1.84841	1.96719e-237	3.11268e-233
CHTOP	0.174562	1.87774	3.31844e-237	5.25077e-233
NONO	0.367971	1.51591	7.50254e-237	1.18713e-232
BRMS1	0.183334	1.85013	7.72819e-237	1.22283e-232
HSPA14.1	0.137192	1.92105	1.55463e-236	2.45989e-232
PELP1	0.124248	2.03206	1.5867e-236	2.51063e-232
PMM2	0.131917	1.98946	3.95723e-236	6.26153e-232
TIMM17B	0.1469	1.93265	1.0107e-235	1.59924e-231
DRAP1	0.523929	1.38102	1.73199e-235	2.74053e-231
MRPS31	0.20319	1.78314	3.91217e-235	6.19023e-231
FKBP3	0.223415	1.76712	4.88495e-235	7.72946e-231
PRELID3B	0.227071	1.76444	6.15222e-235	9.73465e-231
TPRKB	0.22992	1.75693	6.60773e-235	1.04554e-230
ERGIC2	0.204362	1.77717	1.37451e-234	2.17489e-230
DDOST	0.240533	1.69038	4.03032e-234	6.37717e-230
BCCIP	0.160098	1.89668	4.18904e-234	6.62831e-230
EPSTI1	0.131973	2.39164	5.79442e-234	9.1685e-230
ACOT13	0.130255	1.94901	2.1191e-233	3.35305e-229
ZDHHC12	0.15909	1.91781	2.75268e-233	4.35557e-229
HDAC2	0.137795	1.9588	4.16468e-233	6.58977e-229
EIF2B3	0.0970968	2.05106	7.06537e-233	1.11795e-228
NELFE	0.185812	1.81309	9.38621e-233	1.48518e-228
TXLNA	0.0912959	2.13372	2.35404e-232	3.7248e-228
DNAJC19	0.311805	1.55395	5.15903e-232	8.16313e-228
UBC	1.91155	0.55701	2.57525e-231	4.07481e-227
BCL2A1	0.184579	2.09139	2.59261e-231	4.10229e-227
CNIH4	0.162443	1.85001	9.3355e-231	1.47716e-226
AP1S1	0.0978865	2.06926	1.02022e-229	1.61429e-225
SRPRA	0.227465	1.73642	1.10286e-228	1.74505e-224
SRSF10	0.606401	1.18699	1.2853e-228	2.03373e-224
WDR4	0.0665878	2.06403	4.78967e-228	7.57869e-224
HNRNPM	0.46522	1.37129	9.41599e-228	1.48989e-223
CINP	0.12512	1.96924	1.13071e-227	1.78912e-223
U2SURP	0.532129	1.27737	1.30092e-227	2.05845e-223
IDH3A	0.103753	1.99367	1.46755e-227	2.32211e-223
MRPS33	0.264713	1.65826	1.53694e-227	2.4319e-223
HMGCS1	0.130696	2.10797	1.92669e-227	3.04861e-223
TMX1	0.140053	1.98601	1.09218e-226	1.72816e-222
TRIM28	0.212056	1.72868	2.30288e-226	3.64385e-222
CHD4	0.268595	1.63102	3.92968e-226	6.21793e-222
REXO2	0.232378	1.68926	4.56503e-226	7.22324e-222
MRPS18A	0.109045	1.99134	8.35172e-226	1.32149e-221
SLAMF1	0.124742	2.36375	1.24163e-225	1.96463e-221
MYL6B	0.0849868	2.14391	1.90234e-225	3.01007e-221
FURIN	0.110553	2.20164	2.30298e-225	3.644e-221
BSG	0.217228	1.72462	2.8607e-225	4.52649e-221
TFAM	0.297138	1.57548	3.87387e-225	6.12963e-221
TOMM5	0.209962	1.7466	4.58393e-225	7.25315e-221
SPOUT1	0.105996	1.97714	5.89229e-225	9.32337e-221
ANAPC5	0.298908	1.54656	1.76729e-224	2.79638e-220
SEC13	0.135118	1.92496	4.26026e-224	6.74101e-220
CTNNBL1	0.181988	1.79552	1.55623e-223	2.46243e-219
NUCKS1	0.740568	1.04759	2.46151e-223	3.89485e-219
BCAP31	0.262452	1.64532	2.84163e-223	4.49631e-219
PSMD3	0.133405	1.88746	1.21498e-222	1.92247e-218
ASNS	0.0932974	2.10542	3.17364e-222	5.02165e-218
SNAPC5	0.142769	1.88247	6.30195e-222	9.97158e-218
UBAP2L	0.136205	1.88339	7.82647e-222	1.23838e-217
HADHA	0.380952	1.41706	1.16521e-221	1.84372e-217
MYC	0.227121	1.88404	2.01527e-221	3.18877e-217
LPIN2	0.219923	1.90378	2.13388e-221	3.37644e-217
MCRIP1	0.254602	1.67254	3.02513e-221	4.78666e-217
SQOR	0.139012	2.06132	6.19537e-221	9.80293e-217
SLC25A19	0.0678327	2.0333	2.58957e-220	4.09747e-216
DEF8	0.0978088	1.95785	3.52804e-220	5.58242e-216
TAP2	0.141605	1.96689	9.21319e-220	1.4578e-215
TUBG1	0.0572693	2.04126	9.59597e-220	1.51837e-215
ANXA2	0.225095	2.03444	1.35366e-219	2.14189e-215
CHID1	0.120387	1.90999	1.90438e-219	3.01331e-215
ETF1	0.198483	1.75087	4.0903e-219	6.47207e-215
TIMMDC1	0.129141	1.91156	4.30793e-219	6.81643e-215
CISD3	0.0973908	2.04507	1.10411e-218	1.74704e-214
SLC29A1	0.0509785	2.03157	1.37615e-218	2.17749e-214
UQCRC2	0.320867	1.52129	1.69444e-218	2.68111e-214
SAMM50	0.136136	1.86381	2.78493e-218	4.4066e-214
ACIN1	0.225056	1.67409	4.17665e-218	6.60872e-214
ZNHIT1	0.31407	1.53386	4.32375e-218	6.84147e-214
HNRNPD	0.335775	1.5006	6.96774e-218	1.1025e-213
BTG1	1.2761	-0.859905	8.48139e-218	1.34201e-213
SAR1B	0.171194	1.77054	1.11829e-217	1.76948e-213
PIH1D1	0.181035	1.83553	2.28606e-217	3.61724e-213
CMC2	0.208377	1.74671	5.68125e-217	8.98944e-213
SELENOF	0.314308	1.51757	6.18728e-217	9.79013e-213
CCNC	0.229353	1.65201	6.94865e-217	1.09948e-212
NAT10	0.0857	2.04305	8.20768e-217	1.2987e-212
ARF6	0.258771	1.59706	2.88987e-216	4.57264e-212
WBP4	0.160299	1.85243	2.93993e-216	4.65185e-212
ARCN1	0.180263	1.79157	3.95866e-216	6.26378e-212
NRDC	0.209988	1.76046	5.87577e-216	9.29724e-212
THOC7	0.274441	1.58473	6.2413e-216	9.8756e-212
MAF	0.171128	2.378	7.84265e-216	1.24094e-211
ARHGDIA	0.390488	1.39484	1.40617e-215	2.22499e-211
SUPT4H1	0.273879	1.58899	3.19352e-215	5.05311e-211
RPN2	0.245144	1.64337	1.69875e-214	2.68793e-210
VPS29	0.329878	1.49844	2.37318e-214	3.75508e-210
DPP3	0.0683732	2.02474	3.88224e-214	6.14286e-210
DNAJC15	0.2352	1.6739	6.1466e-214	9.72577e-210
RFC2	0.0864613	1.9703	7.98681e-214	1.26375e-209
SNHG15	0.375216	1.53531	1.19119e-213	1.88481e-209
ICOS	0.207964	1.99266	1.30318e-213	2.06201e-209
PSENEN	0.12945	1.9314	1.45503e-213	2.30229e-209
RAB7A	0.264714	1.58825	3.00581e-213	4.75609e-209
ZMPSTE24	0.0816275	1.99576	4.04882e-213	6.40645e-209
CYTIP	0.715351	1.23106	7.50341e-213	1.18726e-208
NOL8	0.154545	1.80444	8.54209e-213	1.35162e-208
TMEM205	0.125345	1.94539	5.00567e-212	7.92047e-208
HAT1	0.139163	1.85653	5.04397e-212	7.98107e-208
SINHCAF	0.278783	1.59555	5.47029e-212	8.65564e-208
SP100	0.455076	1.36601	8.80429e-212	1.3931e-207
WDR1	0.184857	1.76465	9.52601e-212	1.5073e-207
DYNC1LI1	0.17092	1.74338	9.56508e-212	1.51348e-207
ZCCHC17	0.153718	1.81031	1.34265e-211	2.12448e-207
ACTN4	0.167332	1.86504	4.02372e-211	6.36673e-207
MRPL55	0.240239	1.58427	1.07644e-210	1.70325e-206
PSMG1	0.0974412	1.93251	1.15211e-210	1.82299e-206
SDHD	0.186268	1.74528	2.0718e-210	3.2782e-206
PRPF4	0.105496	1.90349	2.9392e-210	4.65069e-206
ETFB	0.332497	1.53376	7.14351e-210	1.13032e-205
NANS	0.152474	1.81052	1.51832e-209	2.40244e-205
DERL2	0.205562	1.66421	3.25372e-209	5.14836e-205
CTR9	0.149947	1.8396	3.8731e-209	6.12841e-205
HELLS	0.0928816	2.01674	4.50199e-209	7.1235e-205
TOMM40	0.0994726	1.91377	2.64611e-208	4.18694e-204
MRPL24	0.120662	1.89904	3.2549e-208	5.15023e-204
ELOVL1	0.0887056	1.94797	4.23756e-208	6.70509e-204
SZRD1	0.200232	1.69418	2.17844e-207	3.44694e-203
SLA	0.255527	1.95922	3.77784e-207	5.97768e-203
AUP1	0.20399	1.66628	5.45588e-207	8.63284e-203
RPS27L	0.459834	1.32746	1.37464e-206	2.17509e-202
API5	0.13506	1.81898	1.8192e-206	2.87852e-202
MCM4	0.0631778	1.98849	4.82907e-206	7.64104e-202
POLR2G	0.196201	1.6894	9.52437e-206	1.50704e-201
ATP5IF1	0.644778	1.07749	1.18253e-205	1.87112e-201
MRPS14	0.107311	1.95369	1.30887e-205	2.07102e-201
MRPL39	0.0810154	1.93054	3.2245e-205	5.10213e-201
TRMT6	0.111755	1.9107	4.43986e-205	7.02518e-201
RPL3	4.60749	0.17545	5.34159e-205	8.45199e-201
ECHS1	0.183913	1.75151	6.90534e-205	1.09263e-200
FLAD1	0.0962682	1.8983	1.75084e-204	2.77035e-200
EIF4A1	0.438315	1.31896	5.22173e-204	8.26235e-200
ADRM1	0.195808	1.70973	7.85247e-204	1.2425e-199
ARID5B	0.480164	1.42653	8.03772e-204	1.27181e-199
EFTUD2	0.100746	1.87952	9.50837e-204	1.50451e-199
SRFBP1	0.146844	1.77624	1.07508e-203	1.70111e-199
YWHAZ	0.914689	0.862171	2.36387e-203	3.74035e-199
RPL27A	4.01502	0.160673	4.6885e-203	7.41861e-199
STAT6	0.130901	1.90204	1.34281e-202	2.12472e-198
CD7	0.742534	1.16608	2.12665e-202	3.36499e-198
ZNF267	0.15144	1.99126	2.2905e-202	3.62427e-198
HSPB11	0.193978	1.74455	2.61002e-202	4.12983e-198
HACD3	0.105182	1.84113	4.19748e-202	6.64168e-198
THOC6	0.103148	1.9148	5.58039e-202	8.82984e-198
CD82	0.150249	2.10155	6.47061e-202	1.02385e-197
NUDCD2	0.212456	1.65358	7.77395e-202	1.23007e-197
FUNDC2	0.256756	1.57609	9.94533e-202	1.57365e-197
CREB3	0.0954049	1.96922	1.54671e-201	2.44735e-197
OAS2	0.0894168	2.10294	4.0188e-201	6.35894e-197
TRAP1	0.0784919	1.95287	4.33221e-201	6.85486e-197
PPAT	0.0724079	1.98536	6.59481e-201	1.0435e-196
MPDU1	0.0901506	1.91256	1.32073e-200	2.0898e-196
AP2B1	0.174174	1.79325	1.5071e-200	2.38468e-196
NFKB2	0.182098	1.79055	1.98538e-200	3.14147e-196
CLDND1	0.255497	1.65115	2.09308e-200	3.31187e-196
ECH1	0.242129	1.65183	2.15814e-200	3.41483e-196
NAA50	0.122492	1.84967	3.26141e-200	5.16053e-196
NRBP1	0.183897	1.70766	7.34877e-200	1.1628e-195
CTLA4	0.139691	2.52991	9.62288e-200	1.52263e-195
MORF4L2	0.166352	1.74268	1.42848e-199	2.26029e-195
RPS2	3.56667	-0.19056	2.14666e-199	3.39666e-195
MRPS15	0.290594	1.47177	2.5407e-199	4.02015e-195
FRMD4B	0.106722	2.27401	4.48837e-199	7.10195e-195
GK	0.0759454	2.23114	8.69951e-199	1.37652e-194
PRIM1	0.105912	1.85739	1.22864e-198	1.94408e-194
APOL1	0.0757317	2.0893	1.30958e-198	2.07215e-194
POLR1C	0.0928776	1.91804	2.19084e-198	3.46657e-194
EID1	0.570085	1.13675	2.65117e-198	4.19495e-194
MRPL2	0.158321	1.71982	1.54614e-197	2.44646e-193
ALG5	0.174584	1.68907	2.56377e-197	4.05665e-193
AAMP	0.127077	1.83219	4.09434e-197	6.47847e-193
RPL26	4.0084	0.180391	4.32794e-197	6.8481e-193
SLC7A1	0.0720489	1.97264	4.77406e-197	7.554e-193
TEX30	0.0641631	1.95608	7.90684e-197	1.2511e-192
ENSA	0.351611	1.37713	1.16676e-196	1.84616e-192
PARP9	0.119886	1.95893	1.34357e-196	2.12594e-192
PPP1R7	0.279608	1.50478	1.45497e-196	2.3022e-192
NMT1	0.186444	1.62445	3.45875e-196	5.47278e-192
UQCC3	0.134683	1.84469	6.20049e-196	9.81103e-192
DPH2	0.0645035	1.89645	6.38425e-196	1.01018e-191
PHF5A	0.151096	1.71662	9.67345e-196	1.53063e-191
TNFRSF1B	0.14328	1.97079	1.93567e-195	3.06281e-191
ORC6	0.0554181	1.89169	2.03838e-195	3.22534e-191
DNAJB1	0.449864	-1.88274	2.18217e-195	3.45285e-191
MIEN1	0.169151	1.7525	5.69055e-195	9.00415e-191
COPS6	0.300717	1.42999	1.47208e-194	2.32928e-190
TRUB2	0.0920915	1.88901	2.83985e-194	4.49349e-190
HIKESHI	0.179278	1.6913	5.53611e-194	8.75979e-190
LLPH	0.250054	1.51488	5.55875e-194	8.79561e-190
MTX2	0.0855318	1.87102	1.11617e-193	1.76612e-189
DGUOK	0.298248	1.44604	1.20804e-193	1.91149e-189
MRPS5	0.182265	1.69909	1.44868e-193	2.29225e-189
CLSPN	0.0500186	1.98435	2.61919e-193	4.14435e-189
OCIAD1	0.36427	1.3665	4.00514e-193	6.33733e-189
SRSF1	0.228805	1.56348	4.44674e-193	7.03607e-189
FRG1	0.250553	1.5211	5.01393e-193	7.93355e-189
MARS	0.108504	1.86656	9.97375e-193	1.57815e-188
ALKBH2	0.0914595	1.85066	1.19709e-192	1.89416e-188
MEAF6	0.256977	1.54546	3.32933e-192	5.26799e-188
CMC1	0.115472	1.77635	1.05547e-191	1.67007e-187
FARSB	0.0865256	1.86537	1.27006e-191	2.00962e-187
MRPL33	0.305531	1.45543	2.68743e-191	4.25233e-187
PFDN4	0.24477	1.54155	3.20995e-191	5.07911e-187
MRPL43	0.229166	1.53169	4.21506e-191	6.6695e-187
MSRB1	0.0676183	1.9742	1.84941e-190	2.92632e-186
EXOSC9	0.175348	1.63712	3.23255e-190	5.11486e-186
GNB1	0.194004	1.59694	5.11463e-190	8.09288e-186
COPS5	0.204574	1.59963	5.19864e-190	8.22581e-186
EIF3D	0.682405	0.97796	5.5785e-190	8.82686e-186
PPM1G	0.17618	1.74283	6.87476e-190	1.08779e-185
SMIM15	0.129107	1.78051	7.16868e-190	1.1343e-185
CD53	0.358409	1.38602	1.06078e-189	1.67847e-185
CCDC86	0.06308	1.84947	1.17866e-189	1.86499e-185
CDC42	1.23753	0.655696	2.186e-189	3.4589e-185
BLOC1S2	0.207904	1.63579	2.29964e-189	3.63873e-185
EXOC2	0.102197	1.97367	2.57254e-189	4.07053e-185
SF1	0.808093	-1.07863	2.748e-189	4.34817e-185
AATF	0.216599	1.54807	4.45338e-189	7.04659e-185
MT1E	0.0836776	2.1522	6.28297e-189	9.94155e-185
METTL2B	0.0890809	1.86081	1.26931e-188	2.00842e-184
NSRP1	0.252059	1.55329	1.67887e-188	2.65648e-184
KNOP1	0.150971	1.68278	2.30736e-188	3.65094e-184
RFXANK	0.149713	1.71282	2.95758e-188	4.67978e-184
TRMT10C	0.314531	1.42017	3.04253e-188	4.81419e-184
STAT5A	0.135609	1.91723	1.08642e-187	1.71904e-183
COPS4	0.121868	1.78248	1.26337e-187	1.99903e-183
WDR36	0.107276	1.84164	1.39639e-187	2.2095e-183
EWSR1	0.242951	1.51095	1.7081e-187	2.70273e-183
SP110	0.386916	1.40237	1.71606e-187	2.71533e-183
NUP37	0.0939172	1.83222	2.9834e-187	4.72063e-183
TMEM14B	0.387421	1.27658	3.34228e-187	5.28849e-183
COMMD8	0.130875	1.74429	3.7823e-187	5.98473e-183
ETHE1	0.193494	1.83159	5.73994e-187	9.0823e-183
DCAF7	0.120238	1.84487	5.89649e-187	9.33001e-183
DCTN6	0.141135	1.65711	6.70747e-187	1.06132e-182
NOL11	0.1897	1.59608	1.21556e-186	1.92337e-182
PLIN2	0.205337	1.76809	2.15502e-186	3.4099e-182
DDX10	0.10634	1.78269	2.70998e-186	4.288e-182
POU2F2	0.201399	1.74106	5.88131e-186	9.30599e-182
MTDH	0.359025	1.39665	7.52148e-186	1.19012e-181
INTS11	0.154365	1.66534	1.08038e-185	1.70948e-181
RHOG	0.259285	1.50851	1.75702e-185	2.78013e-181
RNF34	0.0978046	1.87116	3.71264e-185	5.87451e-181
NAA15	0.180626	1.60093	6.82687e-185	1.08022e-180
TRIAP1	0.192841	1.59147	7.21553e-185	1.14171e-180
ADAR	0.362059	1.3487	9.79667e-185	1.55013e-180
GPN1	0.0943532	1.80322	1.49011e-184	2.35781e-180
RAB11A	0.220429	1.53458	4.32773e-184	6.84776e-180
PRPF6	0.230392	1.50665	1.01376e-183	1.60408e-179
PPP5C	0.0699835	1.8005	2.24166e-183	3.54699e-179
TWF2	0.212384	1.72009	2.37093e-183	3.75152e-179
JPT2	0.0548729	1.8676	2.72448e-183	4.31095e-179
RIOK2	0.106623	1.74732	5.84822e-183	9.25364e-179
ATF4	0.448486	1.28797	8.28373e-183	1.31073e-178
NUDT21	0.171323	1.64704	1.09681e-182	1.73548e-178
ACOT7	0.0529723	1.86526	1.42558e-182	2.25569e-178
RAP1A	0.341873	1.39588	1.5149e-182	2.39703e-178
F5	0.0664017	2.01436	1.80003e-182	2.84818e-178
SMIM7	0.169585	1.61939	2.23729e-182	3.54007e-178
NDUFA5	0.355664	1.31394	2.45249e-182	3.88058e-178
C1orf109	0.079111	1.83227	4.3656e-182	6.9077e-178
MAPRE1	0.237453	1.48655	4.47648e-182	7.08314e-178
RPS12	5.58435	0.121558	4.79178e-182	7.58203e-178
EIF4H	0.347846	1.31482	4.86246e-182	7.69386e-178
TIMM23	0.0883173	1.79169	4.95536e-182	7.84086e-178
EEF2KMT	0.0575677	1.8893	5.5787e-182	8.82717e-178
CCDC90B	0.134723	1.76396	8.03566e-182	1.27148e-177
EXOSC2	0.0815798	1.78594	1.51545e-181	2.39789e-177
ADH5	0.245638	1.48144	1.85075e-181	2.92845e-177
ERI3	0.108755	1.77124	5.61319e-181	8.88175e-177
NDUFB11	0.701632	0.921741	7.47782e-181	1.18322e-176
MRPS22	0.137435	1.6829	9.42242e-181	1.49091e-176
POP5	0.225273	1.54202	1.37274e-180	2.17209e-176
CSE1L	0.0863274	1.76903	2.52464e-180	3.99474e-176
C19orf24	0.156564	1.67111	3.97672e-180	6.29237e-176
PRPF8	0.249793	1.465	4.96773e-180	7.86044e-176
KHDRBS1	0.270941	1.50292	6.07352e-180	9.61013e-176
C12orf43	0.106389	1.73934	7.50767e-180	1.18794e-175
GLO1	0.173757	1.59067	7.86974e-180	1.24523e-175
IPO7	0.125472	1.69652	1.22022e-179	1.93075e-175
ACAA2	0.107668	1.8744	1.44348e-179	2.28402e-175
RPS4X	4.61022	0.163436	1.6823e-179	2.6619e-175
BLOC1S1	0.305742	1.42856	1.90927e-179	3.02104e-175
EMC4	0.193768	1.56914	2.26617e-179	3.58576e-175
MRM2	0.078719	1.80578	2.46755e-179	3.9044e-175
ACLY	0.0888056	1.82278	2.48615e-179	3.93384e-175
ELOF1	0.15468	1.63543	7.68842e-179	1.21654e-174
DDB2	0.12103	1.79562	1.16055e-178	1.83634e-174
ATP6V1E1	0.179367	1.58952	1.86149e-178	2.94544e-174
SDAD1	0.162096	1.66505	4.56883e-178	7.22926e-174
SCAMP3	0.109762	1.74462	4.89622e-178	7.74728e-174
NDUFB5	0.247193	1.49868	5.22436e-178	8.2665e-174
MED31	0.095104	1.83114	5.23267e-178	8.27965e-174
CCNL1	0.621926	-1.35006	5.30842e-178	8.39952e-174
ANAPC16	0.759824	0.901524	5.35261e-178	8.46944e-174
RAD21	0.369846	1.34671	8.5334e-178	1.35024e-173
NDUFB9	0.503223	1.12924	1.22248e-177	1.93432e-173
DDX27	0.257813	1.4686	1.30266e-177	2.06119e-173
THUMPD3	0.132169	1.66681	2.38622e-177	3.77572e-173
MAPKAPK3	0.109722	1.82279	3.17349e-177	5.02141e-173
AIP	0.39149	1.27393	3.76663e-177	5.95995e-173
DAXX	0.117964	1.76648	5.17701e-177	8.19158e-173
PPP1R14B	0.141614	2.14931	7.42333e-177	1.17459e-172
ACOT9	0.0801025	1.90342	8.86569e-177	1.40282e-172
MTIF2	0.0939434	1.76672	1.29405e-176	2.04758e-172
NEAT1	1.14017	0.84484	1.33505e-176	2.11245e-172
SPAG7	0.233441	1.51801	1.87576e-176	2.96802e-172
CALM3	0.472767	1.19565	2.13117e-176	3.37216e-172
RNF7	0.396451	1.24438	2.27137e-176	3.59399e-172
LINC00861	0.21274	-2.48125	4.91834e-176	7.78228e-172
PSMF1	0.199311	1.53654	5.04644e-176	7.98498e-172
NFYB	0.0924731	1.84363	5.50415e-176	8.70921e-172
LEPROTL1	0.945907	-0.926182	7.03019e-176	1.11239e-171
UBE2K	0.229601	1.48054	8.4817e-176	1.34206e-171
TRNAU1AP	0.13247	1.75267	9.25279e-176	1.46407e-171
STX4	0.135665	1.74234	1.2734e-175	2.0149e-171
NUP188	0.0697632	1.79011	1.27439e-175	2.01646e-171
PPP2R1A	0.155292	1.6306	1.43197e-175	2.2658e-171
DDX23	0.12944	1.73375	3.1378e-175	4.96494e-171
ACADM	0.110492	1.74567	6.58867e-175	1.04252e-170
LTB	1.20722	-0.604021	9.01825e-175	1.42696e-170
ATM	0.396977	-1.64487	9.77003e-175	1.54591e-170
KRTCAP2	0.246762	1.46973	4.26993e-174	6.7563e-170
MRPL16	0.133426	1.68654	4.60452e-174	7.28574e-170
IDH3B	0.229487	1.48038	7.12121e-174	1.12679e-169
SAR1A	0.245181	1.45022	1.15486e-173	1.82733e-169
PLRG1	0.132366	1.67972	1.35721e-173	2.14751e-169
RANGAP1	0.123989	1.73003	1.79161e-173	2.83487e-169
RSL24D1	0.790913	0.866811	1.47321e-172	2.33106e-168
ZFR	0.200295	1.5493	1.63485e-172	2.58682e-168
CAPZA2	0.229073	1.42158	2.1381e-172	3.38312e-168
TMEM14C	0.199114	1.55463	5.04277e-172	7.97917e-168
PDHB	0.142018	1.64175	8.98257e-172	1.42131e-167
IWS1	0.137406	1.64927	1.01619e-171	1.60791e-167
FAF2	0.110951	1.71129	1.41732e-171	2.24262e-167
HPF1	0.123375	1.72195	3.44766e-171	5.45524e-167
NELFCD	0.166636	1.55528	5.75348e-171	9.10374e-167
DAP3	0.273021	1.39703	8.46886e-171	1.34003e-166
MAP2K3	0.0769579	1.81715	9.29675e-171	1.47102e-166
PCYT1A	0.0838227	1.84696	1.49216e-170	2.36104e-166
METTL2A	0.0674594	1.76904	2.62411e-170	4.15213e-166
CYB5B	0.113179	1.69451	5.89021e-170	9.32008e-166
NR2C2AP	0.0912578	1.73138	7.33688e-170	1.16091e-165
VDR	0.0457156	1.89951	7.56471e-170	1.19696e-165
NFATC2	0.110765	1.75292	2.24788e-169	3.55683e-165
DCTN2	0.181311	1.59643	2.30717e-169	3.65063e-165
CAMTA2	0.0766423	1.82029	2.57209e-169	4.06983e-165
PPDPF	0.685266	-1.00273	3.04716e-169	4.82152e-165
FAS	0.0925086	2.0236	6.0693e-169	9.60345e-165
PCID2	0.137817	1.64202	7.75929e-169	1.22775e-164
MMADHC	0.224177	1.47206	9.99952e-169	1.58222e-164
RIF1	0.192602	1.53813	1.08448e-168	1.71598e-164
ACO2	0.121971	1.66428	1.35315e-168	2.14109e-164
BABAM1	0.142745	1.62081	1.63754e-168	2.59109e-164
BLVRB	0.100371	1.79606	2.78893e-168	4.41292e-164
NME6	0.0744485	1.77925	5.21364e-168	8.24955e-164
SDHAF3	0.117209	1.65838	6.16695e-168	9.75797e-164
UCHL3	0.12031	1.66043	1.01274e-167	1.60246e-163
TSG101	0.106153	1.74893	1.73021e-167	2.7377e-163
HSPA4	0.1258	1.65913	1.99268e-167	3.15302e-163
RABEPK	0.0711925	1.7495	3.7901e-167	5.99708e-163
PMAIP1	0.269619	1.52056	4.90809e-167	7.76607e-163
STARD7	0.107213	1.70804	6.80273e-167	1.0764e-162
NDUFA3	0.383324	1.21921	1.08335e-166	1.71419e-162
MRPL54	0.438482	1.17549	1.14186e-166	1.80676e-162
MVP	0.170386	1.622	1.20123e-166	1.90071e-162
MED28	0.256563	1.3923	1.23741e-166	1.95795e-162
CYSTM1	0.0627152	1.88741	1.67385e-166	2.64854e-162
GEMIN7	0.0567874	1.7504	2.91422e-166	4.61118e-162
PRKDC	0.228336	1.47467	4.41609e-166	6.98757e-162
BATF3	0.0540749	2.09746	4.81192e-166	7.6139e-162
TCERG1	0.177094	1.51508	7.80386e-166	1.23481e-161
MAD2L1	0.102658	1.71581	1.58304e-165	2.50484e-161
NTHL1	0.0707001	1.74179	1.8104e-165	2.86459e-161
GOSR2	0.103367	1.6677	1.98552e-165	3.14169e-161
MAK16	0.0982946	1.70213	2.55976e-165	4.05031e-161
DNTTIP2	0.312136	1.33118	3.72956e-165	5.90128e-161
NR4A2	0.248358	-2.48835	7.33374e-165	1.16042e-160
POLE3	0.240572	1.45146	1.04997e-164	1.66138e-160
HMOX2	0.213769	1.48427	1.14959e-164	1.81899e-160
YWHAQ	0.227489	1.51354	1.42355e-164	2.25249e-160
LPXN	0.13138	1.71812	1.60154e-164	2.53412e-160
KXD1	0.158978	1.56852	1.78826e-164	2.82957e-160
OAS1	0.0650192	2.01098	3.05748e-164	4.83786e-160
TRAPPC3	0.15976	1.58062	3.4294e-164	5.42633e-160
MRPL11	0.249762	1.41878	4.71664e-164	7.46313e-160
SURF4	0.128518	1.71243	4.95408e-164	7.83883e-160
AIFM1	0.0699084	1.76176	5.99731e-164	9.48954e-160
RPAP3	0.113219	1.67573	6.11689e-164	9.67876e-160
LYPLA1	0.115386	1.69763	8.91197e-164	1.41014e-159
NAPA	0.125301	1.63387	1.19846e-163	1.89632e-159
SCFD1	0.175474	1.5036	1.3953e-163	2.20778e-159
ZWINT	0.0447509	1.73851	3.22226e-163	5.09859e-159
HEATR1	0.0947697	1.6851	3.40833e-163	5.39301e-159
ARMC1	0.107889	1.69792	4.81858e-163	7.62444e-159
PPP1R11	0.13695	1.6508	1.59697e-162	2.52689e-158
IDI1	0.30881	1.39783	1.64851e-162	2.60844e-158
EEF1AKMT4	0.042504	1.78348	2.15518e-162	3.41014e-158
TAF12	0.142567	1.6295	2.39827e-162	3.79479e-158
CCDC25	0.209124	1.44781	2.79321e-162	4.4197e-158
C12orf45	0.16713	1.5551	4.07291e-162	6.44457e-158
ARPP19	0.201486	1.51514	5.25484e-162	8.31473e-158
MYCBP	0.0596208	1.77555	7.58359e-162	1.19995e-157
C1D	0.207506	1.47592	1.45635e-161	2.30438e-157
MRPL42	0.202713	1.45572	4.21329e-161	6.66669e-157
SLC16A1	0.0739338	1.75345	5.03364e-161	7.96473e-157
OGFOD1	0.0864159	1.72859	6.62655e-161	1.04852e-156
MYH9	0.416897	1.19704	7.52869e-161	1.19126e-156
KIF3B	0.061326	1.83589	7.74859e-161	1.22606e-156
RPL19	4.72669	0.119526	2.34329e-160	3.70779e-156
CHCHD5	0.188465	1.52477	2.3532e-160	3.72347e-156
HAUS1	0.111062	1.69278	3.18209e-160	5.03502e-156
UBTF	0.198578	1.5029	1.09552e-159	1.73345e-155
RBM19	0.0969632	1.64185	1.09876e-159	1.73857e-155
MED11	0.104304	1.72414	1.1127e-159	1.76063e-155
RUVBL2	0.0805067	1.72452	1.25021e-159	1.9782e-155
C1orf174	0.101728	1.63717	2.60405e-159	4.12038e-155
MGAT4A	0.342601	-1.71715	1.40472e-158	2.22269e-154
CASP3	0.0887759	1.75471	1.58481e-158	2.50765e-154
WDR75	0.0936991	1.70177	2.87689e-158	4.5521e-154
TAF1D	0.610601	0.996321	5.12445e-158	8.10841e-154
IAH1	0.192834	1.52884	7.75926e-158	1.22775e-153
ATP6V1B2	0.080093	1.75148	8.25034e-158	1.30545e-153
FBXO6	0.053239	1.81089	8.25147e-158	1.30563e-153
CEBPZ	0.323155	1.28777	1.05647e-157	1.67165e-153
RPS13	4.16529	0.138563	1.10024e-157	1.74092e-153
ZCCHC9	0.1118	1.67542	1.43875e-157	2.27654e-153
ATAD5	0.0767125	1.71475	2.74907e-157	4.34985e-153
CSDE1	0.665967	0.901557	3.18571e-157	5.04074e-153
KDELR1	0.223337	1.4604	3.68542e-157	5.83144e-153
RNF19A	0.306587	1.50839	4.51586e-157	7.14545e-153
TIMM9	0.219295	1.4174	4.74357e-157	7.50576e-153
GFM1	0.106442	1.6234	8.38071e-157	1.32608e-152
PPP2R3C	0.147279	1.56726	8.41179e-157	1.331e-152
TYMP	0.103212	2.1682	1.18126e-156	1.86911e-152
TMEM106C	0.0959326	1.72512	1.54422e-156	2.44342e-152
LSG1	0.105396	1.65003	2.96474e-156	4.6911e-152
SEPT2	0.265462	1.32269	4.72842e-156	7.48178e-152
CIAPIN1	0.113368	1.62245	4.8482e-156	7.6713e-152
CENPW	0.0452096	1.71929	6.74705e-156	1.06759e-151
ZNFX1	0.122233	1.71368	7.02397e-156	1.1114e-151
GABPB1	0.0876035	1.76083	7.08699e-156	1.12137e-151
BRCA1	0.0410278	1.70687	1.9861e-155	3.14261e-151
LYRM2	0.204063	1.44975	2.48797e-155	3.93672e-151
LAMTOR1	0.329797	1.23505	2.60621e-155	4.1238e-151
LETM1	0.0733483	1.72728	2.92344e-155	4.62575e-151
ATP5PO	0.741644	0.827244	5.24831e-155	8.3044e-151
MESD	0.191136	1.49248	9.46629e-155	1.49785e-150
RBMX	0.541672	1.01855	1.43224e-154	2.26623e-150
UBE2Z	0.121633	1.67608	1.50435e-154	2.38034e-150
CD164	0.314921	1.30848	1.99296e-154	3.15346e-150
NARF	0.15864	1.82945	2.70441e-154	4.27918e-150
MRPS17	0.0633219	1.69064	5.56883e-154	8.81157e-150
AARS	0.0573975	1.79131	1.15054e-153	1.8205e-149
UBAP2	0.112075	1.60734	1.24105e-153	1.96372e-149
WBP11	0.286191	1.28669	1.53324e-153	2.42605e-149
CPSF3	0.0751699	1.66554	3.32159e-153	5.25576e-149
HYOU1	0.0645444	1.77325	3.9474e-153	6.24598e-149
CCAR1	0.209367	1.40503	4.13698e-153	6.54594e-149
VRK1	0.122272	1.56319	4.57816e-153	7.24402e-149
MCRS1	0.0837006	1.66836	8.95399e-153	1.41679e-148
MYBBP1A	0.0692217	1.66155	1.13011e-152	1.78818e-148
DHODH	0.0570396	1.7012	1.47107e-152	2.32767e-148
YIF1A	0.0987421	1.66966	2.02656e-152	3.20662e-148
C16orf91	0.0982261	1.6291	2.26568e-152	3.58499e-148
SURF6	0.0965843	1.69563	3.05764e-152	4.8381e-148
TIGIT	0.114339	2.25216	3.1014e-152	4.90735e-148
MTHFD1	0.0612603	1.65978	3.18438e-152	5.03864e-148
AASDHPPT	0.112953	1.5983	5.38536e-152	8.52125e-148
POLD3	0.0730141	1.71331	7.73862e-152	1.22448e-147
MTREX	0.1288	1.58973	1.33846e-151	2.11784e-147
LAS1L	0.108335	1.61588	1.36572e-151	2.16098e-147
NDUFV3	0.157127	1.4813	1.55257e-151	2.45664e-147
ATG3	0.132572	1.57179	1.80829e-151	2.86127e-147
BTF3L4	0.210189	1.43512	2.338e-151	3.69941e-147
EIF1AX	0.542259	1.00285	2.60682e-151	4.12478e-147
RNPS1	0.29937	1.26217	2.63211e-151	4.16479e-147
TRMT1	0.108962	1.59603	4.44807e-151	7.03818e-147
RPL41	5.01411	0.11724	5.12611e-151	8.11104e-147
GALE	0.0478645	1.66674	8.20348e-151	1.29804e-146
EMC2	0.0849355	1.68995	8.47204e-151	1.34053e-146
ALAS1	0.0493694	1.72103	1.04338e-150	1.65093e-146
COMMD3	0.150734	1.57755	1.43234e-150	2.26639e-146
IK	0.513552	1.03742	1.88678e-150	2.98546e-146
FDFT1	0.172604	1.51473	2.07508e-150	3.2834e-146
RPP40	0.0423442	1.65478	3.41943e-150	5.41057e-146
HK1	0.126477	1.66111	7.61252e-150	1.20453e-145
MMAB	0.0904213	1.66113	7.82509e-150	1.23816e-145
PRPF38A	0.174306	1.47012	1.2289e-149	1.94449e-145
EXOC3	0.105278	1.68038	1.3008e-149	2.05826e-145
TP53	0.0913478	1.68852	1.51473e-149	2.39675e-145
BAX	0.288137	1.31816	1.54472e-149	2.44421e-145
BORCS8	0.0724575	1.67745	1.57095e-149	2.48571e-145
MCM2	0.0386902	1.66848	2.03432e-149	3.2189e-145
GNAI2	0.378969	1.25044	2.74766e-149	4.34762e-145
CPSF2	0.0820602	1.64875	2.81108e-149	4.44798e-145
SUPT6H	0.137959	1.56782	4.51399e-149	7.14249e-145
NCOA3	0.192523	1.49637	5.25781e-149	8.31943e-145
MRPS28	0.0589181	1.68298	6.64204e-149	1.05097e-144
GTF2H3	0.0982253	1.65811	1.00124e-148	1.58427e-144
RPN1	0.104323	1.64056	1.08518e-148	1.71707e-144
ZC3H13	0.234165	1.3927	1.1793e-148	1.86601e-144
SOCS1	0.116237	2.25478	1.61317e-148	2.55252e-144
IFIT3	0.0914673	2.32626	1.83645e-148	2.90582e-144
VTA1	0.0970321	1.60356	2.03096e-148	3.21359e-144
ZC3H18	0.159879	1.54017	3.6757e-148	5.81606e-144
ATP6V1D	0.0945964	1.62609	4.88852e-148	7.73511e-144
THYN1	0.18652	1.47247	5.51684e-148	8.72929e-144
TNPO3	0.0847078	1.61954	8.01942e-148	1.26891e-143
FAM120A	0.1498	1.47336	1.44378e-147	2.28449e-143
NDUFAF1	0.0582358	1.6583	1.61677e-147	2.55821e-143
ARL6IP5	0.664543	0.963205	1.73434e-147	2.74425e-143
CALU	0.101114	1.59728	2.12414e-147	3.36103e-143
FBXO22	0.0927702	1.63698	2.38529e-147	3.77424e-143
SUCLA2	0.085462	1.6381	4.51199e-147	7.13932e-143
C3orf14	0.0474327	1.80762	4.82606e-147	7.63627e-143
BCAT2	0.0565628	1.66633	4.92596e-147	7.79435e-143
POP1	0.0383094	1.66138	5.39056e-147	8.52948e-143
MAP7D3	0.0885443	1.63971	6.19403e-147	9.80082e-143
GTF2F2	0.137727	1.54253	1.4459e-146	2.28785e-142
SLC50A1	0.111989	1.6717	2.1969e-146	3.47616e-142
ZFP36	0.401093	-1.79226	2.34673e-146	3.71322e-142
BCOR	0.0585393	1.74809	3.40065e-146	5.38085e-142
CD74	0.372271	1.25082	4.12992e-146	6.53477e-142
GOLT1B	0.120836	1.54123	4.65391e-146	7.36389e-142
UBA1	0.112301	1.61618	5.48337e-146	8.67634e-142
INIP	0.0793961	1.66533	6.94386e-146	1.09873e-141
SNUPN	0.0915448	1.67554	1.02086e-145	1.61531e-141
UTP3	0.142988	1.50652	1.2411e-145	1.96379e-141
CDC5L	0.206107	1.3949	1.56988e-145	2.48403e-141
COX14	0.377749	1.1628	2.07046e-145	3.27609e-141
LMNA	0.169142	1.55959	2.14139e-145	3.38832e-141
DDB1	0.155259	1.44936	2.18153e-145	3.45184e-141
RRM1	0.0912214	1.5905	3.10828e-145	4.91823e-141
FKBP1A	0.272385	1.30622	3.3589e-145	5.31478e-141
PHF23	0.0549773	1.75215	4.61058e-145	7.29532e-141
MLF2	0.184324	1.41359	5.10994e-145	8.08547e-141
PTTG1	0.0895986	1.67969	5.34694e-145	8.46047e-141
COA7	0.036525	1.55113	6.61644e-145	1.04692e-140
KRR1	0.405044	1.12195	6.7234e-145	1.06384e-140
BAZ1B	0.132337	1.5662	1.74669e-144	2.76379e-140
DENR	0.237952	1.35784	1.91285e-144	3.02671e-140
ARL3	0.0840498	1.67935	2.09957e-144	3.32215e-140
ATP5PD	0.49468	1.04743	2.14618e-144	3.3959e-140
RTCA	0.144038	1.5357	2.6807e-144	4.24167e-140
DDX52	0.167305	1.41816	2.72681e-144	4.31463e-140
TMSB10	3.83191	0.220057	2.99807e-144	4.74384e-140
COQ3	0.0382232	1.58843	3.09757e-144	4.90128e-140
TIMM22	0.114121	1.54475	4.35947e-144	6.89799e-140
PPP1R12A	0.293545	1.22872	6.306e-144	9.97798e-140
MRPS25	0.137167	1.51527	6.38801e-144	1.01077e-139
PMPCA	0.114699	1.56122	6.64255e-144	1.05105e-139
CCDC51	0.0398584	1.6071	1.16496e-143	1.84332e-139
ACTR2	0.441184	1.08058	1.18674e-143	1.87778e-139
CD151	0.0771365	1.65705	1.42108e-143	2.24857e-139
UNC50	0.0836791	1.60781	1.42899e-143	2.26108e-139
SSR1	0.183316	1.49354	1.47792e-143	2.33852e-139
UCK2	0.0330721	1.56429	5.67755e-143	8.98358e-139
SNAPIN	0.0801962	1.6774	8.41303e-143	1.33119e-138
WDR76	0.0605088	1.63012	1.24701e-142	1.97314e-138
DLD	0.123025	1.50249	1.53856e-142	2.43446e-138
TMEM97	0.0460671	1.65817	1.89065e-142	2.99158e-138
GOT1	0.0482184	1.6115	7.58208e-142	1.19971e-137
SPCS3	0.344972	1.1878	8.05655e-142	1.27479e-137
IL2	0.0927746	2.76979	8.42585e-142	1.33322e-137
INTS13	0.0599217	1.63134	1.04377e-141	1.65156e-137
SKA2	0.0890873	1.64053	1.06937e-141	1.69206e-137
ELOA	0.101749	1.58886	1.09061e-141	1.72567e-137
C15orf40	0.163163	1.4688	2.29861e-141	3.63709e-137
RHOF	0.230284	1.42281	2.98077e-141	4.71648e-137
FERMT3	0.189399	1.37826	3.17536e-141	5.02437e-137
AGO2	0.142668	1.56959	8.17863e-141	1.2941e-136
GCDH	0.0849027	1.59445	2.6902e-140	4.2567e-136
FOXP3	0.0635973	2.08005	3.84113e-140	6.07782e-136
BAG6	0.101044	1.54533	5.0098e-140	7.92701e-136
UFM1	0.273033	1.2986	7.66571e-140	1.21294e-135
DNAJB6	0.426589	1.08905	7.92163e-140	1.25344e-135
APTX	0.0966097	1.56105	1.0035e-139	1.58784e-135
TBX21	0.0477948	1.71855	1.11513e-139	1.76448e-135
SCOC	0.109835	1.52757	1.15705e-139	1.8308e-135
UFC1	0.559617	0.93586	1.60556e-139	2.54047e-135
ELP6	0.0981502	1.60782	1.61057e-139	2.5484e-135
MED27	0.0840923	1.54282	2.26599e-139	3.58548e-135
HIF1A	0.218256	1.50741	3.03482e-139	4.80199e-135
NOP14	0.105837	1.58534	3.20765e-139	5.07546e-135
RANGRF	0.119023	1.56581	6.11845e-139	9.68122e-135
UBA52	3.49909	0.147266	6.53886e-139	1.03464e-134
TRNT1	0.0939865	1.5504	6.57691e-139	1.04066e-134
SBDS	0.488019	-1.34955	8.12218e-139	1.28517e-134
SEC61A1	0.112801	1.57223	1.33621e-138	2.11429e-134
LSM8	0.4034	1.09211	1.60227e-138	2.53528e-134
DYNLT1	0.414774	1.16889	1.7523e-138	2.77267e-134
POLR1D	0.532165	0.950993	1.7759e-138	2.81001e-134
CPNE3	0.188261	1.44101	2.05375e-138	3.24965e-134
COMMD5	0.0794935	1.68283	2.66854e-138	4.22242e-134
TIAL1	0.234725	1.28763	3.86932e-138	6.12243e-134
PDIA4	0.0949539	1.64573	4.96714e-138	7.85951e-134
PFN1	0.908193	0.805797	7.49707e-138	1.18626e-133
SMARCA4	0.116646	1.52096	1.00998e-137	1.59809e-133
PHF6	0.105856	1.55837	1.10387e-137	1.74666e-133
USP14	0.124652	1.54336	3.91107e-137	6.18848e-133
RDH11	0.121232	1.54041	5.66438e-137	8.96274e-133
HPRT1	0.127275	1.55492	5.89635e-137	9.3298e-133
MSH2	0.0744326	1.61487	5.95871e-137	9.42847e-133
CD274	0.0405984	1.71328	7.996e-137	1.26521e-132
DNPEP	0.121635	1.52603	9.0438e-137	1.431e-132
IL1R1	0.0386559	1.76404	1.44604e-136	2.28807e-132
ANXA5	0.20867	1.57495	2.24814e-136	3.55723e-132
AGPAT5	0.0645232	1.64132	3.75716e-136	5.94495e-132
C17orf75	0.0571315	1.59146	4.21624e-136	6.67135e-132
NUP93	0.0643134	1.59713	5.41069e-136	8.56134e-132
SNRNP35	0.116793	1.54059	6.20654e-136	9.8206e-132
GRHPR	0.150719	1.4527	6.27141e-136	9.92326e-132
SNRNP200	0.256132	1.24709	9.80619e-136	1.55163e-131
PUS3	0.0692736	1.63219	1.36512e-135	2.16002e-131
RPS23	4.76249	0.113231	2.19581e-135	3.47444e-131
CUEDC2	0.13246	1.50365	2.79153e-135	4.41704e-131
PNN	0.698765	0.835429	4.13471e-135	6.54236e-131
PRPS1	0.157652	1.38405	4.47823e-135	7.0859e-131
SLC39A7	0.0709468	1.6558	4.95833e-135	7.84556e-131
SMS	0.130857	1.51962	1.14631e-134	1.8138e-130
RPS26	3.37239	0.347357	1.53927e-134	2.43559e-130
SLC4A1AP	0.0985591	1.5686	1.70025e-134	2.6903e-130
CD81	0.19368	1.45113	2.01754e-134	3.19235e-130
SORD	0.0401687	1.57059	2.07528e-134	3.28372e-130
MRRF	0.0694876	1.53637	2.39785e-134	3.79412e-130
NAGK	0.102012	1.58999	2.69007e-134	4.2565e-130
SNX17	0.193475	1.38288	6.1253e-134	9.69206e-130
AKR1B1	0.129994	1.47922	1.06353e-133	1.68283e-129
PLEKHB2	0.119701	1.51572	1.14459e-133	1.81108e-129
ZBTB8OS	0.190204	1.3469	1.23957e-133	1.96137e-129
SLC35A4	0.0755942	1.61844	1.4133e-133	2.23627e-129
PGM2	0.0580098	1.60677	1.67975e-133	2.65787e-129
RBBP4	0.237857	1.27374	1.78726e-133	2.82798e-129
UBE2D3	0.819479	0.727904	1.8547e-133	2.9347e-129
EZH2	0.0727146	1.61517	1.95113e-133	3.08728e-129
UPF2	0.264317	1.238	3.64531e-133	5.76797e-129
TATDN1	0.203317	1.33484	5.33804e-133	8.44638e-129
TNPO1	0.140651	1.43674	5.66124e-133	8.95778e-129
THG1L	0.0730192	1.58501	8.05435e-133	1.27444e-128
SELENOH	0.423662	1.05684	8.05812e-133	1.27504e-128
DDX41	0.070262	1.60475	8.99471e-133	1.42323e-128
MZT1	0.129025	1.45096	2.17002e-132	3.43362e-128
RECQL	0.133288	1.55106	2.32402e-132	3.6773e-128
HMBS	0.0548975	1.51951	2.81474e-132	4.45376e-128
UTP4	0.0686787	1.56044	3.08137e-132	4.87565e-128
GON7	0.0603223	1.6367	3.10081e-132	4.90642e-128
CNOT9	0.117902	1.44329	3.27427e-132	5.18087e-128
USP5	0.0778746	1.55074	3.44685e-132	5.45395e-128
EVI2B	0.253881	-1.62561	8.04889e-132	1.27358e-127
ILK	0.101424	1.64954	8.57408e-132	1.35668e-127
EEF1A1	5.24811	0.130905	1.21848e-131	1.928e-127
CWC27	0.144812	1.42202	1.4906e-131	2.35858e-127
DRG1	0.109979	1.43535	2.62312e-131	4.15057e-127
AIMP1	0.393285	1.0656	3.15426e-131	4.99098e-127
CNDP2	0.120039	1.4983	5.18339e-131	8.20168e-127
DHDDS	0.0640192	1.56263	7.76256e-131	1.22827e-126
GIGYF2	0.121118	1.47773	1.37422e-130	2.17443e-126
TUBA4A	0.421114	1.09592	1.60821e-130	2.54468e-126
C1GALT1C1	0.0564702	1.66134	1.65883e-130	2.62476e-126
TAF9	0.225191	1.30481	1.69552e-130	2.68282e-126
GCNT1	0.0376784	1.63499	2.39079e-130	3.78294e-126
PSMB10	0.123296	1.53576	2.91149e-130	4.60684e-126
IL21R	0.0667324	1.66239	3.05021e-130	4.82634e-126
URM1	0.137414	1.44818	6.20027e-130	9.81069e-126
CAD	0.0558697	1.53807	8.65427e-130	1.36937e-125
SF3B4	0.123044	1.44851	9.78439e-130	1.54818e-125
NSA2	1.08968	0.563483	1.24685e-129	1.97289e-125
ABT1	0.212513	1.28708	1.26993e-129	2.00942e-125
IER3	0.115059	1.73267	1.34108e-129	2.122e-125
DRG2	0.104719	1.47946	1.41277e-129	2.23543e-125
AC026979.2	0.169339	-2.20558	1.49812e-129	2.37048e-125
CYC1	0.082112	1.61021	2.52934e-129	4.00217e-125
MED4	0.235321	1.25751	4.45809e-129	7.05404e-125
DDX24	1.00109	0.61772	5.94092e-129	9.40031e-125
GLMN	0.0747817	1.52879	7.88752e-129	1.24804e-124
ZC3H8	0.158854	1.42773	1.07517e-128	1.70124e-124
ATG101	0.0751298	1.56696	1.16451e-128	1.8426e-124
L3MBTL2	0.0712927	1.56359	1.55633e-128	2.46258e-124
SAFB	0.169974	1.37654	1.575e-128	2.49212e-124
OTUB1	0.186462	1.35243	1.59797e-128	2.52847e-124
PPP4R2	0.190773	1.36958	2.67416e-128	4.23133e-124
BRD2	0.278985	1.21382	2.95249e-128	4.67173e-124
COX7A2L	0.47224	0.967052	3.64165e-128	5.76218e-124
UTP15	0.0555395	1.49915	3.65668e-128	5.78597e-124
POLR1B	0.0418929	1.53269	4.33476e-128	6.85889e-124
CUL1	0.120327	1.43517	5.9712e-128	9.44823e-124
EIF1	3.31051	0.229188	7.51726e-128	1.18946e-123
HSD17B12	0.0856091	1.58263	7.7386e-128	1.22448e-123
PPRC1	0.0468454	1.56582	8.35085e-128	1.32135e-123
TPM4	0.161932	1.45196	9.61294e-128	1.52105e-123
PDRG1	0.0872585	1.49552	1.9532e-127	3.09055e-123
UPF3B	0.120413	1.45612	2.08189e-127	3.29418e-123
TAF15	0.236358	1.29795	3.2156e-127	5.08805e-123
ASNSD1	0.162344	1.35194	3.87834e-127	6.13669e-123
TTF2	0.0978108	1.509	4.15794e-127	6.57911e-123
THOC2	0.240569	1.25623	4.67501e-127	7.39727e-123
SLC35B1	0.0865108	1.49285	5.02944e-127	7.95808e-123
NCAPD3	0.068437	1.50646	5.10885e-127	8.08373e-123
LRPAP1	0.2503	1.22276	5.77039e-127	9.13049e-123
LUC7L3	0.525158	0.936158	6.61198e-127	1.04621e-122
NCAPH2	0.0799677	1.49168	8.3165e-127	1.31592e-122
RCC1	0.0520039	1.47515	1.04742e-126	1.65733e-122
RBM22	0.168967	1.36678	1.37165e-126	2.17036e-122
SCAMP2	0.154618	1.44904	1.56322e-126	2.47348e-122
IPO4	0.0390107	1.50119	2.10392e-126	3.32903e-122
FAM192A	0.107165	1.46915	3.96991e-126	6.28158e-122
NUBP1	0.0794515	1.54903	4.45598e-126	7.0507e-122
PPIE	0.141469	1.41341	5.39727e-126	8.5401e-122
TFB2M	0.0571032	1.56666	1.03866e-125	1.64347e-121
SRRM1	0.954444	0.631836	1.59089e-125	2.51727e-121
COTL1	0.317268	1.2551	1.8179e-125	2.87647e-121
RGS16	0.105747	2.04373	2.08188e-125	3.29416e-121
POLR3H	0.058443	1.4815	2.16961e-125	3.43298e-121
HAPLN3	0.113319	1.63893	2.33149e-125	3.68912e-121
WDR61	0.113311	1.44259	2.37357e-125	3.7557e-121
DIAPH1	0.200912	1.30825	2.40223e-125	3.80105e-121
CS	0.0920854	1.55183	2.51656e-125	3.98195e-121
SEC23B	0.0622099	1.5901	2.77903e-125	4.39726e-121
HTATIP2	0.0927978	1.55627	3.21244e-125	5.08305e-121
MTG2	0.0608061	1.55177	3.54103e-125	5.60298e-121
WDR55	0.0890274	1.51832	3.58362e-125	5.67035e-121
ARID5A	0.18878	1.62865	3.94701e-125	6.24535e-121
TNFAIP3	0.706621	-1.14559	4.03738e-125	6.38834e-121
ATP2A2	0.0884108	1.50089	4.21435e-125	6.66836e-121
TMED10	0.308794	1.15511	4.70314e-125	7.44178e-121
FYB1	0.763544	-0.876176	7.24361e-125	1.14616e-120
PITRM1	0.0616584	1.60078	1.00348e-124	1.58781e-120
MSMO1	0.0837984	1.60138	1.44631e-124	2.2885e-120
MLEC	0.071267	1.63598	1.48637e-124	2.35189e-120
PPP2R2A	0.164638	1.41138	1.64062e-124	2.59595e-120
YIPF6	0.0755793	1.54456	1.73164e-124	2.73998e-120
PPIF	0.0543201	1.54957	2.02726e-124	3.20774e-120
COX5B	0.745864	0.754646	2.71809e-124	4.30084e-120
ITGAE	0.176741	1.37774	2.88498e-124	4.5649e-120
CKLF	0.199893	1.35702	3.1532e-124	4.98931e-120
FXR1	0.376803	1.08726	3.86464e-124	6.11502e-120
NTPCR	0.0953944	1.52059	6.09592e-124	9.64558e-120
GPS1	0.0960368	1.44538	1.02374e-123	1.61987e-119
BLVRA	0.105096	1.52872	1.30817e-123	2.06992e-119
ERP44	0.168827	1.38927	1.74589e-123	2.76252e-119
CCDC12	0.302974	1.1569	1.8378e-123	2.90795e-119
CAPRIN1	0.117794	1.47021	2.13203e-123	3.37351e-119
SNX5	0.1066	1.50081	2.78379e-123	4.40479e-119
ZNF207	0.37428	1.07735	2.9136e-123	4.61018e-119
USO1	0.0906852	1.63428	3.47394e-123	5.49682e-119
HNRNPH3	0.544108	0.915438	3.66244e-123	5.79507e-119
PELO	0.0701641	1.56054	6.45497e-123	1.02137e-118
CALM1	1.25319	-0.56893	8.33848e-123	1.3194e-118
SBNO1	0.174598	1.33141	9.86403e-123	1.56079e-118
HM13	0.171187	1.40361	1.14319e-122	1.80887e-118
IFRD2	0.0752253	1.51312	1.3384e-122	2.11775e-118
RFC5	0.0405211	1.45431	1.83568e-122	2.90459e-118
GLA	0.0474137	1.51711	1.94349e-122	3.07518e-118
TAMM41	0.0758083	1.46991	2.45175e-122	3.8794e-118
C6orf48	0.606456	-0.957446	2.89188e-122	4.57582e-118
SPOP	0.149952	1.37915	6.06859e-122	9.60233e-118
LSM12	0.174371	1.32142	6.38932e-122	1.01098e-117
TRAF2	0.0510506	1.54102	7.42253e-122	1.17447e-117
RAC1	0.186899	1.36034	7.62382e-122	1.20632e-117
SLC16A1-AS1	0.0693144	1.59597	1.0429e-121	1.65019e-117
CAPNS1	0.15684	1.43546	1.12823e-121	1.7852e-117
ZNF576	0.0572304	1.52349	1.32601e-121	2.09815e-117
PPP1R18	0.151778	1.47939	1.57895e-121	2.49838e-117
PHB2	0.384498	1.06523	1.58038e-121	2.50064e-117
NUP88	0.0994181	1.44136	1.8551e-121	2.93533e-117
TOB1	0.227877	-1.82298	2.00697e-121	3.17563e-117
CENPU	0.0333142	1.46646	4.54143e-121	7.1859e-117
GLOD4	0.161095	1.34596	4.74131e-121	7.50217e-117
PNRC1	0.535173	-0.939211	5.17532e-121	8.18891e-117
CCDC82	0.155651	1.38699	5.55777e-121	8.79406e-117
GCN1	0.0614192	1.54108	6.96309e-121	1.10177e-116
HLA-F	0.659343	0.857921	7.74758e-121	1.2259e-116
MORF4L1	0.751357	0.734715	1.02461e-120	1.62124e-116
RNF121	0.0474899	1.5318	1.07812e-120	1.7059e-116
P4HB	0.182592	1.45591	1.58726e-120	2.51151e-116
IDH3G	0.183587	1.31375	1.71359e-120	2.71142e-116
TRIP11	0.142862	1.4006	2.60432e-120	4.12081e-116
NAE1	0.222737	1.24304	2.84451e-120	4.50088e-116
PCNP	0.350393	1.07923	3.36987e-120	5.33215e-116
CHMP2B	0.160136	1.34746	5.35346e-120	8.47078e-116
RPS6	4.61832	0.116606	6.56402e-120	1.03862e-115
PRPF19	0.0868811	1.44683	1.12444e-119	1.7792e-115
RBBP8	0.0358012	1.5295	1.34466e-119	2.12766e-115
RAD18	0.05528	1.47358	1.71231e-119	2.70938e-115
THOC1	0.141405	1.33679	1.82533e-119	2.88822e-115
PAFAH1B3	0.111299	1.45681	1.87991e-119	2.97459e-115
B4GALT3	0.0787821	1.4793	2.09457e-119	3.31424e-115
ZNF37A	0.111754	1.44921	2.53398e-119	4.00952e-115
CCL3	0.143834	2.95146	2.59622e-119	4.108e-115
FTSJ1	0.0578151	1.51595	2.82237e-119	4.46584e-115
SFXN1	0.336364	1.11392	3.1244e-119	4.94374e-115
IFNG	0.145136	2.97533	3.4098e-119	5.39533e-115
ZNF146	0.0681168	1.51511	3.72301e-119	5.89092e-115
TM2D2	0.0803453	1.48259	4.26154e-119	6.74304e-115
NUP58	0.125828	1.34675	7.20984e-119	1.14081e-114
M6PR	0.213676	1.26053	8.14098e-119	1.28815e-114
CSTF2	0.0350743	1.42417	1.02949e-118	1.62896e-114
MSTO1	0.0470712	1.50337	1.21267e-118	1.9188e-114
TMED1	0.0577749	1.53482	1.65805e-118	2.62352e-114
ISY1	0.11853	1.38024	1.91705e-118	3.03335e-114
MOB4	0.137666	1.37361	2.03798e-118	3.22469e-114
GOT2	0.0599931	1.51017	2.57192e-118	4.06955e-114
MNAT1	0.123097	1.39936	3.20677e-118	5.07408e-114
SCNM1	0.142816	1.34928	4.84467e-118	7.66572e-114
TNIP2	0.0774401	1.63947	4.97501e-118	7.87196e-114
EIF3J	0.236768	1.21236	5.51744e-118	8.73025e-114
GRWD1	0.0753035	1.44133	7.58508e-118	1.20019e-113
GLS	0.19236	1.30103	7.65466e-118	1.2112e-113
BAK1	0.0726888	1.52144	8.24852e-118	1.30516e-113
RFT1	0.0499402	1.49294	1.10941e-117	1.75542e-113
TMEM173	0.215431	1.68438	1.81564e-117	2.87289e-113
GYPC	0.598208	-0.870544	2.80885e-117	4.44445e-113
AES	0.765048	-0.780031	3.65327e-117	5.78058e-113
SMIM30	0.0747383	1.50364	3.82817e-117	6.05731e-113
NUFIP1	0.0674132	1.46852	4.17361e-117	6.60391e-113
SELENOS	0.159609	1.43244	4.33974e-117	6.86676e-113
NBN	0.0948396	1.54448	4.85549e-117	7.68285e-113
PPP1R15A	0.434544	-1.39716	5.75849e-117	9.11166e-113
NEPRO	0.0939835	1.47118	6.49189e-117	1.02721e-112
C1orf131	0.160406	1.28793	6.94185e-117	1.09841e-112
APIP	0.0711617	1.46421	7.11472e-117	1.12576e-112
DHPS	0.187942	1.29969	1.1852e-116	1.87534e-112
EIF3B	0.135719	1.35382	1.42353e-116	2.25246e-112
MRPL37	0.0844008	1.46589	1.54355e-116	2.44237e-112
RPL30	4.74595	-0.0963424	1.80772e-116	2.86036e-112
CRCP	0.130057	1.35467	1.92964e-116	3.05328e-112
MPV17	0.0685025	1.48768	2.46418e-116	3.89906e-112
TAX1BP1	0.44057	1.00807	2.78165e-116	4.4014e-112
PCLAF	0.0362621	1.50397	3.31165e-116	5.24002e-112
TANK	0.176314	1.34925	3.62312e-116	5.73287e-112
ACTR1A	0.0701204	1.49027	3.97906e-116	6.29607e-112
MRPL4	0.134242	1.37747	4.0855e-116	6.46449e-112
SELENOK	0.585524	0.901437	4.82132e-116	7.62877e-112
SNW1	0.327796	1.1043	6.0708e-116	9.60583e-112
IMPA1	0.0735272	1.5113	6.55013e-116	1.03643e-111
PLGRKT	0.150376	1.37962	6.99414e-116	1.10668e-111
LRRC59	0.0889244	1.44036	8.78978e-116	1.39081e-111
TOP1	0.208578	1.28455	1.06226e-115	1.68081e-111
ACSL4	0.0589299	1.53815	1.28033e-115	2.02586e-111
SCP2	0.180358	1.27974	1.35223e-115	2.13964e-111
TRAF4	0.0461832	1.53109	1.36923e-115	2.16654e-111
LZIC	0.136753	1.36947	1.64145e-115	2.59727e-111
NSMCE1	0.239099	1.21583	2.04762e-115	3.23994e-111
RSRC1	0.189341	1.26436	2.07688e-115	3.28624e-111
TDG	0.177425	1.30409	2.22479e-115	3.52028e-111
RIOX2	0.0624632	1.43717	3.08738e-115	4.88516e-111
ATP1B3	0.122821	1.39301	3.20942e-115	5.07826e-111
FAM96A	0.0970765	1.43247	3.78378e-115	5.98708e-111
HCCS	0.0558294	1.48996	3.82758e-115	6.05638e-111
TMEM120B	0.14598	1.47011	4.03855e-115	6.39019e-111
RPL10	5.59382	0.0962962	4.77671e-115	7.55819e-111
KNSTRN	0.0367079	1.45119	5.11521e-115	8.0938e-111
MDN1	0.0890105	1.41654	6.94913e-115	1.09956e-110
SEH1L	0.0608649	1.45305	1.1857e-114	1.87614e-110
NUDT22	0.106836	1.49788	1.70854e-114	2.70342e-110
RPS27A	4.93636	0.112089	2.74387e-114	4.34162e-110
AMD1	0.375088	1.02434	2.76961e-114	4.38236e-110
GTF2H1	0.06151	1.45037	3.94752e-114	6.24616e-110
FAM204A	0.257211	1.17911	5.60936e-114	8.87569e-110
ZCCHC10	0.11372	1.41269	6.11254e-114	9.67187e-110
MTAP	0.0767218	1.39844	7.48127e-114	1.18376e-109
RAB8B	0.167342	1.39302	9.45488e-114	1.49605e-109
OXCT1	0.124967	1.35446	1.12558e-113	1.78101e-109
PYCR2	0.0978276	1.41635	1.12698e-113	1.78323e-109
SIKE1	0.122506	1.3719	1.33739e-113	2.11615e-109
ME2	0.0857369	1.48767	1.77798e-113	2.8133e-109
RNASEH1	0.134055	1.36392	3.94252e-113	6.23825e-109
COA1	0.168399	1.2594	5.6581e-113	8.95282e-109
EPB41L4A-AS1	0.37987	-1.16246	5.6803e-113	8.98793e-109
TSNAX	0.159573	1.29824	5.95576e-113	9.4238e-109
B4GALT5	0.0437306	1.5255	6.17602e-113	9.77232e-109
RPL31	2.47576	0.213248	8.30147e-113	1.31354e-108
CCDC32	0.0962446	1.47799	1.01093e-112	1.5996e-108
SLTM	0.296263	1.11057	1.1625e-112	1.83943e-108
AHCYL1	0.0740164	1.54435	1.17122e-112	1.85322e-108
C12orf73	0.0584771	1.44334	1.30643e-112	2.06716e-108
MTHFD1L	0.0350899	1.44059	1.50224e-112	2.37699e-108
THUMPD3-AS1	0.232116	1.21676	1.73095e-112	2.73889e-108
RILPL2	0.165391	1.38939	1.89136e-112	2.9927e-108
HADHB	0.132115	1.36828	2.70655e-112	4.28258e-108
PIN4	0.123396	1.40466	2.81091e-112	4.44771e-108
OCIAD2	0.484592	0.964186	3.28472e-112	5.19741e-108
EMD	0.142546	1.31286	3.67077e-112	5.80826e-108
NDUFB1	0.380192	1.03983	3.77444e-112	5.97229e-108
TMEM199	0.0628899	1.43234	6.19215e-112	9.79783e-108
ECI2	0.0999194	1.5097	8.22608e-112	1.30161e-107
HDGF	0.101413	1.42288	1.14056e-111	1.80471e-107
USB1	0.0672954	1.47514	1.23903e-111	1.96052e-107
UROD	0.0849044	1.43284	1.35691e-111	2.14704e-107
LAMTOR4	0.60582	0.807457	2.11696e-111	3.34966e-107
HIST1H4C	0.536037	1.00851	2.30511e-111	3.64737e-107
LUZP1	0.0924121	1.49919	2.75116e-111	4.35317e-107
RBMX2	0.142317	1.31252	2.9105e-111	4.60529e-107
PRPF3	0.102687	1.37155	3.10098e-111	4.90668e-107
SMNDC1	0.161948	1.26126	4.89683e-111	7.74825e-107
SPEN	0.140474	1.3425	5.30313e-111	8.39114e-107
ITM2B	0.5063	-0.933127	8.05044e-111	1.27382e-106
SMIM4	0.110626	1.38119	1.06927e-110	1.69191e-106
RNF5	0.0961726	1.49745	1.38427e-110	2.19033e-106
PEF1	0.111832	1.39279	1.39594e-110	2.2088e-106
NDUFAF3	0.173462	1.29326	1.45924e-110	2.30896e-106
ACAT1	0.0986899	1.42578	1.90326e-110	3.01153e-106
LRPPRC	0.101678	1.35242	1.92046e-110	3.03874e-106
MT-ND2	3.52312	0.132786	2.37103e-110	3.75168e-106
MIEF1	0.0751008	1.4172	2.58778e-110	4.09465e-106
TSPAN31	0.0705391	1.49672	4.67097e-110	7.39088e-106
HMGXB4	0.151138	1.28844	4.77127e-110	7.54959e-106
HIRIP3	0.0775597	1.40013	5.25902e-110	8.32135e-106
STT3A	0.053587	1.47725	7.7985e-110	1.23396e-105
PPT1	0.120269	1.35258	1.37907e-109	2.1821e-105
RAB1B	0.104708	1.40918	1.41944e-109	2.24598e-105
KTN1	0.254418	1.20002	1.53434e-109	2.42779e-105
HDDC3	0.10274	1.4194	1.59133e-109	2.51796e-105
LGALS3	0.145413	1.92108	1.79741e-109	2.84404e-105
KHSRP	0.101157	1.38044	1.93693e-109	3.06481e-105
S100A9	0.127833	-2.22043	3.3149e-109	5.24517e-105
PEX16	0.160934	1.30086	4.57745e-109	7.2429e-105
XPO5	0.0451731	1.4386	4.87284e-109	7.7103e-105
G3BP2	0.459503	0.920401	4.94412e-109	7.82309e-105
RFC3	0.0441707	1.39152	6.05e-109	9.57291e-105
CWC22	0.11384	1.32221	1.15919e-108	1.83419e-104
COQ5	0.0604238	1.43558	1.36792e-108	2.16446e-104
TUFM	0.347007	1.03593	1.53291e-108	2.42552e-104
NSL1	0.114297	1.35099	2.16099e-108	3.41933e-104
RASGRP2	0.149505	-1.96698	4.29468e-108	6.79547e-104
GPANK1	0.113571	1.38816	5.8565e-108	9.26674e-104
GNPNAT1	0.0515394	1.41798	7.01979e-108	1.11074e-103
PQBP1	0.218915	1.18922	8.32714e-108	1.3176e-103
SEPHS1	0.0572571	1.39927	9.47272e-108	1.49887e-103
EIF2AK2	0.198441	1.33783	9.52111e-108	1.50652e-103
PPP1R2	0.401251	-1.12709	9.8309e-108	1.55554e-103
LACTB2	0.0434357	1.39644	1.18456e-107	1.87433e-103
RMDN1	0.0960326	1.40696	1.31625e-107	2.08271e-103
MORN2	0.0378163	1.40709	1.43307e-107	2.26754e-103
TTC27	0.0537386	1.40252	1.51562e-107	2.39817e-103
WDR33	0.213456	1.17601	1.68382e-107	2.6643e-103
E2F4	0.0797119	1.42831	2.46774e-107	3.9047e-103
TMEM11	0.100448	1.34017	2.78556e-107	4.4076e-103
UBLCP1	0.10681	1.38969	3.40355e-107	5.38543e-103
PNPO	0.0394446	1.40094	3.6577e-107	5.78757e-103
UBE2M	0.10129	1.53414	5.89116e-107	9.32158e-103
USP18	0.0444676	1.58347	6.14335e-107	9.72062e-103
MRPL45	0.0991259	1.36178	8.50306e-107	1.34544e-102
MGMT	0.211676	1.24248	9.71686e-107	1.5375e-102
MGST3	0.243662	1.33508	1.22289e-106	1.93498e-102
ZNF22	0.20664	1.24886	1.34574e-106	2.12936e-102
TTI2	0.0618388	1.43468	1.50199e-106	2.3766e-102
CLIP1	0.142313	1.41725	1.97451e-106	3.12426e-102
RAB5C	0.199237	1.21434	4.96282e-106	7.85266e-102
GMPPA	0.0509069	1.44223	4.97461e-106	7.87133e-102
TFB1M	0.0596722	1.40653	5.05651e-106	8.00092e-102
SDHAF2	0.148565	1.2965	5.73894e-106	9.08072e-102
ITGB3BP	0.0937391	1.37759	6.57425e-106	1.04024e-101
TPR	0.436161	0.978811	8.03681e-106	1.27166e-101
ITGB1BP1	0.172125	1.30562	9.12734e-106	1.44422e-101
MRPS34	0.141456	1.37116	1.13348e-105	1.79351e-101
PIGF	0.0578667	1.43296	1.98414e-105	3.13951e-101
RAD1	0.0999456	1.32396	2.13189e-105	3.37329e-101
ILF3	0.274618	1.0666	2.42712e-105	3.84043e-101
QTRT2	0.0681029	1.40778	2.50426e-105	3.96249e-101
RRP12	0.0596761	1.36033	3.15773e-105	4.99648e-101
CCDC47	0.0833927	1.45632	3.34544e-105	5.2935e-101
RPAP2	0.133414	1.2846	3.59913e-105	5.6949e-101
TRIM21	0.0534531	1.54981	3.82253e-105	6.04839e-101
SLC5A3	0.101159	1.4509	4.14155e-105	6.55318e-101
USP10	0.156799	1.22887	5.97975e-105	9.46176e-101
MBIP	0.122206	1.32842	6.39635e-105	1.0121e-100
SMARCA5	0.193543	1.26063	1.2023e-104	1.90239e-100
HIBCH	0.0732631	1.38511	1.22435e-104	1.93728e-100
EIF2B2	0.0734393	1.39359	1.31518e-104	2.08101e-100
PPME1	0.0538646	1.44294	1.35984e-104	2.15168e-100
HCFC1R1	0.0934981	1.49181	1.41e-104	2.23104e-100
NRAS	0.0721226	1.40056	1.41155e-104	2.23349e-100
DCTN3	0.281033	1.1023	1.4138e-104	2.23705e-100
ERAL1	0.0456441	1.41383	1.43499e-104	2.27058e-100
RAMMET	0.198916	1.17155	1.50228e-104	2.37705e-100
NABP1	0.111724	1.40254	2.02914e-104	3.21071e-100
SLC25A17	0.0429616	1.34727	2.24852e-104	3.55784e-100
CENPM	0.0489625	1.38859	2.4114e-104	3.81556e-100
TSR3	0.0964151	1.40654	2.764e-104	4.37348e-100
RWDD1	0.499969	0.874506	3.78585e-104	5.99035e-100
TNFRSF4	0.117959	1.75524	4.07064e-104	6.44097e-100
NAPG	0.096711	1.35307	4.19949e-104	6.64486e-100
PRKAG1	0.0904205	1.33662	4.4274e-104	7.00547e-100
NUPL2	0.0692215	1.39232	4.88133e-104	7.72374e-100
BCS1L	0.0411973	1.35401	6.0448e-104	9.56469e-100
DENND2D	0.151251	1.31609	8.2057e-104	1.29839e-99
SMU1	0.196438	1.18822	1.02313e-103	1.61891e-99
ZRANB2	0.477614	0.875797	1.30181e-103	2.05985e-99
WDR54	0.141106	1.46014	1.33334e-103	2.10974e-99
ISG20L2	0.0941257	1.34951	1.41629e-103	2.241e-99
NMI	0.136171	1.45423	2.02856e-103	3.20979e-99
CCDC127	0.0563737	1.43583	2.09616e-103	3.31675e-99
GLB1	0.0517628	1.56982	2.16054e-103	3.41862e-99
HCLS1	0.357402	1.03514	2.5553e-103	4.04325e-99
TTF1	0.144104	1.2943	4.10148e-103	6.48978e-99
NRBF2	0.151043	1.28215	4.5991e-103	7.27715e-99
BLM	0.0407513	1.39174	5.00974e-103	7.92691e-99
ARHGAP30	0.220208	1.22259	5.3044e-103	8.39315e-99
SAE1	0.134859	1.34527	5.97713e-103	9.45761e-99
MRPL44	0.156112	1.26229	6.62841e-103	1.04881e-98
TSN	0.181735	1.19672	6.64726e-103	1.0518e-98
PABPC4	0.16118	1.25889	7.34841e-103	1.16274e-98
DTWD1	0.0827059	1.36411	8.57362e-103	1.3566e-98
RDX	0.0535598	1.48867	9.41941e-103	1.49043e-98
CXCR3	0.0474731	1.5067	9.59034e-103	1.51748e-98
ZNF330	0.0995223	1.35701	9.96087e-103	1.57611e-98
SART3	0.092714	1.41145	2.80144e-102	4.43272e-98
CCR4	0.0660261	1.6588	2.80855e-102	4.44397e-98
PUS7L	0.133597	1.27053	2.81658e-102	4.45668e-98
ELAC2	0.0477757	1.3585	2.99863e-102	4.74473e-98
RBBP7	0.193658	1.19442	3.02107e-102	4.78023e-98
DHX33	0.0462067	1.37801	4.1251e-102	6.52715e-98
CTDNEP1	0.139705	1.30876	5.31177e-102	8.40481e-98
DNAJC2	0.202911	1.1598	5.68362e-102	8.99319e-98
RNF20	0.0760657	1.38792	5.71327e-102	9.04011e-98
PDIA3	0.241745	1.22505	5.7889e-102	9.15978e-98
DDX50	0.152196	1.2677	6.3315e-102	1.00183e-97
ECSIT	0.091767	1.32927	6.40284e-102	1.01312e-97
DHX38	0.108607	1.35517	1.27753e-101	2.02143e-97
SEPT6	0.646001	0.798351	2.87229e-101	4.54482e-97
APH1A	0.202834	1.1688	2.87789e-101	4.55368e-97
POLR1E	0.129337	1.26395	6.41419e-101	1.01492e-96
CUL2	0.112942	1.29802	7.01401e-101	1.10983e-96
PFDN1	0.207251	1.15264	8.35437e-101	1.32191e-96
RPE	0.0424825	1.38248	9.50087e-101	1.50332e-96
NIT1	0.0592214	1.4348	1.45259e-100	2.29843e-96
LARP1B	0.060183	1.45732	1.59255e-100	2.51989e-96
PABPN1	0.222266	1.13356	1.65978e-100	2.62628e-96
LGALS1	0.375279	1.66148	2.16921e-100	3.43235e-96
TTC5	0.0616444	1.3407	3.37822e-100	5.34536e-96
RIC8A	0.0913702	1.32419	4.1806e-100	6.61496e-96
ZNHIT3	0.257316	1.06959	4.31551e-100	6.82844e-96
ADSL	0.0741974	1.36894	4.48347e-100	7.0942e-96
SAAL1	0.05046	1.36515	5.90973e-100	9.35096e-96
GSS	0.0690168	1.3983	7.42378e-100	1.17467e-95
PSMD10	0.0553032	1.41086	1.03605e-99	1.63935e-95
SREK1IP1	0.227067	1.07866	1.05701e-99	1.67251e-95
NLE1	0.0413678	1.34162	1.08522e-99	1.71714e-95
[truncated: 1,807 more rows]

## Sheet: Cytotoxic
Differentially expressed genes in cultured cytotoxic (CD8+ T-cells and NK) cells activated with anti-CD3 antibody
gene	average_expression	log2_fc	p_val	p_val_adj
GZMB	3.71312	1.78823	0	0
ISG15	1.2807	2.50941	0	0
APOBEC3G	1.44757	2.70011	0	0
CCL5	3.91972	0.740802	0	0
TNFSF10	0.601932	3.76889	0	0
MX1	0.584208	3.73933	0	0
ENO1	1.43199	2.23477	0	0
HSP90AB1	2.10965	1.43052	0	0
S100A11	1.17561	2.42545	0	0
BATF	0.659146	3.46995	0	0
BST2	1.31027	1.94777	0	0
HOPX	1.9343	1.45523	0	0
PSMB9	1.4295	1.95403	0	0
GAPDH	2.56419	1.15772	0	0
PKM	0.855322	2.83909	0	0
PSME2	1.41862	1.80025	0	0
TUBA1B	1.22449	1.96279	0	0
TUBB	0.774993	2.94633	0	0
CCND2	0.751143	2.75402	0	0
LDHA	1.44682	1.74637	0	0
IFI16	0.90014	2.25691	0	0
SEC61B	1.33956	1.65522	0	0
TPI1	1.11217	1.8612	0	0
PARK7	1.24596	1.67884	0	0
ACTG1	2.87658	0.886732	0	0
CISH	0.397829	4.08842	0	0
MYL6	2.58041	0.906162	0	0
SEPT7	1.73672	1.04483	0	0
OAZ1	1.8411	1.08967	0	0
CLIC1	1.79473	1.08248	0	0
TMSB4X	5.52685	0.385731	0	0
CFL1	2.56432	0.795402	0	0
HINT1	1.67537	0.993106	0	0
RPLP0	2.71153	0.682544	0	0
HSP90AA1	2.42964	0.779956	0	0
RPL36AL	2.37649	0.688934	0	0
NKG7	4.42438	0.453549	0	0
RPLP1	5.10067	0.383106	0	0
B2M	6.29032	0.31865	0	0
HLA-A	3.69875	0.505315	0	0
ATP5F1E	2.30053	0.667869	0	0
SERF2	2.65171	0.625379	0	0
PTMA	3.97898	0.400685	0	0
HLA-B	4.25188	0.417053	0	0
MT-ATP6	5.83207	0.277589	0	0
TPT1	4.91037	0.263513	0	0
RPS19	4.53213	0.297014	0	0
MT-CO1	5.54773	0.264843	0	0
TMSB10	4.16209	0.281865	0	0
RPL28	4.46635	0.281506	0	0
MT-CO2	5.79379	0.219311	0	0
RPL15	3.78448	0.2925	0	0
MT-ND4	4.7117	0.264359	0	0
MT-CO3	5.69829	0.222924	0	0
RPL10	5.2979	0.206043	0	0
RPS12	4.7905	0.22051	0	0
RPS27A	4.60994	0.187092	0	0
CALM1	1.58887	-1.2444	0	0
FTH1	1.2758	-1.43401	0	0
CYBA	0.864877	-1.87469	0	0
RPL13	2.72046	-1.56206	0	0
S100A4	1.7507	-1.47264	0	0
CXCR4	1.02463	-2.0232	0	0
KLRB1	1.02203	-1.81836	0	0
NR4A2	0.401622	-3.24725	0	0
GZMM	0.931788	-2.39825	0	0
KLF2	0.381072	-3.6401	0	0
PPP1R15A	0.569698	-2.63542	0	0
SPON2	0.500775	-3.75568	0	0
DUSP1	0.530743	-4.12936	0	0
JUN	0.64406	-3.04278	0	0
JUND	1.13981	-2.36469	0	0
FGFBP2	0.910271	-3.02782	0	0
ZFP36	0.721514	-3.46343	0	0
FOSB	0.546515	-4.19882	0	0
TSC22D3	0.967581	-4.72897	0	0
FOS	1.24263	-4.979	0	0
HSPA8	1.41661	1.44036	2.15571e-305	3.41097e-301
RPL35	3.27217	0.301389	4.38445e-305	6.93751e-301
ACTB	3.64174	0.405474	1.16075e-304	1.83665e-300
PSMB8	1.10499	1.75766	3.30877e-304	5.23546e-300
IFIT3	0.555902	3.72266	5.31465e-302	8.40936e-298
RPL12	3.49267	0.276934	3.63695e-295	5.75475e-291
MYL12B	1.60018	1.06125	1.08669e-294	1.71948e-290
IL2RA	0.399267	4.1818	1.35236e-294	2.13985e-290
PPDPF	0.626405	-1.7093	5.74887e-294	9.09644e-290
TXNIP	1.65867	-1.19435	6.79762e-292	1.07559e-287
FAU	3.6358	0.229185	1.00092e-289	1.58375e-285
VMP1	0.774266	2.41767	1.62673e-288	2.57397e-284
ISG20	1.33837	1.71609	7.11502e-287	1.12581e-282
CCL3	1.60178	2.42587	2.05667e-286	3.25428e-282
NCL	1.63935	1.15856	2.95591e-286	4.67714e-282
ZFP36L2	0.722701	-1.63677	4.27141e-285	6.75865e-281
SRP14	1.89539	0.75048	5.78492e-285	9.15348e-281
ARPC3	1.71066	0.928587	9.30161e-280	1.47179e-275
GSTP1	1.54486	1.16667	1.46345e-278	2.31561e-274
MT-ND1	4.39218	0.237694	1.71107e-276	2.70743e-272
NPM1	1.86788	0.878222	2.48394e-275	3.93033e-271
LINC01943	0.402555	3.93068	2.35656e-272	3.72879e-268
AC004687.1	0.857666	2.11024	4.49744e-271	7.1163e-267
IFI35	0.538151	2.98857	1.30304e-268	2.06179e-264
RPS9	3.36631	0.241958	3.72175e-267	5.88893e-263
PLP2	0.572721	2.74374	1.01053e-264	1.59896e-260
RPL18A	3.88982	0.219217	2.9011e-262	4.59041e-258
JUNB	0.641049	-1.72044	5.36619e-262	8.49092e-258
PPIB	1.51693	1.15309	2.51604e-259	3.98114e-255
FASLG	0.388048	3.45079	4.18383e-256	6.62007e-252
RPL18	3.71838	0.20108	1.10963e-253	1.75577e-249
PSMB1	1.19387	1.41466	1.13263e-252	1.79215e-248
RBPJ	0.519996	2.84932	1.23819e-246	1.95919e-242
RACK1	2.79791	0.315689	2.52086e-246	3.98875e-242
IFI44L	0.396858	3.59398	4.68141e-245	7.4074e-241
PSME1	1.52827	1.018	2.19479e-244	3.47282e-240
CD63	1.44557	1.21076	5.40925e-242	8.55905e-238
GNLY	4.35316	0.585011	1.13214e-241	1.79138e-237
XAF1	0.610735	2.79006	1.25873e-241	1.99169e-237
HLA-E	2.72547	0.470572	1.70682e-239	2.7007e-235
RAN	1.02882	1.72612	1.74546e-239	2.76185e-235
HMGB1	2.04883	0.64249	2.2814e-239	3.60986e-235
PRDX1	0.687967	2.39479	5.05973e-239	8.00601e-235
NACA	3.02777	0.267263	6.05818e-239	9.58585e-235
H3F3B	3.30096	0.369502	1.79972e-237	2.84769e-233
YPEL5	0.576722	-1.73128	5.89812e-236	9.3326e-232
GPR171	0.415951	3.36678	2.66069e-232	4.21e-228
ITGB2	0.764567	-1.40189	4.19515e-232	6.63799e-228
GBP2	0.618135	2.43698	2.98673e-230	4.72591e-226
TNFRSF9	0.368491	3.77883	6.90445e-230	1.09249e-225
SPCS2	0.97884	1.66656	2.24159e-229	3.54687e-225
RPS2	2.39286	-0.827965	5.3822e-229	8.51625e-225
RPS8	3.71218	0.220173	1.67839e-228	2.65572e-224
HNRNPF	0.709055	2.15415	1.89311e-228	2.99546e-224
RPS4X	4.02954	0.20837	3.36789e-227	5.32902e-223
EDF1	1.39914	1.08644	6.43544e-227	1.01828e-222
SRGN	2.22546	0.628973	7.55821e-226	1.19594e-221
LTA	0.348816	3.58596	9.14097e-225	1.44638e-220
HNRNPA2B1	1.78551	0.795762	9.87743e-225	1.56291e-220
POMP	1.08771	1.48093	1.24434e-223	1.96892e-219
HAVCR2	0.529631	2.91064	4.915e-221	7.77701e-217
CCNL1	0.688993	-1.42886	5.28026e-220	8.35496e-216
NOP10	0.666251	2.15503	5.62603e-220	8.90207e-216
NDUFV2	0.662715	2.22768	3.16096e-219	5.00158e-215
RPS5	2.79857	0.295885	7.77941e-219	1.23094e-214
SAMD9L	0.4799	2.93271	1.63551e-218	2.58787e-214
RPL29	3.56454	0.202921	2.72035e-218	4.30441e-214
IER2	0.64805	-1.58969	2.20226e-217	3.48464e-213
MYL12A	2.23918	0.638494	1.7056e-216	2.69876e-212
FKBP2	0.698492	2.17171	1.34108e-215	2.12199e-211
MATK	0.300023	-2.29342	3.00171e-215	4.74961e-211
EIF2S2	0.647423	2.21296	4.90546e-215	7.7619e-211
GZMA	2.42861	0.839242	1.81725e-213	2.87544e-209
CCL4	2.32975	1.5721	3.2492e-212	5.14121e-208
PSMB3	0.838997	1.77954	3.21639e-211	5.08929e-207
SSR4	1.51398	0.933299	6.96312e-210	1.10177e-205
AREG	0.296093	-3.36261	9.21359e-210	1.45787e-205
PRF1	1.7464	0.976783	7.39299e-209	1.16979e-204
UBB	2.2196	0.539615	5.20004e-208	8.22803e-204
PPP2R5C	0.796376	-1.19955	3.72682e-206	5.89695e-202
SUB1	1.596	0.856327	6.32541e-206	1.00087e-201
DUSP2	0.366599	-2.05342	2.05774e-205	3.25596e-201
CYTIP	1.05936	1.58274	1.31651e-203	2.08312e-199
MYOM2	0.341607	-3.45034	2.30562e-202	3.64819e-198
PIK3R1	0.506805	-1.6089	4.55565e-202	7.20841e-198
NDFIP2	0.251731	3.331	3.86854e-201	6.12119e-197
RBX1	0.694158	1.97036	1.11101e-198	1.75795e-194
SARAF	0.62214	-1.2602	1.95828e-198	3.09859e-194
PSMA7	1.1295	1.3245	2.41879e-198	3.82725e-194
MT-CYB	4.82794	0.188555	5.3407e-198	8.45058e-194
CEMIP2	0.349373	-1.94843	2.63509e-197	4.1695e-193
MIR155HG	0.269922	3.38803	4.6863e-193	7.41514e-189
RPL19	4.12084	0.147443	7.49146e-193	1.18537e-188
XRCC5	0.838348	1.73878	9.44153e-193	1.49393e-188
WARS	0.318864	3.01364	8.51826e-192	1.34784e-187
HIF1A	0.454172	2.63239	1.08088e-191	1.71028e-187
RNF213	1.25703	1.28973	3.1037e-190	4.91099e-186
TPM3	1.51204	0.907192	4.87739e-190	7.71749e-186
RPS16	3.46572	0.197079	4.75787e-189	7.52838e-185
H3F3A	2.38128	0.399679	1.16715e-187	1.84677e-183
HSPD1	0.621052	2.2451	2.4398e-186	3.8605e-182
CORO1A	1.54088	0.948148	2.31868e-185	3.66884e-181
OASL	0.356331	2.98333	6.15158e-185	9.73365e-181
STIP1	0.363774	2.68565	6.67877e-185	1.05678e-180
H2AFZ	0.89752	1.61564	7.0862e-185	1.12125e-180
CTSC	0.920256	1.67355	8.6837e-184	1.37402e-179
RPL41	4.77995	0.121448	1.48004e-182	2.34186e-178
RPL7A	3.67828	0.173365	3.69459e-181	5.84596e-177
SBDS	0.382967	-1.65746	1.75077e-180	2.77024e-176
SNRPG	0.72393	1.82562	3.31585e-179	5.24666e-175
SEC61G	0.965607	1.50776	5.79713e-178	9.1728e-174
PA2G4	0.750814	1.81622	6.26838e-178	9.91846e-174
UBC	2.71775	0.407927	3.90911e-177	6.18538e-173
APOBEC3C	0.617857	2.0831	2.03495e-176	3.2199e-172
TXN	0.701811	1.91846	2.67901e-176	4.239e-172
ATG2A	0.218804	-2.53916	1.03845e-174	1.64314e-170
RGS16	0.2829	3.12718	5.52585e-174	8.74356e-170
PRMT1	0.578383	2.11166	2.39914e-173	3.79616e-169
RBM8A	1.02279	1.32919	7.67659e-171	1.21467e-166
DYNLL1	0.766535	1.74064	1.08678e-170	1.7196e-166
MSN	1.20658	1.17443	2.03416e-170	3.21864e-166
MRPS6	0.564074	2.15499	8.14929e-170	1.28946e-165
RPL36	3.18102	0.198016	5.76763e-169	9.12612e-165
PARP14	0.537808	2.32654	1.42716e-168	2.2582e-164
RPL6	3.40321	0.176107	2.08084e-168	3.29251e-164
EPSTI1	0.332136	2.93236	2.82343e-168	4.46751e-164
ATP5MC3	0.906833	1.48046	5.52734e-168	8.7459e-164
PSMA3	0.616689	1.9522	6.27926e-168	9.93567e-164
C9orf16	0.530558	-1.21143	2.35033e-167	3.71892e-163
TMBIM6	1.0089	1.35269	1.75211e-165	2.77237e-161
PPIA	1.63011	0.700539	5.43219e-165	8.59535e-161
PNRC1	0.497503	-1.23389	6.26284e-165	9.90968e-161
SF1	0.582646	-1.14395	1.50914e-164	2.38791e-160
SAMSN1	0.396328	2.59978	4.51557e-163	7.14498e-159
GYPC	0.431059	-1.26801	5.78964e-163	9.16095e-159
ATP5PF	0.879864	1.47919	8.93353e-163	1.41355e-158
ACTR3	0.815687	1.64835	3.6034e-162	5.70167e-158
SNRPB	1.1509	1.14365	6.28471e-162	9.9443e-158
RPSA	3.02606	0.206288	1.88039e-161	2.97534e-157
NDUFA4	1.31512	0.943681	8.18193e-161	1.29463e-156
RPS24	3.95109	0.12339	1.23155e-158	1.94868e-154
CCT6A	0.480505	2.1875	1.46779e-157	2.32249e-153
RPS13	3.18427	0.173249	4.70481e-157	7.44442e-153
TSPO	0.404115	-1.28348	1.73936e-156	2.75219e-152
PSMA5	0.593735	1.9121	3.6416e-156	5.7621e-152
COX7A2	1.13969	1.11952	4.97065e-156	7.86506e-152
PIK3IP1	0.231569	-1.81765	7.56892e-156	1.19763e-151
PLAC8	0.689579	-1.03381	4.82132e-155	7.62877e-151
MRPL20	0.635854	1.83973	5.54692e-155	8.7769e-151
RPL11	4.10696	0.139618	1.14578e-154	1.81297e-150
SH3BGRL3	2.55878	0.342565	7.8083e-154	1.23551e-149
NME1	0.354481	2.58302	2.04664e-153	3.2384e-149
PGK1	0.745414	1.683	1.98013e-151	3.13315e-147
C12orf75	0.284388	-1.63939	2.49701e-151	3.95102e-147
PLSCR1	0.313256	2.81863	7.89083e-150	1.24857e-145
LITAF	0.726031	-0.96533	8.20409e-150	1.29813e-145
CCT3	0.625063	1.87883	8.89541e-150	1.40752e-145
RBM38	0.209667	-2.02555	3.81737e-149	6.04023e-145
ZNF331	0.242927	-1.98276	1.41153e-148	2.23346e-144
CD160	0.241406	-2.08426	8.03552e-148	1.27146e-143
RPL10A	3.01505	0.189965	2.9092e-147	4.60323e-143
RPLP2	3.77398	0.130576	6.60885e-145	1.04572e-140
IKZF3	0.598614	1.99205	2.97236e-144	4.70316e-140
SSBP1	0.804822	1.50362	5.18647e-144	8.20655e-140
SUMO2	1.24086	0.976411	7.39373e-144	1.16991e-139
TMEM258	0.815865	1.47859	1.16805e-141	1.84821e-137
AHNAK	0.426309	-1.20613	3.19028e-141	5.04798e-137
GBP1	0.323422	2.71179	1.63205e-140	2.58239e-136
COX17	0.586807	1.8581	6.46949e-140	1.02367e-135
RPL5	3.11434	0.16457	8.14726e-140	1.28914e-135
ATP5MC1	0.555959	1.90302	9.58585e-140	1.51677e-135
PRRC2C	1.28428	0.961212	1.24731e-139	1.97362e-135
UBL5	1.13905	1.0728	2.05009e-139	3.24385e-135
DBI	1.18475	1.01896	3.97366e-138	6.28753e-134
ARGLU1	0.513597	-1.04455	7.61676e-138	1.2052e-133
TMA7	1.76505	0.513722	1.4461e-137	2.28816e-133
FAM96B	0.659714	1.69178	1.87804e-137	2.97162e-133
BIRC3	0.349557	2.57194	5.2794e-137	8.35359e-133
CD52	1.23184	-0.887269	9.25394e-137	1.46425e-132
SEC11C	0.636247	1.81895	3.61927e-136	5.72676e-132
RPS7	3.56706	0.129859	7.92355e-136	1.25374e-131
IL32	1.83743	0.958985	1.82899e-135	2.89401e-131
NEDD8	0.972905	1.22284	2.2496e-135	3.55954e-131
ALOX5AP	0.789417	1.85365	4.44488e-135	7.03314e-131
TNFSF14	0.262285	2.63022	2.76122e-134	4.36907e-130
ABHD17A	0.285191	-1.55865	1.59476e-133	2.52339e-129
COX6B1	1.14045	1.00884	3.14806e-133	4.98118e-129
XCL1	0.454151	2.65489	1.37939e-132	2.1826e-128
XCL2	0.770836	2.1336	5.09248e-132	8.05784e-128
KLRF1	0.530213	-1.13308	1.56113e-131	2.47017e-127
FABP5	0.290003	2.67534	3.07918e-131	4.87218e-127
IDS	0.401984	-1.22805	3.11606e-131	4.93055e-127
RGS2	0.166024	-2.30909	4.61072e-131	7.29554e-127
CLK1	0.322277	-1.36903	1.48178e-130	2.34462e-126
GSTO1	0.496313	1.93858	1.90451e-128	3.01351e-124
ATP5MG	1.54161	0.632785	1.95036e-128	3.08606e-124
RPS23	3.96974	0.112454	7.93885e-128	1.25617e-123
EIF2S1	0.290591	2.32063	1.02837e-127	1.62718e-123
PSMB2	0.45978	1.94445	1.23369e-127	1.95207e-123
UBA52	3.1168	0.1454	2.05026e-127	3.24413e-123
DNAJB1	0.249198	-1.53287	6.78799e-127	1.07406e-122
EIF2AK2	0.450113	2.14537	9.47668e-127	1.49949e-122
FLNA	0.314094	-1.37778	3.0556e-125	4.83487e-121
ATP6V0E1	0.939589	1.23787	4.0568e-125	6.41907e-121
CCT5	0.430559	2.04869	6.20791e-125	9.82277e-121
PTPRC	1.91552	0.519617	7.98995e-125	1.26425e-120
ARL6IP5	1.0152	1.25451	1.16132e-124	1.83756e-120
RPL13A	4.00722	0.123472	5.01385e-124	7.93341e-120
BTG1	1.19843	-0.754003	1.4341e-123	2.26918e-119
RPL27	2.81272	0.162563	5.62745e-123	8.90432e-119
DAD1	0.759506	1.44602	6.53488e-122	1.03401e-117
FCRL6	0.145303	-2.1746	1.36209e-121	2.15523e-117
NDUFB2	1.10348	1.01288	1.39227e-121	2.20298e-117
IVNS1ABP	0.472517	2.09546	3.26179e-121	5.16113e-117
COPB2	0.2234	2.51118	4.51076e-121	7.13738e-117
CFLAR	0.860871	1.44783	1.23252e-120	1.95021e-116
PSMB5	0.234408	2.41107	3.25754e-120	5.15441e-116
MRPL51	0.43914	1.9839	4.98044e-120	7.88054e-116
KLRD1	1.66015	0.747519	1.15785e-119	1.83206e-115
MT-ND5	3.32331	0.180926	1.16754e-119	1.8474e-115
RSAD2	0.184462	3.02381	3.70371e-119	5.86038e-115
RPL32	4.08258	0.108428	2.02708e-118	3.20745e-114
GIMAP7	0.734823	1.654	3.74048e-118	5.91856e-114
IFRD1	0.262033	-1.62427	4.76956e-118	7.54688e-114
MYADM	0.234114	-1.65309	1.1732e-117	1.85635e-113
AC026979.2	0.135753	-2.08921	1.8568e-117	2.93801e-113
NUDC	0.529748	1.79303	2.36341e-117	3.73963e-113
PSMA4	0.638656	1.64825	3.14611e-117	4.97808e-113
ARPC5	0.913696	1.24015	8.0715e-117	1.27715e-112
OAS1	0.197073	2.78205	2.76781e-116	4.37951e-112
TUBB4B	0.609419	1.64333	2.90707e-116	4.59986e-112
CCT8	0.502772	1.82663	3.55094e-116	5.61865e-112
MALAT1	8.0377	0.0680291	1.13066e-115	1.78904e-111
RPS18	4.63003	0.103179	1.51606e-115	2.39887e-111
FURIN	0.333101	2.30027	2.22013e-115	3.51291e-111
EMP3	1.50394	0.695714	2.25787e-115	3.57263e-111
S100A9	0.119995	-2.38958	2.27934e-115	3.60659e-111
TMEM208	0.41884	1.98557	2.67293e-115	4.22938e-111
MGAT4A	0.290887	-1.16803	2.84876e-115	4.5076e-111
GBP4	0.375705	2.30276	7.33803e-115	1.1611e-110
BIN1	0.208552	-1.47516	2.28633e-114	3.61766e-110
SLFN5	0.547117	1.98133	2.94565e-114	4.6609e-110
MRPS18C	0.299892	2.20934	3.73839e-114	5.91525e-110
CCR1	0.149132	2.87929	7.18035e-114	1.13615e-109
FTL	2.9984	0.193279	7.31625e-114	1.15765e-109
KLF6	0.871985	-0.84572	8.63142e-114	1.36575e-109
PARP9	0.266607	2.51001	3.45111e-113	5.46069e-109
LCP2	0.457299	1.97818	6.22883e-113	9.85588e-109
RPS20	2.71549	0.169805	1.16217e-112	1.83891e-108
TUBA1C	0.26654	2.26167	2.15158e-112	3.40445e-108
AES	0.735223	-0.769578	2.5409e-112	4.02047e-108
SERBP1	1.00346	1.13045	6.8053e-112	1.0768e-107
RAB27A	0.484843	1.88221	7.45008e-112	1.17883e-107
ABCF1	0.518574	1.75167	9.48791e-112	1.50127e-107
EPB41L4A-AS1	0.214158	-1.42251	1.81381e-111	2.86999e-107
HERPUD1	0.36062	-1.1058	3.17293e-111	5.02052e-107
EIF3F	0.410771	-0.943542	1.03165e-110	1.63238e-106
RPS11	2.88003	0.150428	1.15971e-110	1.83501e-106
ICAM3	0.50878	-0.833788	2.5225e-110	3.99135e-106
KLF3	0.147404	-1.81948	6.05807e-110	9.58568e-106
COX6A1	1.03663	1.03339	1.08262e-109	1.71302e-105
COPE	0.821092	1.30484	5.28867e-109	8.36826e-105
CDK6	0.251227	2.32042	5.62692e-109	8.90347e-105
CHMP5	0.338816	2.1557	1.12959e-108	1.78735e-104
RPL24	2.94221	0.126309	1.4456e-108	2.28737e-104
FRMD4B	0.15876	2.684	3.56718e-108	5.64435e-104
PMF1	0.44604	1.88837	1.78587e-107	2.82579e-103
DOK2	0.338047	-1.10319	2.77442e-107	4.38997e-103
TIMM8B	0.352708	1.98559	1.44825e-106	2.29157e-102
CD2	0.971176	1.26013	1.98799e-106	3.1456e-102
GZMH	1.85207	0.73863	3.93006e-106	6.21854e-102
MTHFD2	0.220207	2.38769	4.66811e-106	7.38635e-102
SERTAD1	0.347087	-1.19234	8.18701e-106	1.29543e-101
CREBRF	0.25914	-1.1551	9.01542e-106	1.42651e-101
SNRPE	0.554441	1.66944	1.78059e-105	2.81743e-101
ARL6IP4	0.445067	-0.83561	1.58346e-104	2.5055e-100
RPS14	4.47488	0.0991753	2.94604e-104	4.66151e-100
TTC38	0.171943	-1.76849	3.13952e-104	4.96766e-100
MRTO4	0.197738	2.31839	7.15254e-104	1.13175e-99
LCP1	1.25786	0.880501	1.24135e-103	1.96419e-99
OST4	1.33143	0.720622	3.42999e-103	5.42727e-99
UQCR10	0.847788	1.21082	1.35076e-102	2.13731e-98
AC245014.3	0.147922	-2.21562	7.37733e-102	1.16731e-97
RPL37A	3.41642	0.100669	1.51084e-101	2.3906e-97
NASP	0.583994	1.59759	2.48137e-101	3.92627e-97
DRAP1	0.923889	1.19014	1.60719e-100	2.54306e-96
LMAN1	0.407641	1.86831	2.35557e-100	3.72723e-96
DCTPP1	0.223376	2.24415	3.95369e-100	6.25592e-96
PSMB6	0.676982	1.42085	6.05081e-100	9.5742e-96
TBC1D10C	0.208347	-1.32316	1.20303e-99	1.90355e-95
OSTC	0.541599	1.65026	2.19741e-99	3.47695e-95
ADGRG1	0.219169	-1.37723	3.54268e-99	5.60557e-95
PPP1R14B	0.247315	2.4779	4.9251e-99	7.79298e-95
SPOCK2	0.240646	-1.20804	5.90343e-99	9.341e-95
RASGRP2	0.109145	-1.89222	1.02799e-98	1.62659e-94
AC007952.4	0.154701	-1.98216	1.29526e-98	2.04949e-94
LAG3	0.273473	2.35038	3.52178e-98	5.57251e-94
TNFAIP8	0.55316	1.84698	2.65948e-97	4.2081e-93
ELOB	1.19413	0.817955	4.94417e-97	7.82316e-93
RSRP1	0.66263	-0.75006	1.15508e-96	1.82769e-92
CD82	0.150755	2.52469	2.80021e-96	4.43076e-92
ZNF267	0.278188	2.27986	1.12812e-95	1.78502e-91
TGFB1	0.201005	-1.34666	2.313e-95	3.65986e-91
SLC1A5	0.152113	2.42794	2.53699e-95	4.01428e-91
TSPYL2	0.185317	-1.59112	2.74733e-95	4.34711e-91
DDT	0.26101	-1.06289	3.92014e-95	6.20284e-91
EIF5B	0.577635	1.56789	5.84249e-95	9.24457e-91
PER1	0.113334	-1.89105	7.35608e-95	1.16395e-90
NIFK	0.340916	1.97161	7.95311e-95	1.25842e-90
SEM1	0.528002	1.60988	1.20727e-94	1.91026e-90
OAS2	0.19929	2.49756	2.2507e-94	3.56128e-90
DUSP4	0.131197	2.43505	2.63059e-94	4.16238e-90
MT-ND3	4.73443	0.0991629	2.64829e-94	4.19039e-90
ATP5MC2	1.3028	0.671699	3.71954e-94	5.88542e-90
TMED9	0.615489	1.53334	4.78572e-94	7.57244e-90
RNF166	0.132965	-1.68784	2.20503e-93	3.48902e-89
C4orf3	0.739673	1.34587	2.24084e-93	3.54568e-89
SLA	0.51013	1.80133	2.3597e-93	3.73375e-89
PAICS	0.138522	2.27669	4.24025e-93	6.70935e-89
COX4I1	1.87915	0.336282	4.25699e-93	6.73583e-89
SP100	0.696347	1.46892	9.27279e-93	1.46723e-88
CYTH1	0.248055	-1.09877	9.70985e-93	1.53639e-88
CLEC2B	1.08925	1.04474	1.139e-92	1.80224e-88
STAT1	0.340095	2.06562	1.43008e-92	2.26281e-88
MT2A	0.978785	1.28289	1.96443e-92	3.10832e-88
CHMP1B	0.241888	-1.24172	3.42279e-92	5.41587e-88
RPS25	3.24713	0.10021	1.15789e-91	1.83213e-87
ZBED2	0.128765	2.75733	1.37819e-91	2.18071e-87
ORMDL2	0.243736	2.21155	1.58761e-91	2.51207e-87
ATP2B1-AS1	0.098005	-2.02561	2.04248e-91	3.23181e-87
RAP1A	0.530303	1.67618	2.44002e-91	3.86085e-87
EEF1A1	4.63172	0.0939227	2.49923e-91	3.95453e-87
PSMD13	0.463589	1.70671	6.68925e-91	1.05844e-86
PRDX3	0.159547	2.30857	7.66523e-91	1.21287e-86
RPS26	2.92387	0.232751	8.4094e-91	1.33062e-86
EIF3A	0.640475	1.42839	2.33901e-90	3.70102e-86
CCL4L2	0.611781	2.67046	3.20892e-90	5.07747e-86
TARS	0.221961	2.17213	3.35008e-90	5.30083e-86
RPL21	3.92422	0.109708	4.81584e-90	7.62011e-86
PSMA1	0.596619	1.46125	6.80115e-90	1.07615e-85
SRSF3	1.27305	0.735732	2.62625e-89	4.15551e-85
ITM2B	0.513839	-0.725589	3.59862e-89	5.6941e-85
BRK1	0.693588	1.33501	3.91159e-89	6.18931e-85
CKLF	0.567799	1.5962	1.29645e-88	2.05138e-84
CCT2	0.421876	1.76458	1.56796e-88	2.48098e-84
IFI44	0.193555	2.40517	2.05914e-88	3.25818e-84
IFIT1	0.159976	2.70268	2.12568e-88	3.36347e-84
LYAR	0.511069	-0.811821	8.015e-88	1.26821e-83
BANF1	0.501778	1.58416	8.14061e-88	1.28809e-83
CHCHD1	0.269224	2.01542	1.0544e-87	1.66838e-83
SPSB3	0.145194	-1.45159	1.46215e-87	2.31355e-83
MRPL13	0.238986	2.04668	1.50131e-87	2.37552e-83
TANK	0.367366	1.94074	2.07576e-87	3.28447e-83
PRDX5	0.830119	1.19184	3.62851e-87	5.74139e-83
AL118516.1	0.135092	-1.55103	1.6334e-86	2.58453e-82
CD99	0.907363	-0.615621	2.86473e-86	4.53286e-82
GPATCH4	0.237375	2.05561	4.78582e-86	7.5726e-82
ROMO1	0.519736	1.59642	7.23474e-86	1.14475e-81
RPS6	3.68432	0.0919354	9.4993e-86	1.50307e-81
NHP2	0.440044	1.70299	2.8868e-85	4.56778e-81
LAP3	0.289388	2.04112	3.9822e-85	6.30104e-81
C19orf53	0.872297	1.074	9.71631e-85	1.53741e-80
MAP1LC3B	0.247687	-1.01851	2.36107e-84	3.73592e-80
DDIT4	0.468603	-0.703125	2.42542e-84	3.83775e-80
POLR2L	0.872727	1.09964	3.45154e-84	5.46136e-80
SP110	0.467768	1.78513	6.04e-84	9.55708e-80
EPRS	0.308895	1.8932	7.18799e-84	1.13736e-79
TNFAIP3	0.808397	-0.662828	9.97253e-84	1.57795e-79
ARL4C	0.99526	-0.55776	1.18738e-83	1.87878e-79
LAMTOR5	0.586292	1.42257	3.23368e-83	5.11665e-79
RPL14	3.26243	0.0979508	3.40391e-83	5.386e-79
NDUFA12	0.726317	1.24889	3.77285e-83	5.96978e-79
CYTOR	0.4945	1.64152	5.78103e-83	9.14732e-79
TBCC	0.154987	-1.35074	6.16994e-83	9.7627e-79
HSBP1	0.240934	2.0469	7.2175e-83	1.14203e-78
TRIR	0.399022	-0.724334	1.18753e-82	1.87904e-78
SRP54	0.280225	1.94592	1.47632e-82	2.33598e-78
BTF3	1.74268	0.357854	2.05259e-82	3.24782e-78
PSMD11	0.321841	1.84434	2.45145e-82	3.87894e-78
MYBL1	0.163625	-1.40242	4.49774e-82	7.11677e-78
MAGOHB	0.216647	2.0293	9.89348e-82	1.56545e-77
SIGIRR	0.222741	-1.08936	1.14554e-81	1.81259e-77
VAMP2	0.446862	-0.655542	1.58355e-81	2.50565e-77
PHB	0.496914	1.55389	2.24671e-81	3.55497e-77
LSM6	0.33739	1.83159	3.49915e-81	5.5367e-77
NCOA3	0.260099	2.21096	4.14133e-81	6.55282e-77
KLRC1	0.500604	1.77583	4.73886e-81	7.4983e-77
EOMES	0.236311	2.27299	6.76403e-81	1.07027e-76
PDIA6	0.488518	1.57249	1.23835e-80	1.95944e-76
TXNDC17	0.332509	1.78968	1.25333e-80	1.98314e-76
SRI	0.489248	1.60451	1.67626e-80	2.65234e-76
NOP53	0.319832	-0.904954	2.76444e-80	4.37418e-76
PFDN2	0.519215	1.532	6.85e-80	1.08388e-75
C19orf70	0.576776	1.43259	7.41225e-80	1.17284e-75
PPBP	0.103516	-2.24602	1.16186e-79	1.83842e-75
CDC42	1.57464	0.48475	1.20141e-79	1.90099e-75
ANAPC11	0.570644	1.4526	1.2038e-79	1.90478e-75
YARS	0.288183	1.9803	1.79284e-79	2.8368e-75
HSPE1	0.751121	1.29936	1.95284e-79	3.08997e-75
CD37	0.735911	-0.521149	2.02994e-79	3.21198e-75
TENT5C	0.198401	-1.20329	2.31543e-79	3.66371e-75
MAFF	0.172766	-1.35352	3.16181e-79	5.00294e-75
SSR3	0.41005	1.68143	3.96513e-79	6.27403e-75
PSMD1	0.246649	1.92678	6.04923e-79	9.5717e-75
TIGIT	0.348635	2.11506	6.4318e-79	1.0177e-74
ARHGAP9	0.295533	-0.937474	8.35516e-79	1.32204e-74
IRF4	0.121986	2.33866	9.60534e-79	1.51985e-74
TSPAN32	0.0927183	-1.78907	1.18288e-78	1.87167e-74
PSMC4	0.381556	1.74981	1.45351e-78	2.29989e-74
CHMP2A	0.518599	1.50736	1.80641e-78	2.85829e-74
ARL4A	0.144186	-1.53291	2.27974e-78	3.60724e-74
COX6C	1.16511	0.748115	2.91122e-78	4.60643e-74
RRP7A	0.301646	1.84899	3.46113e-78	5.47655e-74
ZBTB1	0.165314	-1.3139	3.47716e-78	5.50191e-74
TRMT112	0.781084	1.18811	5.05991e-78	8.0063e-74
BIN2	0.584878	-0.561541	5.85601e-78	9.26596e-74
MRPL52	0.394685	1.70539	6.60295e-78	1.04478e-73
TOB1	0.113404	-1.56739	7.34575e-78	1.16232e-73
COPB1	0.293798	1.87396	1.23996e-77	1.96198e-73
PIM1	0.261623	2.09878	1.6255e-77	2.57203e-73
MFAP1	0.162832	2.15271	1.75687e-77	2.77989e-73
MYLIP	0.10408	-1.61911	1.94833e-77	3.08284e-73
FDPS	0.460432	1.60255	2.79342e-77	4.42003e-73
CLDND1	0.384446	1.84051	2.93441e-77	4.64312e-73
SYNE1	0.296343	-0.818401	3.22873e-77	5.10882e-73
TAP1	0.364324	1.77674	9.90218e-77	1.56682e-72
HSP90B1	1.04074	0.92905	4.97289e-76	7.8686e-72
PSMD7	0.602781	1.36778	1.29229e-75	2.04479e-71
MRPL14	0.310905	1.8049	1.66764e-75	2.6387e-71
MCM3	0.177549	2.067	5.07356e-75	8.02789e-71
SKP1	1.18625	0.736399	7.37228e-75	1.16652e-70
CD48	1.49165	0.593319	1.03643e-74	1.63994e-70
SAT1	0.801583	-0.555402	2.53117e-74	4.00507e-70
IL4R	0.207826	2.16656	2.53653e-74	4.01355e-70
TIPARP	0.114808	-1.49505	3.02311e-74	4.78347e-70
MIAT	0.272474	2.16508	3.47682e-74	5.50137e-70
TCF7	0.18083	-1.02204	6.08951e-74	9.63543e-70
LYZ	0.0778205	-1.85157	1.10606e-73	1.75012e-69
SORL1	0.236573	-0.872169	1.33165e-73	2.10707e-69
SNRPD1	0.625911	1.33216	1.33507e-73	2.11248e-69
VAMP8	0.864765	1.07829	1.62661e-73	2.57379e-69
ATP5MD	0.734155	1.19239	1.64652e-73	2.60529e-69
DTX3L	0.211225	2.19832	1.90628e-73	3.0163e-69
COA4	0.249133	1.88668	2.18879e-73	3.46332e-69
SCAND1	0.181679	-1.08188	3.31926e-73	5.25207e-69
ADD3	0.222299	-0.91819	7.6675e-73	1.21323e-68
ATP6AP2	0.225695	-0.973703	8.86421e-73	1.40258e-68
NDUFB3	0.355808	1.66952	2.9036e-72	4.59436e-68
IMMT	0.213858	2.00608	2.96648e-72	4.69387e-68
TMBIM4	0.50964	1.50972	4.41906e-72	6.99228e-68
TBCB	0.189067	-1.08148	6.9291e-72	1.09639e-67
FGR	0.100574	-1.67913	1.43891e-71	2.27679e-67
ARPC1B	0.332019	-0.781307	1.74617e-71	2.76297e-67
METRNL	0.201628	-1.1233	2.40161e-71	3.80007e-67
LSM2	0.30575	1.74323	3.03616e-71	4.80411e-67
TYMP	0.145817	2.26996	4.98054e-71	7.88071e-67
SH2D2A	0.439522	1.64571	7.93968e-71	1.25629e-66
AC025171.3	0.114536	-1.50412	8.23464e-71	1.30297e-66
WDR83OS	0.767598	1.13242	1.1687e-70	1.84924e-66
GNG5	0.671389	1.23353	1.23913e-70	1.96068e-66
PSMC1	0.40469	1.59593	3.11174e-70	4.92371e-66
KPNB1	0.454645	1.51273	3.40947e-70	5.39481e-66
COG3	0.107231	-1.46106	4.95945e-70	7.84733e-66
SPCS1	0.782046	1.10723	9.02864e-70	1.4286e-65
PFDN5	2.04006	0.211231	1.27173e-69	2.01226e-65
MRPL17	0.159459	2.00399	1.34554e-69	2.12905e-65
MRPS23	0.218448	1.90034	2.63123e-69	4.16339e-65
CAP1	0.733661	1.171	3.70947e-69	5.8695e-65
SYAP1	0.283301	-0.878869	4.06487e-69	6.43185e-65
MVD	0.147252	-1.21486	4.19749e-69	6.64169e-65
PIN1	0.214476	-0.90488	4.68863e-69	7.41882e-65
NAMPT	0.311196	1.8186	5.35972e-69	8.48068e-65
MYO1F	0.447968	-0.545044	5.4621e-69	8.64268e-65
PSMD14	0.304027	1.74789	7.19986e-69	1.13923e-64
SNRPD3	0.561155	1.35454	9.25206e-69	1.46395e-64
NDUFS5	0.92195	0.970046	1.02514e-68	1.62208e-64
ATP5MF	0.706837	1.18707	1.66765e-68	2.63872e-64
HNRNPA0	0.255549	-0.844377	2.09551e-68	3.31573e-64
UBE2L3	0.693505	1.19902	3.78444e-68	5.98813e-64
AP2S1	0.534876	1.39521	6.48733e-68	1.02649e-63
C1orf21	0.195399	-0.982616	6.82987e-68	1.08069e-63
TXNL1	0.347008	1.66196	9.86772e-68	1.56137e-63
DDX18	0.553561	1.3947	1.26985e-67	2.00929e-63
EPC1	0.470982	-0.549655	1.36432e-67	2.15876e-63
DNAJC8	0.665519	1.23907	1.41033e-67	2.23156e-63
FBXW5	0.128128	-1.29442	2.2097e-67	3.49641e-63
EEF1B2	2.34369	0.115376	2.34769e-67	3.71475e-63
RNF181	0.4285	1.57181	4.58186e-67	7.24988e-63
REEP5	0.481408	1.48248	5.93952e-67	9.39811e-63
POLR2H	0.223805	1.84888	1.124e-66	1.7785e-62
COX7C	1.47885	0.435868	1.33734e-66	2.11608e-62
EEF1E1	0.185686	1.89303	1.64894e-66	2.60911e-62
COX8A	0.938134	0.920775	1.88724e-66	2.98618e-62
EBNA1BP2	0.190412	1.90221	2.12795e-66	3.36706e-62
MRPL15	0.130609	1.94442	2.45848e-66	3.89005e-62
AC012615.1	0.0771831	-1.65235	3.33974e-66	5.28447e-62
GBP5	0.391337	1.78754	6.76621e-66	1.07062e-61
CCR7	0.167554	2.23173	7.71318e-66	1.22046e-61
TRAF1	0.143536	2.14559	9.32862e-66	1.47607e-61
MRPL27	0.208988	1.87731	1.02851e-65	1.62741e-61
AK6	0.152292	1.95417	1.1993e-65	1.89765e-61
EIF4G1	0.243972	1.82642	1.25406e-65	1.9843e-61
POLR3K	0.159009	1.96422	1.3681e-65	2.16475e-61
RPL9	3.50264	0.078785	1.39755e-65	2.21134e-61
SOD1	0.823651	1.05643	1.72807e-65	2.73432e-61
FCMR	0.0842152	-1.47839	2.33129e-65	3.6888e-61
DDX60	0.192158	2.11582	8.61238e-65	1.36274e-60
RBM33	0.166431	-1.04773	8.65469e-65	1.36943e-60
ERH	0.583862	1.32342	9.6605e-65	1.52858e-60
LEPROTL1	0.577256	-0.522641	2.08283e-64	3.29566e-60
CD96	0.528289	1.48771	2.67607e-64	4.23435e-60
BZW1	0.974447	0.873976	3.1921e-64	5.05086e-60
CDKN2D	0.133312	-1.25115	3.83553e-64	6.06895e-60
SAMD9	0.467283	1.67854	4.11679e-64	6.51399e-60
DNAJA1	0.812534	1.04445	7.43457e-64	1.17637e-59
EIF6	0.392898	1.55105	1.0169e-63	1.60904e-59
MAD1L1	0.101853	-1.32407	1.54164e-63	2.43934e-59
TXNDC9	0.197669	1.8707	1.55547e-63	2.46121e-59
PSMC5	0.565691	1.31669	1.86765e-63	2.95518e-59
PAK1IP1	0.119514	1.96426	1.91044e-63	3.02289e-59
TLE4	0.346098	-0.657717	2.5781e-63	4.07934e-59
ANKRD12	0.905077	1.06067	2.75129e-63	4.35336e-59
VSIR	0.158169	-1.10122	2.92621e-63	4.63013e-59
TUBA1A	0.500149	-0.612416	2.93996e-63	4.65191e-59
LSM5	0.387746	1.59059	5.21215e-63	8.24719e-59
TMCO1	0.402342	1.58555	5.3012e-63	8.38809e-59
ILF3-DT	0.262506	-0.815381	5.64238e-63	8.92793e-59
RPS3	4.26066	0.0726081	8.05349e-63	1.2743e-58
MZT2B	0.303814	-0.622858	8.65498e-63	1.36948e-58
TMEM205	0.226529	1.93031	8.70908e-63	1.37804e-58
RPL22	2.39658	0.0980619	8.92552e-63	1.41229e-58
DKC1	0.192747	1.88561	1.13075e-62	1.78919e-58
IL7R	0.35431	-0.90918	1.2469e-62	1.97298e-58
COX7B	0.82194	1.01158	1.25616e-62	1.98763e-58
PPP1R2	0.250578	-0.727531	1.49063e-62	2.35862e-58
PSMD12	0.308468	1.66616	4.82038e-62	7.62729e-58
PCNA	0.181649	1.8501	6.19849e-62	9.80787e-58
FAM129A	0.278306	1.86516	6.34312e-62	1.00367e-57
PDCD4	0.386982	-0.523669	8.34357e-62	1.3202e-57
SNX6	0.560401	1.3776	8.69377e-62	1.37562e-57
EML4	0.304073	-0.690805	9.04121e-62	1.43059e-57
TRAPPC4	0.340189	1.60204	1.25846e-61	1.99126e-57
GTPBP4	0.255234	1.72911	1.34345e-61	2.12574e-57
ZNFX1	0.189	2.03767	1.53946e-61	2.43589e-57
SUN2	0.382725	-0.536248	1.64351e-61	2.60052e-57
EEF1D	2.12346	0.18174	3.43821e-61	5.44028e-57
ALKBH7	0.134743	-1.00176	4.02173e-61	6.36359e-57
SLC25A3	0.514608	-0.545791	5.07524e-61	8.03055e-57
AC004865.2	0.0802588	-1.43038	5.15254e-61	8.15287e-57
PTGES3	0.725107	1.12608	6.92801e-61	1.09622e-56
AHSA1	0.287212	1.70874	7.02485e-61	1.11154e-56
ANP32A	0.519921	1.37847	9.15776e-61	1.44903e-56
SNX10	0.143527	2.10739	1.11271e-60	1.76064e-56
SUPT16H	0.353532	1.61192	1.20138e-60	1.90095e-56
TRA2A	0.343682	-0.649642	2.52292e-60	3.99202e-56
CCDC107	0.172658	-0.873195	3.27812e-60	5.18696e-56
C14orf119	0.150013	2.03244	3.39884e-60	5.37798e-56
IRF1	0.937305	-0.492937	3.64372e-60	5.76546e-56
PHPT1	0.500078	1.41437	4.83442e-60	7.64951e-56
FUOM	0.159552	1.9425	5.46004e-60	8.63942e-56
CCDC167	0.313207	1.60921	5.52164e-60	8.73689e-56
MRPL18	0.240508	1.78993	5.89165e-60	9.32236e-56
CD69	1.21273	-0.506433	1.40243e-59	2.21906e-55
CLIC3	0.241879	-0.908817	1.40982e-59	2.23076e-55
RBM39	1.53788	-0.510114	1.77106e-59	2.80236e-55
PSMC3	0.38595	1.51984	3.56334e-59	5.63827e-55
BCL2L1	0.176039	1.95181	5.03183e-59	7.96186e-55
SMC1A	0.281804	1.71556	5.43262e-59	8.59603e-55
TALDO1	0.374966	1.52768	5.97336e-59	9.45165e-55
SNHG9	0.163217	-0.959035	6.13531e-59	9.7079e-55
CCT7	0.456994	1.44351	1.41475e-58	2.23856e-54
SLC5A3	0.195777	1.96053	2.28635e-58	3.6177e-54
VDAC1	0.389571	1.50717	2.44034e-58	3.86135e-54
NDUFC2	0.61604	1.22729	2.99552e-58	4.73981e-54
PCIF1	0.1529	-0.954328	3.25817e-58	5.1554e-54
ACAA2	0.27535	1.77088	3.56837e-58	5.64623e-54
PSMB7	0.42795	1.44744	4.61042e-58	7.29506e-54
LINC00861	0.144234	-0.865168	7.12143e-58	1.12682e-53
UQCC2	0.211781	1.757	1.39243e-57	2.20324e-53
IL2RG	0.843758	0.968957	1.4928e-57	2.36205e-53
CCNH	0.252211	-0.791652	1.62688e-57	2.57421e-53
CCND3	0.591235	-0.485568	1.96465e-57	3.10867e-53
THRAP3	0.609854	1.23715	2.07909e-57	3.28975e-53
UBXN4	0.498084	1.38466	2.13171e-57	3.373e-53
MXD4	0.140942	-0.94033	2.54391e-57	4.02523e-53
ZNF394	0.264702	-0.660904	2.86182e-57	4.52826e-53
RPL27A	3.41671	0.0454705	2.86569e-57	4.53437e-53
MAP4	0.299017	1.7513	3.61095e-57	5.7136e-53
ITGA4	0.24079	-0.717611	8.00723e-57	1.26698e-52
ARPC2	1.66053	0.363712	9.27601e-57	1.46774e-52
RPA3	0.259355	1.69702	9.83263e-57	1.55582e-52
MT-ND2	3.69436	0.0810161	1.29617e-56	2.05093e-52
NME3	0.130549	-1.0281	1.60612e-56	2.54137e-52
GGCT	0.145213	1.80305	1.78519e-56	2.82471e-52
ARCN1	0.231833	1.81657	1.95992e-56	3.10118e-52
UQCRQ	0.632641	1.17059	2.8979e-56	4.58535e-52
ANP32E	0.488031	1.37645	2.92498e-56	4.6282e-52
ATM	0.424658	-0.495406	2.95445e-56	4.67483e-52
NMI	0.221107	1.88081	3.01257e-56	4.7668e-52
RHOA	0.952217	0.838769	3.30211e-56	5.22492e-52
SNRPF	0.622242	1.1871	3.33568e-56	5.27805e-52
PPP1CA	0.777607	1.02944	5.23423e-56	8.28213e-52
CDK4	0.142254	1.80407	5.99567e-56	9.48695e-52
ZNF428	0.128404	-1.01383	6.30439e-56	9.97544e-52
PDCD5	0.359955	1.51382	7.96763e-56	1.26072e-51
COA3	0.19446	1.81098	8.26316e-56	1.30748e-51
RIPOR2	0.419965	-0.445996	8.47219e-56	1.34055e-51
SLIRP	0.275804	1.63985	1.3522e-55	2.13959e-51
BTG2	0.750392	-0.524507	1.64152e-55	2.59738e-51
ANXA2	0.487459	1.40848	2.0468e-55	3.23865e-51
DDX6	0.550581	-0.431788	3.04843e-55	4.82353e-51
S1PR5	0.117614	-1.07997	7.11938e-55	1.1265e-50
TENT4B	0.13982	-1.08187	9.97271e-55	1.57798e-50
C16orf54	0.183958	-0.809687	1.00484e-54	1.58995e-50
JAML	0.144253	2.07986	1.04986e-54	1.66119e-50
JPT1	0.374185	1.51527	1.24427e-54	1.9688e-50
MCM6	0.102117	1.85236	1.30908e-54	2.07136e-50
HSPB11	0.346981	1.57244	1.33619e-54	2.11426e-50
LENG8	0.150455	-0.932668	1.48393e-54	2.34802e-50
SEPT9	0.295131	-0.605945	1.65544e-54	2.61941e-50
MFSD10	0.166843	-0.906912	1.86786e-54	2.95551e-50
RNF126	0.0869797	-1.30605	2.09654e-54	3.31736e-50
HEXIM1	0.130727	-1.04817	2.09749e-54	3.31886e-50
RPL7L1	0.311798	1.60691	2.11782e-54	3.35102e-50
YWHAE	0.376312	1.48123	2.48717e-54	3.93544e-50
PPM1K	0.300027	1.79255	2.6439e-54	4.18344e-50
LPIN2	0.253644	1.88915	3.50178e-54	5.54086e-50
PSMD4	0.431806	1.42319	4.36306e-54	6.90367e-50
EIF1	3.74263	0.116262	4.65464e-54	7.36504e-50
UCP2	0.376955	-0.545555	5.04675e-54	7.98547e-50
MRPS16	0.221927	1.70351	5.57479e-54	8.82099e-50
ISCU	0.224177	-0.674056	6.36697e-54	1.00745e-49
RGS19	0.106084	-1.12943	6.94081e-54	1.09824e-49
TMEM167A	0.263597	1.65754	8.24223e-54	1.30417e-49
PPP1R10	0.36577	-0.604965	1.10557e-53	1.74934e-49
PTPN7	0.618493	1.16489	1.36623e-53	2.16178e-49
NAA20	0.257258	1.64772	1.49305e-53	2.36246e-49
DYNLRB1	0.582449	1.264	1.71868e-53	2.71946e-49
CHD1	0.242783	-0.744127	2.64526e-53	4.1856e-49
HLA-F	1.33121	0.6149	2.66989e-53	4.22457e-49
KLRG1	0.192275	-0.85214	2.69029e-53	4.25685e-49
FEN1	0.10728	1.80661	3.31434e-53	5.24429e-49
SHMT2	0.139376	1.86083	3.39933e-53	5.37876e-49
HNRNPK	0.995652	0.777476	1.20004e-52	1.89882e-48
NDUFB7	0.876782	0.886593	1.23692e-52	1.95717e-48
ARHGAP4	0.112256	-1.10929	1.37296e-52	2.17243e-48
H2AFJ	0.265753	-0.585998	1.80673e-52	2.8588e-48
ZEB2	0.57218	-0.427969	2.88674e-52	4.56769e-48
PNPT1	0.132438	1.82616	3.5102e-52	5.5542e-48
RTRAF	0.600062	1.17901	3.5952e-52	5.68868e-48
PARP8	0.259146	-0.547679	5.74291e-52	9.087e-48
RPS28	3.76218	0.0524314	6.24589e-52	9.88287e-48
NDUFA11	0.58903	1.18474	6.41504e-52	1.01505e-47
ILF2	0.406751	1.39339	7.93691e-52	1.25586e-47
SERPINB1	0.570753	1.32719	1.16706e-51	1.84664e-47
RPS19BP1	0.331304	-0.512196	1.71284e-51	2.71023e-47
UQCRH	0.983312	0.762611	2.10811e-51	3.33567e-47
SRPK2	0.222988	-0.70163	2.65362e-51	4.19883e-47
PKN1	0.102132	-1.10975	2.87607e-51	4.5508e-47
SLAMF7	0.298183	1.72507	3.25985e-51	5.15806e-47
LIMA1	0.132038	1.97897	3.79762e-51	6.00898e-47
RPF2	0.115584	1.74758	7.48017e-51	1.18359e-46
SLC25A36	0.129275	-0.963554	7.7201e-51	1.22155e-46
KMT2E-AS1	0.0929606	-1.18527	9.03714e-51	1.42995e-46
SNU13	0.763949	1.01918	9.60518e-51	1.51983e-46
RPL3	4.03757	0.0577777	9.61316e-51	1.52109e-46
UBE2D2	0.268847	-0.553096	1.25293e-50	1.98251e-46
TMA16	0.123769	1.77589	1.29585e-50	2.05042e-46
MCM5	0.148406	1.79328	1.40694e-50	2.2262e-46
YPEL3	0.216904	-0.60883	1.56499e-50	2.47629e-46
CST7	2.21184	0.294834	1.64008e-50	2.5951e-46
UTP6	0.132304	1.76994	1.79123e-50	2.83426e-46
PSMB4	0.423735	1.3879	1.91054e-50	3.02305e-46
MRPL36	0.209728	1.72357	1.95795e-50	3.09807e-46
LMAN2	0.5847	1.19845	2.86483e-50	4.53302e-46
APRT	1.06616	0.701385	3.20274e-50	5.0677e-46
SRPRB	0.141837	1.76339	4.70755e-50	7.44876e-46
MED30	0.0855443	-1.18141	5.77034e-50	9.13042e-46
TMC6	0.183676	-0.728883	7.32936e-50	1.15972e-45
PFDN6	0.237827	1.65135	8.98724e-50	1.42205e-45
N4BP2L1	0.101632	-0.996314	9.25722e-50	1.46477e-45
MCL1	0.406666	-0.462803	9.74183e-50	1.54145e-45
TRDC	0.845638	1.07629	1.05195e-49	1.6645e-45
MRPL3	0.19035	1.65195	1.12891e-49	1.78627e-45
DDX3X	0.934422	-0.499208	1.22702e-49	1.94151e-45
IARS	0.154734	1.80281	1.44396e-49	2.28478e-45
PRDX2	0.596055	1.19151	2.11913e-49	3.3531e-45
PYCARD	0.141408	-0.877001	2.82113e-49	4.46388e-45
CD2BP2	0.281191	1.61327	3.84099e-49	6.07761e-45
ELOC	0.430052	1.32988	3.96974e-49	6.28132e-45
ATOX1	0.31472	1.47645	4.22334e-49	6.68259e-45
MCM7	0.179473	1.67261	5.89181e-49	9.32261e-45
PABPC1	0.886923	-0.432082	6.14063e-49	9.71632e-45
RGS1	0.259724	-0.602117	6.14467e-49	9.72271e-45
UBE2L6	0.382438	1.54877	7.94913e-49	1.25779e-44
EMG1	0.169648	1.73779	7.98972e-49	1.26421e-44
NDUFC1	0.324176	1.53634	9.62213e-49	1.52251e-44
RPL39	3.73341	0.0420073	1.16464e-48	1.84281e-44
GPN3	0.106729	1.78797	1.17663e-48	1.86178e-44
YTHDC1	0.215267	-0.662247	1.30946e-48	2.07196e-44
SOCS1	0.127214	1.97245	1.44423e-48	2.2852e-44
NFKB1	0.265647	1.66213	1.45819e-48	2.30729e-44
SERTAD3	0.126895	-0.981532	1.47902e-48	2.34026e-44
PCBP1	0.581119	1.22309	2.082e-48	3.29434e-44
IL2RB	0.749812	0.995571	2.12381e-48	3.36051e-44
C12orf65	0.161965	1.87061	2.29812e-48	3.63632e-44
TXLNA	0.139437	1.74992	3.06011e-48	4.84202e-44
MAP3K8	0.320823	-0.592398	3.31803e-48	5.25012e-44
ETS1	0.485698	-0.376082	4.30713e-48	6.81517e-44
NOSIP	0.218714	-0.630314	5.11425e-48	8.09228e-44
COQ7	0.0898387	-1.11377	5.14444e-48	8.14004e-44
UBE2N	0.380517	1.42626	5.19091e-48	8.21358e-44
DDX39A	0.333282	1.4666	5.39816e-48	8.5415e-44
CKS1B	0.130007	1.70412	7.06119e-48	1.11729e-43
SNRK	0.158942	-0.760685	7.47263e-48	1.18239e-43
EFHD2	0.587401	-0.373915	1.19676e-47	1.89364e-43
DDX46	0.637114	1.11487	1.25169e-47	1.98054e-43
PBXIP1	0.130781	-0.836547	1.30517e-47	2.06517e-43
TC2N	0.122111	-0.900269	1.80489e-47	2.85589e-43
SKAP1	0.359968	-0.431224	1.93709e-47	3.06506e-43
UTP11	0.142459	1.68754	2.29623e-47	3.63332e-43
CHMP4A	0.617954	1.16092	2.53283e-47	4.00769e-43
CCL3L1	0.220852	2.23749	3.39726e-47	5.37548e-43
DGCR6L	0.0979216	-1.01398	4.26291e-47	6.7452e-43
TGS1	0.197369	1.7248	4.81935e-47	7.62565e-43
PRDX6	0.585765	1.19205	6.62967e-47	1.04901e-42
MRPS14	0.126085	1.84003	7.8635e-47	1.24424e-42
DDX5	2.4048	0.156554	7.86556e-47	1.24457e-42
JTB	0.277129	-0.526945	9.22337e-47	1.45941e-42
ADAR	0.496614	1.35712	9.58638e-47	1.51685e-42
GNL3	0.192845	1.61218	1.88721e-46	2.98614e-42
HUWE1	0.255062	1.63638	2.27906e-46	3.60615e-42
MX2	0.182446	2.0503	3.04068e-46	4.81127e-42
HNRNPA3	1.01689	0.716007	3.76421e-46	5.95612e-42
ARL1	0.167024	1.71872	3.88976e-46	6.15477e-42
HAX1	0.330815	1.47692	3.96034e-46	6.26645e-42
VPS28	0.705552	1.0391	4.44421e-46	7.03207e-42
EMC6	0.114263	-0.912724	4.63453e-46	7.33321e-42
TMC8	0.12229	-0.947149	4.68141e-46	7.4074e-42
DPP7	0.17279	-0.713344	4.86369e-46	7.69581e-42
CBX3	0.429223	1.33023	5.6168e-46	8.88747e-42
GTF2A2	0.422583	1.36949	6.39478e-46	1.01185e-41
TIPRL	0.248469	1.65958	6.56255e-46	1.03839e-41
CD53	0.822805	0.952906	9.22307e-46	1.45937e-41
PSMC2	0.199705	1.64238	1.00504e-45	1.59027e-41
SEC11A	0.637503	1.09469	1.06828e-45	1.69034e-41
AAK1	0.328451	-0.438039	1.10023e-45	1.7409e-41
VPS37B	0.149423	-0.773245	1.18446e-45	1.87417e-41
NEAT1	1.71695	0.434603	1.69418e-45	2.6807e-41
NECAP1	0.23752	-0.59264	2.00542e-45	3.17318e-41
CD3G	0.480802	-0.504493	2.18759e-45	3.46142e-41
PRKCB	0.219281	-0.636716	2.53396e-45	4.00949e-41
DCAF13	0.190079	1.61593	2.89321e-45	4.57793e-41
LARS	0.259065	1.54211	5.19005e-45	8.21221e-41
C11orf58	0.725567	1.00975	5.97641e-45	9.45647e-41
CMSS1	0.131765	1.60723	6.04223e-45	9.56062e-41
NXT1	0.114934	-0.945298	8.4772e-45	1.34135e-40
COPZ1	0.288509	1.55557	8.76727e-45	1.38725e-40
PRSS23	0.0993285	-1.10034	1.17806e-44	1.86405e-40
PDCD10	0.337464	1.46042	1.26354e-44	1.99929e-40
NOC3L	0.122965	1.72729	1.29843e-44	2.0545e-40
CISD2	0.167828	1.69225	1.53407e-44	2.42736e-40
IMPDH2	0.181699	1.60608	1.69795e-44	2.68667e-40
SLC7A5	0.165443	1.68259	2.2984e-44	3.63677e-40
XRN2	0.442572	1.32338	2.82299e-44	4.46682e-40
APOL2	0.188514	1.76143	3.23143e-44	5.11309e-40
GTF3C6	0.398311	1.37475	3.30169e-44	5.22426e-40
ATP2B1	0.130241	-0.881197	4.72771e-44	7.48066e-40
EXOSC8	0.228696	1.61432	5.38502e-44	8.52072e-40
LAPTM5	0.706939	-0.312408	6.50652e-44	1.02953e-39
C6orf48	0.270825	-0.408836	6.8635e-44	1.08601e-39
GTF3A	0.286114	-0.493446	8.11911e-44	1.28469e-39
PRKX	0.278704	1.64781	1.33558e-43	2.11329e-39
SLC39A1	0.135513	1.75412	2.08723e-43	3.30263e-39
AC020916.1	0.190646	-0.746458	3.05845e-43	4.83939e-39
SYNCRIP	0.315928	1.40435	3.42747e-43	5.42328e-39
RPL7	2.68086	0.0251011	3.69673e-43	5.84933e-39
HIST2H2AC	0.0984403	-0.965284	5.9182e-43	9.36436e-39
CNOT6L	0.290359	-0.432086	6.05164e-43	9.57551e-39
ECHDC1	0.205187	1.57198	6.72127e-43	1.06351e-38
PUM3	0.193938	1.56958	6.93865e-43	1.0979e-38
AKR1A1	0.234803	1.62493	7.13607e-43	1.12914e-38
MITD1	0.211037	1.66595	7.36112e-43	1.16475e-38
GUK1	0.609483	-0.305341	7.66639e-43	1.21305e-38
MEA1	0.21497	1.60388	8.45828e-43	1.33835e-38
SSB	0.533067	1.20033	8.85396e-43	1.40096e-38
CNPY2	0.352631	1.43117	9.35367e-43	1.48003e-38
TMEM50A	0.563627	1.20797	1.00048e-42	1.58306e-38
ACAT2	0.16301	1.70626	1.05483e-42	1.66907e-38
TCP1	0.28182	1.437	1.05767e-42	1.67355e-38
CALM2	0.828456	0.867504	1.13503e-42	1.79595e-38
LAT2	0.333756	1.59845	1.34174e-42	2.12304e-38
NDUFB8	0.717964	0.966415	1.94633e-42	3.07967e-38
ITGAM	0.138031	-0.759542	2.05023e-42	3.24408e-38
CD58	0.185365	1.7316	2.3291e-42	3.68534e-38
P2RY8	0.131694	-0.740196	2.42745e-42	3.84096e-38
NOP56	0.331679	1.43548	2.96366e-42	4.6894e-38
SRPK1	0.196052	1.6062	3.26e-42	5.1583e-38
VDAC3	0.31827	1.4445	3.75289e-42	5.93819e-38
PRPF40A	0.508038	1.1891	4.07615e-42	6.44969e-38
CD44	0.746694	0.988054	4.94747e-42	7.82839e-38
MRPS10	0.234477	1.59421	5.03654e-42	7.96932e-38
GLRX3	0.222572	1.54942	5.48044e-42	8.6717e-38
RBM3	1.06184	0.657748	5.97198e-42	9.44947e-38
NDUFB10	0.370405	-0.374274	6.32167e-42	1.00028e-37
ZNRD1	0.257215	1.5524	6.49929e-42	1.02838e-37
MTCH2	0.147391	1.61436	6.93259e-42	1.09694e-37
CDKN1B	0.126404	-0.697333	7.29194e-42	1.1538e-37
MOB2	0.111871	-0.852133	7.62923e-42	1.20717e-37
PRDM1	0.400112	1.45453	7.77434e-42	1.23013e-37
RPS3A	3.99352	0.0458493	8.22175e-42	1.30093e-37
RPL26	3.4829	0.0522201	8.61998e-42	1.36394e-37
LSM4	0.13278	-0.773465	1.00755e-41	1.59425e-37
ERGIC2	0.198749	1.62375	1.76736e-41	2.79649e-37
PTGER4	0.101823	-0.854355	2.5383e-41	4.01634e-37
GPSM3	0.552228	-0.245517	3.14791e-41	4.98093e-37
UTRN	0.430664	-0.261901	3.57907e-41	5.66316e-37
PXN	0.12766	-0.815733	3.9203e-41	6.20309e-37
GZMK	0.293744	-0.820396	4.09033e-41	6.47213e-37
DYNLT1	0.587656	1.18185	4.46884e-41	7.07105e-37
WDR46	0.186963	1.55607	5.93207e-41	9.38632e-37
STK17B	0.894123	0.900586	6.83694e-41	1.08181e-36
VBP1	0.224382	1.56719	7.22198e-41	1.14273e-36
DNAJC7	0.417895	1.30338	1.04026e-40	1.646e-36
CLTC	0.213777	1.59826	1.25647e-40	1.98812e-36
ESF1	0.224652	1.50849	1.42268e-40	2.25111e-36
SON	1.12613	0.612109	1.48274e-40	2.34614e-36
PDCD6	0.139745	-0.697903	1.55206e-40	2.45583e-36
CD8B	0.191694	-0.812495	1.77616e-40	2.81042e-36
RTF1	0.302749	-0.420945	2.09624e-40	3.31688e-36
NUCKS1	0.771789	0.899497	2.45657e-40	3.88704e-36
MRPS18B	0.178686	1.6438	2.52397e-40	3.99368e-36
TTC1	0.265236	1.50988	2.89371e-40	4.57871e-36
CYB5A	0.187123	1.64599	3.08291e-40	4.87809e-36
ZAP70	0.270623	-0.494657	3.22163e-40	5.09758e-36
RPS21	2.72021	0.0272633	3.33372e-40	5.27494e-36
SNRNP40	0.183396	1.59253	4.05169e-40	6.41099e-36
PSMA2	0.323746	1.38583	4.39172e-40	6.94902e-36
COMMD3	0.213634	1.62603	4.49277e-40	7.10891e-36
UBALD2	0.190153	-0.55888	4.68076e-40	7.40637e-36
DDB2	0.155774	1.6941	5.38842e-40	8.5261e-36
ABCE1	0.223767	1.49019	5.41718e-40	8.5716e-36
NFKBIZ	0.196256	-0.636851	6.43038e-40	1.01748e-35
HIPK1	0.205082	-0.592293	7.60378e-40	1.20315e-35
SYTL1	0.0952621	-0.900585	7.77066e-40	1.22955e-35
CSRNP1	0.156413	-0.71342	1.10979e-39	1.75601e-35
TSEN54	0.10006	-0.835441	1.151e-39	1.82122e-35
LSM3	0.524319	1.14144	1.30439e-39	2.06394e-35
UFD1	0.374603	1.35154	1.53034e-39	2.42145e-35
CIB1	0.83788	0.841462	1.75118e-39	2.7709e-35
HNRNPR	0.580824	1.0873	1.8128e-39	2.86839e-35
FUBP1	0.352859	1.36389	2.34024e-39	3.70296e-35
ABRACL	0.393978	1.29654	2.51774e-39	3.98382e-35
FOSL2	0.168506	-0.720153	2.57558e-39	4.07534e-35
CISD1	0.126319	1.58818	3.31725e-39	5.24888e-35
TMEM9B	0.1325	-0.72028	3.6073e-39	5.70782e-35
THUMPD3-AS1	0.335756	1.49038	3.74031e-39	5.9183e-35
MRPL34	0.146537	-0.632553	4.43724e-39	7.02104e-35
ACADM	0.127884	1.64656	4.56272e-39	7.2196e-35
VPS25	0.135983	1.62261	4.65317e-39	7.36272e-35
MRPS12	0.284759	1.38652	4.78019e-39	7.5637e-35
PDHA1	0.165334	1.543	5.40392e-39	8.55062e-35
NOLC1	0.154373	1.51744	5.61863e-39	8.89035e-35
GABARAPL2	0.260853	-0.360519	5.96645e-39	9.44071e-35
DIP2A	0.15019	-0.723285	7.57836e-39	1.19912e-34
HIST1H1E	0.220537	-0.607344	8.57138e-39	1.35625e-34
PDE4D	0.240412	-0.457698	9.24065e-39	1.46215e-34
RPA2	0.327532	1.40125	9.34596e-39	1.47881e-34
RPL35A	3.26897	0.0319573	1.01095e-38	1.59962e-34
TBCA	0.639013	1.01945	1.08994e-38	1.72462e-34
NOP58	0.352893	1.39136	1.09243e-38	1.72855e-34
TRIP11	0.176494	1.67297	1.28084e-38	2.02667e-34
ARHGEF1	0.275053	-0.41432	1.36915e-38	2.16641e-34
MRPL28	0.268779	1.43997	1.41455e-38	2.23824e-34
MVP	0.243981	1.59006	1.55182e-38	2.45545e-34
WBP4	0.142664	1.62579	2.14104e-38	3.38777e-34
RFC2	0.125092	1.67098	2.2398e-38	3.54404e-34
CTSD	0.481107	-0.304624	2.33349e-38	3.69229e-34
VPS35	0.213349	1.50759	2.45565e-38	3.88558e-34
SQOR	0.17194	1.71283	2.51001e-38	3.97159e-34
ACOT13	0.123052	1.66265	2.58132e-38	4.08443e-34
LINC01871	0.467814	1.41533	3.55389e-38	5.62332e-34
RAB2A	0.217864	-0.528009	3.687e-38	5.83394e-34
EIF3I	0.505626	1.15151	4.22348e-38	6.68282e-34
TUT4	0.204463	-0.482776	5.08959e-38	8.05325e-34
TOPORS	0.116244	-0.786096	5.44728e-38	8.61924e-34
NDUFA6	0.538736	1.16739	5.54427e-38	8.77269e-34
RARS	0.129918	1.58745	5.56069e-38	8.79868e-34
S100A10	0.876819	-0.283478	9.00885e-38	1.42547e-33
ARL2	0.218627	1.57139	9.02512e-38	1.42805e-33
CYLD	0.472123	1.36815	1.07553e-37	1.70182e-33
CDC123	0.249761	1.45892	1.13489e-37	1.79574e-33
ATP5F1B	0.53112	1.12874	1.14157e-37	1.80631e-33
MTRNR2L8	0.552291	-0.288287	1.191e-37	1.88452e-33
PTMS	0.161018	1.7042	1.49133e-37	2.35974e-33
ANXA7	0.286733	1.45107	1.71726e-37	2.71722e-33
HCST	1.86068	-0.396203	1.83874e-37	2.90943e-33
ATP5F1C	0.486903	1.16406	1.9669e-37	3.11222e-33
MED11	0.133438	1.64066	2.09184e-37	3.30992e-33
TNFRSF14	0.274997	-0.328541	2.28585e-37	3.61689e-33
JAK1	0.548435	-0.30379	2.38553e-37	3.77463e-33
MRPS11	0.207631	1.55297	2.51208e-37	3.97487e-33
SRA1	0.263658	1.44115	2.58165e-37	4.08494e-33
NARS	0.228304	1.52853	2.78901e-37	4.41305e-33
LSM7	0.465119	-0.331709	2.97888e-37	4.71348e-33
HIST1H1C	0.196755	-0.561028	3.32804e-37	5.26596e-33
ARFGAP3	0.288807	1.44781	3.38291e-37	5.35278e-33
TPST2	0.201194	-0.498397	4.66139e-37	7.37572e-33
ZFP36L1	0.468452	1.28588	4.90172e-37	7.75599e-33
RICTOR	0.256761	-0.374665	5.06214e-37	8.00982e-33
MAGOH	0.504254	1.12596	5.09678e-37	8.06463e-33
MRPS7	0.290225	1.35959	5.26936e-37	8.33771e-33
SMC2	0.121046	1.60025	5.27528e-37	8.34708e-33
SSR2	1.08185	0.627366	8.75387e-37	1.38512e-32
AP002387.2	0.10737	-0.742849	8.9955e-37	1.42336e-32
OCIAD1	0.396259	1.307	1.69902e-36	2.68835e-32
TRA2B	0.61665	-0.311122	1.75818e-36	2.78196e-32
NBN	0.172236	1.66757	1.76778e-36	2.79715e-32
NUDT1	0.281117	1.39598	1.84997e-36	2.9272e-32
HLA-C	3.37882	0.0838232	1.90728e-36	3.01789e-32
MRPL10	0.16014	-0.604749	1.93755e-36	3.06579e-32
WASF2	0.314085	-0.310494	2.27187e-36	3.59478e-32
TRIM56	0.212916	1.60203	2.3415e-36	3.70495e-32
ZNF22	0.279424	1.50885	2.37211e-36	3.75339e-32
OXNAD1	0.143599	-0.596253	2.80581e-36	4.43963e-32
RBM4	0.189012	-0.524925	2.84151e-36	4.49612e-32
TIMM10	0.183942	1.49476	3.2208e-36	5.09627e-32
SMAP2	0.250727	-0.43723	3.65512e-36	5.7835e-32
SNRPB2	0.529551	1.09742	3.76874e-36	5.96328e-32
XPO1	0.220718	1.4806	4.69634e-36	7.43103e-32
FNIP1	0.119948	-0.689314	4.80212e-36	7.5984e-32
CEP78	0.16311	-0.633553	6.52856e-36	1.03301e-31
RSL1D1	0.455388	1.20142	6.8934e-36	1.09074e-31
MDH1	0.327199	1.37334	7.33601e-36	1.16078e-31
H1FX	0.15982	-0.635425	7.8677e-36	1.24491e-31
RAC2	1.02315	0.636629	8.12559e-36	1.28571e-31
TIMM13	0.292251	1.33417	8.51061e-36	1.34663e-31
MCTS1	0.240771	1.42705	8.74779e-36	1.38416e-31
SET	0.852668	0.781977	1.00525e-35	1.5906e-31
HNRNPUL1	0.323299	-0.395891	1.1844e-35	1.87407e-31
ATP5ME	0.807722	0.81567	1.38268e-35	2.18781e-31
ZCRB1	0.31564	1.36125	1.40212e-35	2.21858e-31
SARS	0.254353	1.47201	1.42228e-35	2.25047e-31
COA6	0.144336	1.57078	1.83443e-35	2.90262e-31
GTF3C1	0.16024	-0.643429	2.00696e-35	3.17561e-31
GRPEL1	0.21464	1.39505	2.22073e-35	3.51387e-31
JAK3	0.209604	1.63629	2.32688e-35	3.68181e-31
ILK	0.186585	1.63363	2.73045e-35	4.32038e-31
RPL26L1	0.149573	1.48518	2.89586e-35	4.58212e-31
GIMAP4	0.504157	1.36796	2.95288e-35	4.67234e-31
LEO1	0.133052	1.58466	3.26393e-35	5.16451e-31
NR1H2	0.104612	-0.803887	3.34163e-35	5.28747e-31
PITPNB	0.242855	1.45839	4.50239e-35	7.12414e-31
NRBF2	0.196713	1.55914	4.82646e-35	7.6369e-31
ELF2	0.203425	-0.417752	6.51482e-35	1.03084e-30
BCLAF1	0.608671	-0.32588	1.04463e-34	1.65291e-30
BOLA3	0.205037	1.43799	1.13e-34	1.78799e-30
SATB1	0.314114	1.45267	1.35954e-34	2.1512e-30
MRPL21	0.25618	1.40233	1.62133e-34	2.56543e-30
CSNK1D	0.221715	-0.431184	1.75196e-34	2.77213e-30
AURKAIP1	0.22029	-0.421269	2.51027e-34	3.97199e-30
LTV1	0.138223	1.51094	2.81001e-34	4.44628e-30
NUDT5	0.210361	1.47184	2.90216e-34	4.59209e-30
YME1L1	0.380241	-0.340088	3.0841e-34	4.87997e-30
PAXX	0.567316	-0.193975	3.77489e-34	5.97301e-30
NRDC	0.294882	1.41192	4.32945e-34	6.85049e-30
ERCC1	0.195031	1.46347	4.39572e-34	6.95534e-30
SRP9	0.485877	1.13012	8.69084e-34	1.37515e-29
ATP5PD	0.491058	1.13365	1.02145e-33	1.61623e-29
ID2	1.27838	0.550502	1.29355e-33	2.04678e-29
HADHA	0.368483	1.30611	1.31245e-33	2.07668e-29
SUGT1	0.281721	1.38985	1.39972e-33	2.21477e-29
GCHFR	0.180558	-0.512376	1.47649e-33	2.33626e-29
DARS	0.20526	1.50027	1.93836e-33	3.06707e-29
TRABD	0.116205	-0.683444	2.88371e-33	4.56289e-29
SSSCA1	0.331408	1.26624	3.08591e-33	4.88284e-29
SIPA1	0.1083	-0.721696	3.20773e-33	5.0756e-29
MGST3	0.469181	1.22567	3.45202e-33	5.46214e-29
AGO2	0.183676	1.58527	4.47271e-33	7.07717e-29
POLR2J3.1	0.437226	1.24425	4.68802e-33	7.41785e-29
PCMT1	0.295566	1.38384	5.39168e-33	8.53126e-29
RPL17	0.28113	-0.355697	5.77361e-33	9.13558e-29
CD320	0.141642	-0.722169	6.18099e-33	9.78019e-29
DGKZ	0.177144	-0.474991	6.27646e-33	9.93124e-29
POLR2K	0.474393	1.0904	6.53822e-33	1.03454e-28
HDLBP	0.138535	1.4956	6.81277e-33	1.07799e-28
ESD	0.187485	1.5141	7.38868e-33	1.16911e-28
DSTN	0.495217	-0.270568	8.13996e-33	1.28799e-28
MRPL50	0.127342	1.48985	8.59342e-33	1.35974e-28
PPID	0.185927	1.4371	1.03563e-32	1.63867e-28
SRFBP1	0.131515	1.50749	1.0755e-32	1.70177e-28
BCL2	0.213785	1.60512	1.14736e-32	1.81546e-28
ZCCHC17	0.238764	1.46611	1.223e-32	1.93516e-28
VCP	0.265435	1.34553	1.41188e-32	2.23401e-28
CASP3	0.154031	1.5382	1.68013e-32	2.65847e-28
OSER1	0.186473	-0.442549	1.68918e-32	2.67279e-28
DDX21	0.550614	1.08305	1.7939e-32	2.83848e-28
SMIM12	0.169803	1.51092	2.1448e-32	3.39371e-28
KAT6B	0.134892	-0.556275	3.20308e-32	5.06823e-28
TSG101	0.154152	1.58035	4.84727e-32	7.66983e-28
LYPLA2	0.177869	1.49439	5.84199e-32	9.24378e-28
RAP1B	0.866612	-0.25308	6.27732e-32	9.9326e-28
G3BP1	0.265849	1.33666	8.50685e-32	1.34604e-27
RBL2	0.144422	-0.504286	8.59583e-32	1.36012e-27
TNF	0.185978	1.47531	9.86061e-32	1.56024e-27
PGAM1	0.435993	1.20009	1.17395e-31	1.85755e-27
PTPN12	0.140936	-0.565271	1.56644e-31	2.47857e-27
UPF3A	0.146981	-0.549023	1.58592e-31	2.50941e-27
TMEM126A	0.258996	1.36872	2.52127e-31	3.9894e-27
ENY2	0.526519	1.05876	2.53379e-31	4.00922e-27
MARS	0.139209	1.558	3.19011e-31	5.04771e-27
CRYBG1	0.114463	-0.678864	3.3758e-31	5.34153e-27
CRIP1	0.194104	-0.421838	3.38124e-31	5.35014e-27
RUNX3	0.969437	0.688496	3.44309e-31	5.44801e-27
PEBP1	0.330106	-0.295485	3.63346e-31	5.74922e-27
SMDT1	0.437984	-0.218573	3.67906e-31	5.82138e-27
ATP5MPL	0.782281	0.80159	3.84906e-31	6.09036e-27
RASA3	0.114625	-0.566767	3.86597e-31	6.11713e-27
NDUFB4	0.527989	1.05628	3.87739e-31	6.13519e-27
CYCS	0.876337	0.705351	3.90556e-31	6.17977e-27
SRSF2	0.384405	-0.327431	3.97576e-31	6.29085e-27
CD8A	0.227022	-0.548835	3.97969e-31	6.29707e-27
N4BP1	0.172677	1.6551	4.43651e-31	7.01989e-27
GNL2	0.123351	1.43905	4.49295e-31	7.10919e-27
DCXR	0.128873	-0.622829	4.91511e-31	7.77718e-27
AC016831.7	0.175344	-0.564411	5.36879e-31	8.49504e-27
RGS10	0.200081	-0.417125	5.48367e-31	8.67681e-27
UBE2V2	0.215723	1.42327	5.52068e-31	8.73537e-27
ARHGAP45	0.142104	-0.527928	6.88552e-31	1.0895e-26
DDRGK1	0.0962169	-0.725669	8.24738e-31	1.30498e-26
CDC37	0.514104	1.07499	8.40012e-31	1.32915e-26
FAM45A	0.147119	1.65272	9.59527e-31	1.51826e-26
AK2	0.134197	1.48395	1.10412e-30	1.74705e-26
MAGED2	0.207944	1.5266	1.21573e-30	1.92365e-26
NDUFS8	0.400439	1.17033	1.21587e-30	1.92388e-26
EIF5	0.379007	-0.318531	1.38093e-30	2.18504e-26
PRDX4	0.115955	1.44079	1.41096e-30	2.23255e-26
PPP1R15B	0.170946	-0.534482	1.68763e-30	2.67034e-26
SNRPA1	0.377495	1.1964	2.04196e-30	3.23099e-26
SFSWAP	0.138445	-0.548376	2.19618e-30	3.47501e-26
SLC38A2	0.251365	-0.336982	2.30083e-30	3.64061e-26
ITGAE	0.297121	1.41529	2.50212e-30	3.9591e-26
BIRC2	0.189928	-0.406106	2.61215e-30	4.1332e-26
B4GALT1	0.255636	-0.326493	2.7541e-30	4.35781e-26
LRRFIP1	0.662184	0.937521	2.7654e-30	4.37569e-26
RAD21	0.46552	1.20454	2.7993e-30	4.42933e-26
SEPT1	0.158332	-0.502864	3.85088e-30	6.09325e-26
DGKD	0.101839	-0.619664	4.47125e-30	7.07486e-26
TMX4	0.108305	-0.62247	4.63783e-30	7.33844e-26
ZMAT2	0.353496	1.24415	4.82765e-30	7.6388e-26
DDX1	0.164893	1.44984	5.04257e-30	7.97885e-26
APBB1IP	0.252914	-0.260707	8.04056e-30	1.27226e-25
SSRP1	0.156742	1.37893	8.54593e-30	1.35222e-25
GTF2H5	0.202177	1.4466	8.8326e-30	1.39758e-25
SNRNP25	0.125348	1.39166	8.95674e-30	1.41722e-25
ARF4	0.284669	1.3051	9.29737e-30	1.47112e-25
CD74	0.726306	0.98337	9.99246e-30	1.58111e-25
SRP19	0.416129	1.16698	1.05077e-29	1.66263e-25
GRAP2	0.187678	1.61945	1.14208e-29	1.80711e-25
NDUFS2	0.261692	1.36762	1.17001e-29	1.8513e-25
COPS9	0.675672	0.891643	1.28063e-29	2.02634e-25
LUC7L3	0.604835	0.993251	1.43891e-29	2.27679e-25
SMC3	0.403628	1.2073	1.75231e-29	2.77268e-25
FAAP20	0.104741	-0.627879	1.75828e-29	2.78213e-25
ZBP1	0.144773	-0.391644	1.89114e-29	2.99234e-25
IRF9	0.316605	1.36702	1.91901e-29	3.03645e-25
RASSF1	0.166233	-0.429244	2.31203e-29	3.65833e-25
TRIM38	0.282826	1.47284	2.31707e-29	3.6663e-25
HPF1	0.149655	1.50548	5.38949e-29	8.52779e-25
LAMTOR2	0.320198	1.27757	6.89361e-29	1.09078e-24
EXOSC1	0.204228	1.42706	7.10657e-29	1.12447e-24
LPXN	0.188869	1.45577	7.91576e-29	1.25251e-24
MT-ATP8	0.265669	-0.261096	8.0926e-29	1.28049e-24
C12orf57	0.677341	-0.201979	8.787e-29	1.39037e-24
GARS	0.130691	1.49645	9.36587e-29	1.48196e-24
APOL6	0.559214	1.09663	9.91713e-29	1.56919e-24
SRP72	0.385746	1.18051	1.04008e-28	1.64571e-24
MRPS9	0.140247	1.44533	1.05244e-28	1.66527e-24
NFKB2	0.224177	1.4617	1.1382e-28	1.80097e-24
RNF125	0.4926	-0.138686	1.18903e-28	1.8814e-24
CD3E	0.769238	-0.253228	1.22004e-28	1.93047e-24
POLD2	0.122453	1.41491	1.29776e-28	2.05345e-24
PHF6	0.121747	1.49359	1.31053e-28	2.07365e-24
PTRHD1	0.106981	-0.591886	1.33159e-28	2.10697e-24
SAP18	1.0103	0.584495	1.67379e-28	2.64844e-24
ISCA1	0.241966	-0.354219	1.92064e-28	3.03902e-24
RPL23A	3.72455	0.0180413	2.25349e-28	3.56569e-24
PLEKHJ1	0.162213	-0.416588	2.44657e-28	3.87121e-24
VPS29	0.396886	1.19148	2.94465e-28	4.65933e-24
YWHAB	0.938086	0.642812	3.05241e-28	4.82982e-24
COX20	0.281863	1.28324	3.0669e-28	4.85275e-24
NFKBIA	0.746043	-0.266487	3.47068e-28	5.49166e-24
BUB3	0.403439	1.19798	3.4819e-28	5.50942e-24
FKBP3	0.231933	1.40988	3.55904e-28	5.63146e-24
INPP5D	0.172212	-0.396881	3.60055e-28	5.69714e-24
LSM14A	0.188367	-0.378646	3.76047e-28	5.95019e-24
IER5	0.142689	-0.494606	4.14689e-28	6.56163e-24
MED8	0.138558	1.47403	4.89916e-28	7.75194e-24
RTCB	0.213137	1.37618	5.01756e-28	7.93928e-24
XRCC6	0.523402	1.02788	5.23535e-28	8.28389e-24
CBX6	0.207603	1.36536	5.41685e-28	8.57109e-24
NDUFA8	0.146635	1.44134	7.21242e-28	1.14122e-23
UBE2Z	0.163592	1.54826	7.57429e-28	1.19848e-23
PSAP	0.257234	-0.267151	1.13208e-27	1.79129e-23
DPM2	0.187662	1.38017	1.40669e-27	2.22581e-23
NABP1	0.15098	1.51526	1.43762e-27	2.27474e-23
EIF4B	0.477577	-0.169604	1.47153e-27	2.3284e-23
HNRNPL	0.154083	-0.440518	1.5634e-27	2.47377e-23
ZDHHC12	0.188264	1.40523	1.77887e-27	2.81471e-23
POLR2I	0.396941	1.16271	1.82888e-27	2.89384e-23
SIRT2	0.213137	-0.365386	1.82987e-27	2.89541e-23
CNOT1	0.245111	-0.278828	1.84795e-27	2.92402e-23
CARS	0.13303	1.53779	1.85885e-27	2.94125e-23
IFITM3	0.29542	1.50407	2.12731e-27	3.36605e-23
BLOC1S1	0.558389	1.05121	2.24349e-27	3.54988e-23
FCGR3A	0.628718	-0.166051	2.77165e-27	4.38559e-23
METTL5	0.238904	1.31973	2.84174e-27	4.49648e-23
LGALS3	0.138507	1.49764	2.90647e-27	4.59891e-23
DERL2	0.314064	1.23414	3.60407e-27	5.70272e-23
KLRC2	0.348172	1.39731	3.66021e-27	5.79155e-23
TFDP2	0.151237	-0.426964	3.77368e-27	5.97109e-23
NSRP1	0.249774	1.31896	4.703e-27	7.44156e-23
RRP15	0.130402	1.36255	5.44419e-27	8.61435e-23
TMEM14B	0.328295	1.25239	6.40293e-27	1.01314e-22
RNMT	0.515629	-0.195906	6.83509e-27	1.08152e-22
LINC00623	0.165547	-0.340559	7.12053e-27	1.12668e-22
PSMC6	0.302875	1.24479	8.09333e-27	1.28061e-22
SF3B5	0.857144	0.690793	8.50914e-27	1.3464e-22
RAP2B	0.11768	-0.501943	1.01726e-26	1.60961e-22
ATF4	0.478797	1.11343	1.25284e-26	1.98238e-22
SRRM2	0.48132	-0.159217	1.45097e-26	2.29587e-22
ST8SIA4	0.183121	1.52712	1.50449e-26	2.38056e-22
NDUFB6	0.254586	1.30892	1.60887e-26	2.54572e-22
STAT2	0.145039	1.5962	1.78101e-26	2.81809e-22
PNO1	0.150855	1.32263	1.83835e-26	2.90882e-22
SCAF11	0.625266	0.956182	1.98278e-26	3.13736e-22
HSD17B10	0.276875	1.27558	2.2731e-26	3.59672e-22
RUVBL1	0.135227	1.3077	2.41045e-26	3.81406e-22
NCBP2	0.242887	1.32712	2.80704e-26	4.44158e-22
BNIP2	0.150956	-0.423312	2.81607e-26	4.45587e-22
BCL2A1	0.138016	1.4186	2.94966e-26	4.66725e-22
GHITM	0.465008	1.08207	3.28398e-26	5.19625e-22
RPL23	1.88004	0.0710521	3.62152e-26	5.73033e-22
RIOK1	0.130426	1.37801	5.11948e-26	8.10055e-22
DBNL	0.18369	-0.381503	5.9428e-26	9.40329e-22
TMIGD2	0.123651	-0.537793	6.11251e-26	9.67183e-22
SF3B3	0.122047	1.38435	6.4019e-26	1.01297e-21
ARID4B	0.580397	-0.162314	6.45025e-26	1.02062e-21
EPB41	0.242627	-0.204057	8.27174e-26	1.30884e-21
HNRNPA1	1.39682	0.298716	8.36237e-26	1.32318e-21
SAFB2	0.134706	-0.473281	8.62729e-26	1.3651e-21
TRAPPC1	0.607282	0.960502	8.65195e-26	1.369e-21
PPIG	0.485609	1.04353	8.82649e-26	1.39662e-21
SNRPC	0.416832	1.07913	9.19997e-26	1.45571e-21
NAP1L1	0.751653	0.776301	1.01691e-25	1.60906e-21
SNHG8	0.417711	-0.191603	1.04385e-25	1.65169e-21
NIT2	0.130039	1.38659	1.5448e-25	2.44434e-21
LSM10	0.281962	1.28586	1.66585e-25	2.63587e-21
DYNC1I2	0.204433	1.35727	1.66694e-25	2.6376e-21
TPRKB	0.228645	1.30044	1.72898e-25	2.73576e-21
BUD31	0.655596	0.856938	2.50838e-25	3.96902e-21
LGALS1	1.02015	0.834926	2.80038e-25	4.43104e-21
REX1BD	0.136347	-0.460593	2.8315e-25	4.48029e-21
NIP7	0.164905	1.28724	3.54117e-25	5.6032e-21
IER3IP1	0.219744	1.31339	3.7988e-25	6.01085e-21
MRPL22	0.255444	1.2716	3.99931e-25	6.32811e-21
LUZP1	0.242361	1.38714	4.62539e-25	7.31875e-21
TYW3	0.139041	1.40108	5.3431e-25	8.45438e-21
SND1	0.157504	1.34063	5.5992e-25	8.85961e-21
PSTPIP1	0.190805	-0.306694	6.50169e-25	1.02876e-20
GDI2	0.305973	1.20097	7.05576e-25	1.11643e-20
GGNBP2	0.303152	-0.171357	1.02443e-24	1.62096e-20
MT-ND6	0.44205	1.08225	1.12508e-24	1.78021e-20
HNRNPAB	0.151081	1.29278	1.12662e-24	1.78266e-20
PBDC1	0.254693	1.24511	1.24845e-24	1.97542e-20
TAX1BP1	0.648406	0.901275	1.24918e-24	1.97658e-20
N4BP2L2	0.867785	0.746791	1.2817e-24	2.02803e-20
ASAH1	0.158158	-0.359182	1.42781e-24	2.25922e-20
EZR	0.574822	0.99069	1.58421e-24	2.50669e-20
CALR	1.10739	0.528568	1.67778e-24	2.65475e-20
MTIF3	0.196119	1.41763	1.70093e-24	2.69138e-20
IRF2	0.265212	1.41815	2.39318e-24	3.78673e-20
CCDC88C	0.178138	-0.28664	3.04788e-24	4.82266e-20
RORA	0.42179	-0.11386	4.10003e-24	6.48748e-20
MRPS21	0.435236	1.06989	4.2322e-24	6.69661e-20
MRPS33	0.183057	1.33957	6.08668e-24	9.63095e-20
RNH1	0.171406	-0.375033	8.43788e-24	1.33513e-19
PTPRA	0.149293	-0.358618	9.51101e-24	1.50493e-19
PRMT2	0.480426	-0.100049	1.0345e-23	1.6369e-19
RAB14	0.192011	-0.260715	1.07632e-23	1.70307e-19
TAF12	0.181251	1.36534	1.09409e-23	1.73118e-19
SRPRA	0.281951	1.24161	1.15828e-23	1.83274e-19
PHF20	0.377006	-0.15734	1.25465e-23	1.98524e-19
YWHAQ	0.350817	-0.185728	1.269e-23	2.00794e-19
PREX1	0.182083	-0.290539	1.36037e-23	2.15251e-19
DAXX	0.149515	1.39857	1.72213e-23	2.72493e-19
HNRNPH1	0.822219	-0.211295	2.4645e-23	3.89958e-19
SUCLG1	0.236051	1.28587	2.57195e-23	4.0696e-19
HIPK2	0.274477	1.37373	2.95201e-23	4.67097e-19
MRPL40	0.230359	1.2693	3.55976e-23	5.6326e-19
NANS	0.124274	1.23457	3.644e-23	5.76591e-19
ARPC4	0.740256	0.759441	3.67255e-23	5.81107e-19
RAD23A	0.361601	1.1148	3.84518e-23	6.08423e-19
AGTRAP	0.229488	-0.13559	4.13986e-23	6.55049e-19
MPHOSPH10	0.285724	1.15893	5.49244e-23	8.6907e-19
TSTA3	0.23215	1.23441	5.52471e-23	8.74174e-19
GMFG	1.16418	0.450451	6.05679e-23	9.58366e-19
SMIM15	0.142889	1.35944	6.65869e-23	1.0536e-18
PTP4A1	0.109033	-0.497828	7.00213e-23	1.10795e-18
SSH2	0.148874	-0.345281	7.31478e-23	1.15742e-18
NTMT1	0.158162	1.30878	7.51804e-23	1.18958e-18
RBM28	0.141891	1.29319	7.55397e-23	1.19526e-18
EHD1	0.121358	-0.440847	7.61646e-23	1.20515e-18
IRF2BP2	0.152122	-0.30061	7.97806e-23	1.26237e-18
LDHB	0.727168	0.790821	8.24049e-23	1.30389e-18
TSC22D4	0.164725	-0.338102	8.3486e-23	1.321e-18
GLTP	0.170605	-0.297718	9.02161e-23	1.42749e-18
SNRNP35	0.174494	1.3984	9.82396e-23	1.55445e-18
TMEM141	0.26104	1.27967	1.03779e-22	1.6421e-18
KCNAB2	0.148895	-0.393257	1.13541e-22	1.79656e-18
LMO4	0.189303	1.42992	1.24204e-22	1.96529e-18
PTPN4	0.273574	-0.0361416	1.37127e-22	2.16976e-18
BPGM	0.196838	1.50291	1.46322e-22	2.31526e-18
BID	0.118283	-0.428081	1.48896e-22	2.35598e-18
SCAMP2	0.229696	1.29314	1.69184e-22	2.677e-18
SSR1	0.247851	1.24763	1.93301e-22	3.0586e-18
BCAP29	0.144025	1.38799	2.176e-22	3.44308e-18
NAP1L4	0.363469	1.13002	2.19443e-22	3.47225e-18
RER1	0.150126	-0.352834	2.22362e-22	3.51843e-18
MRPS36	0.265441	1.22445	2.25478e-22	3.56774e-18
AMD1	0.331405	-0.227516	2.55215e-22	4.03827e-18
PNP	0.122007	1.24849	2.62235e-22	4.14934e-18
U2SURP	0.526014	0.983179	2.62727e-22	4.15713e-18
ACTR2	0.601299	0.902797	2.7567e-22	4.36193e-18
ARPC5L	0.350813	-0.125618	2.81355e-22	4.45188e-18
PHAX	0.26868	1.25108	2.90854e-22	4.60219e-18
SP140	0.20849	1.39088	2.96278e-22	4.68801e-18
GRK2	0.150105	-0.2938	3.20479e-22	5.07094e-18
PDAP1	0.442186	1.02768	3.34313e-22	5.28984e-18
LY6E	0.912371	0.731124	3.53567e-22	5.59449e-18
SEC13	0.158226	1.23697	3.54172e-22	5.60407e-18
HP1BP3	0.337679	-0.0994719	4.0171e-22	6.35626e-18
TUFM	0.306015	-0.222368	4.12705e-22	6.53023e-18
PCMTD1	0.133453	-0.262259	4.81626e-22	7.62077e-18
C8orf59	0.419299	1.02265	4.90976e-22	7.76872e-18
SH3BGRL	0.402672	-0.00292508	5.74871e-22	9.09619e-18
RPS4Y1	0.250045	-0.318982	5.83835e-22	9.23802e-18
CSTB	0.513295	1.00954	6.67008e-22	1.05541e-17
ATF7IP2	0.114296	-0.421109	7.54548e-22	1.19392e-17
HARS	0.170287	1.30162	8.27705e-22	1.30968e-17
WDR74	0.156396	-0.399045	8.5282e-22	1.34942e-17
USP36	0.129766	-0.393367	8.68731e-22	1.37459e-17
ITGB1	0.428851	-0.081165	8.84472e-22	1.3995e-17
IFITM2	1.51534	0.349968	8.87414e-22	1.40415e-17
SFXN1	0.214095	1.28404	9.14e-22	1.44622e-17
IFNG	0.544399	1.31438	1.06045e-21	1.67796e-17
MRPL32	0.151238	1.27049	1.11871e-21	1.77013e-17
PAIP2	0.588478	-0.065414	1.20608e-21	1.90838e-17
HDAC1	0.30461	1.17495	1.4659e-21	2.3195e-17
CENPX	0.271527	1.16283	1.52695e-21	2.4161e-17
CBX5	0.15658	1.34631	1.55808e-21	2.46535e-17
EIF3K	1.2515	0.346091	1.70606e-21	2.6995e-17
MPC2	0.279824	-0.159281	1.83922e-21	2.9102e-17
MRPL33	0.375427	1.07181	1.93428e-21	3.06061e-17
YES1	0.125539	-0.437077	1.94541e-21	3.07823e-17
DNAJC19	0.279239	1.20002	1.97661e-21	3.1276e-17
GYG1	0.145682	1.35859	1.99981e-21	3.1643e-17
BHLHE40	0.517488	0.969443	2.00658e-21	3.17501e-17
LARP1	0.150316	1.26188	2.07629e-21	3.28532e-17
DCAF7	0.146183	1.33495	2.1209e-21	3.3559e-17
ACTN4	0.545014	0.944276	2.13639e-21	3.38041e-17
AKNA	0.416083	-0.0602489	2.17379e-21	3.43959e-17
DPM1	0.17976	1.24934	2.24377e-21	3.55031e-17
SF3B6	0.625473	0.837643	2.33352e-21	3.69233e-17
CHORDC1	0.226345	1.17057	2.45791e-21	3.88915e-17
POLE4	0.128698	-0.346254	2.46946e-21	3.90743e-17
SDHA	0.118402	-0.344286	2.69003e-21	4.25644e-17
XIAP	0.15667	1.36448	2.7045e-21	4.27933e-17
CANX	0.41288	1.01896	2.82954e-21	4.47719e-17
CNIH4	0.16356	1.32449	3.02742e-21	4.79029e-17
SF3B2	0.60194	0.86873	3.04291e-21	4.8148e-17
DNAJC9	0.201834	1.25769	3.06125e-21	4.84381e-17
IL10RA	0.204231	-0.154296	3.17004e-21	5.01596e-17
XRN1	0.341316	1.22585	3.58807e-21	5.6774e-17
SNAPC5	0.136035	1.33114	3.68371e-21	5.82874e-17
ZFAND5	0.140407	-0.378418	3.87573e-21	6.13256e-17
ATP6V1F	0.584784	0.913466	4.75251e-21	7.51989e-17
FCER1G	1.10245	0.74437	6.7052e-21	1.06096e-16
DNAJC15	0.255737	1.19157	7.45483e-21	1.17958e-16
RTF2	0.330577	1.14303	7.71127e-21	1.22015e-16
FIBP	0.292293	1.19578	8.13271e-21	1.28684e-16
RSBN1	0.112334	-0.347752	9.2426e-21	1.46246e-16
NOL8	0.141456	1.2749	1.08973e-20	1.72429e-16
HMGN2	0.816443	0.67991	1.10258e-20	1.74461e-16
SUMO3	0.150903	-0.334538	1.19878e-20	1.89684e-16
SEC61A1	0.171691	1.25051	1.41979e-20	2.24653e-16
BMS1	0.165054	1.20724	1.49109e-20	2.35935e-16
COMMD1	0.221129	1.27195	1.68257e-20	2.66233e-16
EIF1AX	0.40862	-0.159849	1.73102e-20	2.73899e-16
NDUFB1	0.417917	1.06217	1.76906e-20	2.79919e-16
CDK2AP2	0.325214	1.10586	1.77824e-20	2.8137e-16
BAZ1B	0.156401	1.25446	1.83791e-20	2.90813e-16
CACYBP	0.24899	1.16192	1.84606e-20	2.92103e-16
TPM4	0.298243	1.13467	1.87576e-20	2.96801e-16
CSNK2B	0.362123	1.06281	1.97772e-20	3.12935e-16
SKIL	0.211421	1.35481	1.98619e-20	3.14274e-16
IWS1	0.139621	1.29161	2.59821e-20	4.11114e-16
TRAPPC6A	0.229783	-0.0974373	2.73537e-20	4.32818e-16
NEU1	0.155008	-0.453144	3.09272e-20	4.89362e-16
KRT10	0.156495	-0.303787	3.51041e-20	5.55452e-16
SNRPN	0.233332	-0.0752173	3.64774e-20	5.77182e-16
TMEM126B	0.202654	1.27606	4.48573e-20	7.09777e-16
COPS3	0.192203	1.18745	4.6607e-20	7.37463e-16
ARL14EP	0.182832	1.30772	4.75666e-20	7.52647e-16
MTX1	0.129829	1.30643	4.86227e-20	7.69358e-16
MRPL41	0.12101	-0.357842	5.06143e-20	8.0087e-16
RPS29	3.70748	0.0033523	5.25419e-20	8.31371e-16
API5	0.137002	1.31029	5.40823e-20	8.55744e-16
TAPBP	0.793159	0.758877	5.69228e-20	9.00689e-16
NMT1	0.210433	1.24441	5.69686e-20	9.01415e-16
HIGD1A	0.142196	1.29125	5.78571e-20	9.15473e-16
TRBC1	0.964707	0.650014	5.88003e-20	9.30397e-16
MIF	0.227391	-0.0174849	6.00997e-20	9.50958e-16
SF3A3	0.176949	1.20779	6.04946e-20	9.57207e-16
MIDN	0.341955	-0.0973371	6.90713e-20	1.09292e-15
SMIM37	0.152215	1.25297	6.96867e-20	1.10265e-15
ERG28	0.155504	1.2668	7.13681e-20	1.12926e-15
WDR43	0.216497	1.19284	7.48491e-20	1.18434e-15
NARF	0.248148	1.26679	7.50324e-20	1.18724e-15
CSNK2A1	0.220109	1.25779	7.65164e-20	1.21072e-15
WDR26	0.117757	-0.338366	7.71631e-20	1.22095e-15
JOSD1	0.120114	-0.363488	8.08619e-20	1.27948e-15
BCL11B	0.118947	-0.27294	8.58963e-20	1.35914e-15
MESD	0.249694	1.19223	9.50896e-20	1.5046e-15
HAT1	0.169276	1.21349	9.6922e-20	1.5336e-15
APLP2	0.115417	-0.38545	1.00219e-19	1.58576e-15
FAM162A	0.274592	1.18106	1.01538e-19	1.60664e-15
JMJD1C	0.256065	-0.12042	1.01738e-19	1.6098e-15
EIF3M	0.466649	0.991202	1.03791e-19	1.64228e-15
ZKSCAN1	0.144064	1.32895	1.09649e-19	1.73497e-15
APMAP	0.402904	-0.0571059	1.13246e-19	1.79189e-15
ZNF622	0.134744	-0.356009	1.1633e-19	1.84069e-15
RNASEH2C	0.187726	-0.26639	1.20409e-19	1.90523e-15
UQCR11	0.825868	0.654291	1.23426e-19	1.95296e-15
CCNI	0.492751	-0.0773563	1.25791e-19	1.99039e-15
TOMM22	0.391291	1.0211	1.29999e-19	2.05697e-15
RB1CC1	0.196878	-0.160769	1.30605e-19	2.06656e-15
CCDC85B	0.166161	-0.197473	1.35942e-19	2.15101e-15
CNBP	0.613189	0.865248	1.73226e-19	2.74096e-15
CALCOCO2	0.226562	1.2368	1.77461e-19	2.80797e-15
REL	0.501593	-0.0784124	1.82915e-19	2.89426e-15
OSBPL8	0.153489	-0.255744	2.10119e-19	3.32471e-15
UBE2B	0.301952	-0.0828894	2.37772e-19	3.76227e-15
STAG2	0.362387	1.10425	2.37829e-19	3.76317e-15
MYO1G	0.231038	-0.18055	2.41761e-19	3.82539e-15
DGUOK	0.385312	1.07764	2.8952e-19	4.58107e-15
PSENEN	0.20771	1.27199	3.06784e-19	4.85425e-15
DDX23	0.161527	1.28512	3.0844e-19	4.88044e-15
CASP8	0.325061	-0.125102	3.11366e-19	4.92674e-15
RPS15A	3.93739	0.0105666	3.22773e-19	5.10724e-15
TIMM17B	0.15828	1.2639	3.92605e-19	6.21219e-15
PRPF6	0.20119	1.23807	4.07973e-19	6.45536e-15
EMB	0.249872	-0.0751273	4.33063e-19	6.85235e-15
CD226	0.289738	1.14346	4.35493e-19	6.89081e-15
H2AFV	0.235855	-0.13789	5.91765e-19	9.3635e-15
PPP1R18	0.431595	1.09345	6.35584e-19	1.00568e-14
EIF3L	0.353646	-0.113655	7.46777e-19	1.18162e-14
GOSR1	0.1803	1.28436	7.49201e-19	1.18546e-14
SPCS3	0.521637	0.923788	7.61864e-19	1.2055e-14
ARIH2	0.159193	-0.232055	7.83991e-19	1.24051e-14
COMMD7	0.124883	-0.31071	7.84505e-19	1.24132e-14
PRR13	0.620967	0.832346	8.49979e-19	1.34492e-14
ATP6V1E1	0.200073	1.21882	8.77128e-19	1.38788e-14
EBP	0.365564	1.06164	9.74419e-19	1.54182e-14
SDHAF2	0.197012	1.26157	1.15138e-18	1.82183e-14
CCM2	0.144765	-0.216248	1.24559e-18	1.9709e-14
STOML2	0.216762	1.15179	1.45844e-18	2.30769e-14
NDUFS7	0.189434	-0.20909	1.47447e-18	2.33305e-14
SNF8	0.142026	-0.240305	1.48064e-18	2.34281e-14
METAP2	0.385354	1.00551	1.74839e-18	2.76648e-14
CD300A	0.214629	-0.138533	1.81979e-18	2.87946e-14
MRPS35	0.141503	1.22359	1.92892e-18	3.05213e-14
CHST12	0.173715	-0.128638	1.93955e-18	3.06895e-14
DPY30	0.231308	1.1724	2.13677e-18	3.381e-14
PCM1	0.299968	-0.0771009	2.33145e-18	3.68905e-14
CHD2	0.274308	-0.0282959	2.54051e-18	4.01985e-14
YIPF5	0.155392	1.33322	2.68646e-18	4.25079e-14
FAM107B	0.34771	-0.0798661	2.74859e-18	4.34909e-14
HSPA5	1.13766	0.461734	2.77524e-18	4.39127e-14
MRPS31	0.156311	1.27093	2.8671e-18	4.53661e-14
MT1X	0.161771	1.27675	3.30362e-18	5.22732e-14
PPP1R12A	0.530122	0.950806	3.33731e-18	5.28063e-14
PRPF31	0.256342	1.1003	3.55428e-18	5.62394e-14
PPP4R2	0.206362	1.17865	3.94975e-18	6.24969e-14
MTPN	0.394892	-0.0880029	4.05407e-18	6.41475e-14
ALG5	0.192421	1.18629	4.13539e-18	6.54343e-14
CD38	0.199107	1.3391	4.2845e-18	6.77937e-14
HMGN1	0.319555	-0.0903379	4.45041e-18	7.04188e-14
PRDM2	0.227119	-0.088639	4.57191e-18	7.23414e-14
LSM1	0.298133	1.08933	4.8075e-18	7.60691e-14
CCDC69	0.211489	-0.103999	4.84317e-18	7.66335e-14
SDAD1	0.153178	1.23569	5.02809e-18	7.95595e-14
TNIP1	0.211217	1.26635	5.05591e-18	7.99997e-14
DERL1	0.337531	1.0909	5.41402e-18	8.56661e-14
RNF114	0.149867	-0.203501	5.46606e-18	8.64895e-14
SPEN	0.178928	1.24347	5.52285e-18	8.7388e-14
LYST	0.341227	1.17711	5.73813e-18	9.07945e-14
CYB5B	0.168363	1.26562	5.88226e-18	9.30749e-14
ZNF207	0.478247	0.973665	6.08756e-18	9.63235e-14
AC016831.5	0.241159	1.21219	6.20864e-18	9.82393e-14
ZC3H13	0.27392	1.12333	6.58402e-18	1.04179e-13
MT-ND4L	1.02454	-0.163804	7.40246e-18	1.17129e-13
PFKP	0.147081	1.24086	7.85961e-18	1.24363e-13
ANXA2R	0.16236	-0.0813416	7.91214e-18	1.25194e-13
WDR1	0.321024	1.09545	8.20817e-18	1.29878e-13
ATP5PB	0.414123	1.00588	8.74645e-18	1.38395e-13
PLCG2	0.203556	-0.143241	9.05827e-18	1.43329e-13
CRBN	0.274352	-0.0315584	1.007e-17	1.59338e-13
UBE2A	0.220831	1.16806	1.09424e-17	1.73142e-13
DPH3	0.181659	1.19746	1.12768e-17	1.78433e-13
PFN1	1.37453	-0.243235	1.15344e-17	1.82509e-13
SNRPD2	0.822231	0.621902	1.22225e-17	1.93397e-13
LBH	0.231831	-0.0682889	1.25878e-17	1.99176e-13
SLC44A2	0.12472	-0.221418	1.36305e-17	2.15676e-13
GNAI3	0.342761	1.09007	1.40952e-17	2.23028e-13
SMCHD1	0.264255	-0.0675176	1.45628e-17	2.30427e-13
SDHC	0.191748	1.21863	1.52572e-17	2.41415e-13
NDUFV3	0.153469	1.21067	1.7247e-17	2.72899e-13
CUTA	0.540386	-0.00559278	1.96744e-17	3.11308e-13
RBMX2	0.14016	1.21735	2.04411e-17	3.2344e-13
OLA1	0.218979	1.15096	2.32029e-17	3.67139e-13
PMAIP1	0.685452	-0.209631	2.39088e-17	3.78309e-13
COMMD8	0.18882	1.28037	2.42318e-17	3.8342e-13
GPATCH2L	0.184943	1.29122	3.13644e-17	4.96279e-13
NFKBIB	0.131963	-0.280687	3.25843e-17	5.15582e-13
CREB1	0.156632	1.3204	3.30105e-17	5.22325e-13
ARF1	0.81261	0.640432	3.46805e-17	5.48749e-13
PSMG2	0.290242	1.07777	3.58871e-17	5.67842e-13
GPI	0.177691	1.20641	4.02586e-17	6.37012e-13
HBP1	0.131705	-0.212722	4.33457e-17	6.85859e-13
G3BP2	0.466341	0.951414	4.56678e-17	7.22601e-13
SP3	0.117292	-0.312866	4.6381e-17	7.33887e-13
TDG	0.194247	1.1544	4.91133e-17	7.77119e-13
MAP2K2	0.15177	-0.177823	4.98596e-17	7.88928e-13
TRIM22	0.333017	1.26145	5.02776e-17	7.95543e-13
ARHGAP30	0.390999	1.07836	5.27367e-17	8.34453e-13
CENPC	0.256865	-0.0342215	5.56824e-17	8.81062e-13
HSPH1	0.166546	1.08599	5.76695e-17	9.12505e-13
ZNF75A	0.150732	1.33214	6.19064e-17	9.79545e-13
PYURF	0.120171	-0.249654	6.4002e-17	1.0127e-12
ETFB	0.306368	1.17216	6.53835e-17	1.03456e-12
PTPN6	0.249376	1.125	6.65424e-17	1.0529e-12
NCR3	0.287434	-0.135623	6.71015e-17	1.06175e-12
TMEM219	0.244958	-0.00804775	7.03863e-17	1.11372e-12
EIF4E2	0.209976	1.16164	7.63566e-17	1.20819e-12
RNF7	0.535564	0.868667	8.0033e-17	1.26636e-12
ETFA	0.186355	1.16308	8.0378e-17	1.27182e-12
C1orf131	0.138651	1.23638	8.36203e-17	1.32312e-12
RBCK1	0.178424	-0.123173	9.13406e-17	1.44528e-12
POP4	0.147722	1.19125	9.27931e-17	1.46827e-12
TMEM170A	0.134297	-0.221731	1.04036e-16	1.64615e-12
HSD17B11	0.133849	-0.143209	1.16365e-16	1.84125e-12
CNPY3	0.15563	-0.179083	1.20153e-16	1.90118e-12
RPN2	0.336885	1.05906	1.20224e-16	1.90231e-12
GABARAPL1	0.281772	0.0132372	1.2346e-16	1.95351e-12
ZRANB2	0.492892	0.938403	1.27567e-16	2.0185e-12
NSFL1C	0.159998	1.16088	1.74508e-16	2.76124e-12
MFF	0.130257	-0.187649	1.88015e-16	2.97496e-12
PLEKHA2	0.15138	-0.17597	2.0018e-16	3.16745e-12
TAF1D	0.46946	0.914159	2.00993e-16	3.1803e-12
PTS	0.134548	-0.294388	2.08338e-16	3.29653e-12
TRAPPC2L	0.3163	1.06653	2.21186e-16	3.49982e-12
MRPL42	0.177723	1.16571	2.24233e-16	3.54804e-12
MAF	0.190604	1.24139	2.26284e-16	3.58049e-12
NDUFAF2	0.156049	1.12465	2.36835e-16	3.74744e-12
TMED10	0.491114	0.89777	2.46463e-16	3.89979e-12
SEMA4D	0.298439	1.16694	3.21632e-16	5.08919e-12
HNRNPC	0.977646	0.494376	3.30393e-16	5.22781e-12
EEF2	1.06296	0.421978	3.48904e-16	5.5207e-12
NOL7	0.170124	-0.151616	3.50692e-16	5.549e-12
MLLT6	0.438633	1.05585	3.93873e-16	6.23225e-12
AC058791.1	0.391808	1.06936	4.43786e-16	7.02202e-12
RNF115	0.181734	-0.0864313	4.76023e-16	7.5321e-12
POLR2F	0.299506	1.0535	5.17391e-16	8.18667e-12
NKTR	0.453565	0.00264254	5.22726e-16	8.27109e-12
PIN4	0.201665	1.18823	5.85759e-16	9.26847e-12
RPS27L	0.520695	0.929571	6.53385e-16	1.03385e-11
FYB1	0.597621	0.0486619	6.8452e-16	1.08312e-11
MMADHC	0.197873	1.1761	7.89252e-16	1.24883e-11
STK10	0.307386	0.0161257	8.48233e-16	1.34216e-11
LTB	0.328654	0.00925792	8.76453e-16	1.38681e-11
GRIPAP1	0.160893	1.21577	9.69101e-16	1.53341e-11
POLR2J	0.483011	0.899507	9.85477e-16	1.55932e-11
MIR4435-2HG	0.20003	1.12525	1.01261e-15	1.60225e-11
AFF4	0.14455	-0.127271	1.15338e-15	1.82499e-11
ARF5	0.122364	-0.238848	1.2831e-15	2.03025e-11
PWP1	0.199341	1.10858	1.3059e-15	2.06633e-11
MRPL47	0.30122	1.0234	1.30688e-15	2.06787e-11
ATP5PO	0.573247	0.829629	1.32999e-15	2.10444e-11
SRSF11	0.512598	-0.0265151	1.41013e-15	2.23124e-11
COPS4	0.157232	1.21858	1.49115e-15	2.35944e-11
KIN	0.206374	1.16544	1.82783e-15	2.89218e-11
TSPYL1	0.14951	-0.184148	2.03656e-15	3.22245e-11
NDFIP1	0.11871	-0.14797	2.20822e-15	3.49407e-11
HIKESHI	0.206871	1.15349	2.26592e-15	3.58536e-11
SLC20A1	0.127907	-0.21899	2.33409e-15	3.69322e-11
SELENOF	0.408692	1.00029	2.41192e-15	3.81639e-11
BEX4	0.17601	-0.108343	2.63448e-15	4.16854e-11
C15orf40	0.170058	1.24559	2.65628e-15	4.20303e-11
CPNE3	0.238117	1.18208	2.72105e-15	4.30552e-11
MBTPS1	0.135839	-0.170858	2.87885e-15	4.55521e-11
RPS15	3.3862	-0.180947	3.23479e-15	5.11841e-11
GOLT1B	0.138746	1.10557	3.43787e-15	5.43974e-11
ANAPC16	0.801882	0.654316	3.56549e-15	5.64168e-11
LYRM2	0.211582	1.13867	3.83434e-15	6.06707e-11
CCDC90B	0.150781	1.21619	3.88444e-15	6.14634e-11
MAT2A	0.176278	1.07514	4.06701e-15	6.43522e-11
POP5	0.229124	1.05961	4.1475e-15	6.56259e-11
LARP7	0.302924	1.05392	4.35931e-15	6.89774e-11
TAF10	0.13128	-0.190648	4.51712e-15	7.14743e-11
SLC25A5	0.669448	0.720964	4.8154e-15	7.61941e-11
NDUFA1	0.784525	0.629329	4.9518e-15	7.83524e-11
UCHL5	0.174357	1.0755	5.39786e-15	8.54104e-11
RPL8	2.89429	-0.0480755	5.40929e-15	8.55911e-11
ITGAL	0.453224	0.00861288	5.87136e-15	9.29026e-11
TRNAU1AP	0.145438	1.18827	6.25959e-15	9.90455e-11
CCT4	0.379582	0.91938	6.367e-15	1.00745e-10
HERC1	0.143536	-0.109041	7.64959e-15	1.21039e-10
PAPOLA	0.373629	-0.00887614	1.02436e-14	1.62085e-10
C16orf72	0.174782	-0.120569	1.04612e-14	1.65527e-10
RNPEPL1	0.212518	-0.0607422	1.06162e-14	1.6798e-10
UQCRFS1	0.148751	-0.201722	1.26078e-14	1.99493e-10
CIR1	0.38432	0.0304872	1.27854e-14	2.02304e-10
TMEM147	0.121757	-0.246622	1.33149e-14	2.10681e-10
MCRIP1	0.424302	0.977503	1.42524e-14	2.25516e-10
ANXA6	0.434782	-0.0276132	1.76e-14	2.78484e-10
DOCK8	0.317375	1.14203	1.81837e-14	2.87721e-10
NDUFAB1	0.223355	-0.105675	1.91811e-14	3.03503e-10
PMVK	0.147386	1.06806	2.06292e-14	3.26416e-10
GTPBP8	0.152197	1.26329	2.25998e-14	3.57597e-10
PIP4K2A	0.359293	0.0212434	2.28631e-14	3.61763e-10
TERF2IP	0.217601	-0.0692161	2.73523e-14	4.32796e-10
THYN1	0.153822	1.17325	2.76793e-14	4.3797e-10
PEF1	0.158615	1.17883	2.92182e-14	4.62319e-10
FRG1	0.319514	0.996763	3.04127e-14	4.81219e-10
SETX	0.253252	1.13144	3.1082e-14	4.9181e-10
RPAP2	0.181847	1.20386	3.14425e-14	4.97515e-10
CCNT1	0.129407	-0.2407	3.16396e-14	5.00633e-10
REXO2	0.180155	1.13682	3.17484e-14	5.02355e-10
MBP	0.317648	0.0586455	3.50341e-14	5.54345e-10
SRSF6	0.182137	-0.194114	3.86616e-14	6.11743e-10
GK5	0.147892	-0.204224	4.25891e-14	6.73887e-10
RNF168	0.16092	-0.10848	4.26526e-14	6.74892e-10
MAPRE2	0.171988	-0.112075	4.50609e-14	7.12998e-10
PHB2	0.245668	-0.0618062	4.70412e-14	7.44333e-10
GLIPR2	0.412465	1.01436	4.75132e-14	7.51801e-10
KARS	0.18664	1.13081	4.76087e-14	7.53312e-10
HELZ	0.269718	0.00854102	5.19601e-14	8.22165e-10
STOM	0.337179	1.10756	5.32818e-14	8.43078e-10
TTF1	0.148696	1.17418	5.53882e-14	8.76407e-10
ELF1	0.565818	0.0614632	5.61718e-14	8.88806e-10
IK	0.557436	0.81738	5.86917e-14	9.28678e-10
EWSR1	0.326239	1.02028	6.11527e-14	9.67619e-10
ATP5IF1	0.80556	0.600088	6.9111e-14	1.09354e-09
PHF3	0.251499	-0.0276675	7.82611e-14	1.23833e-09
ARHGEF3	0.19727	1.3255	8.36368e-14	1.32339e-09
CAMLG	0.288112	0.00743666	8.58661e-14	1.35866e-09
PRKAR1A	0.211512	-0.0438305	8.66636e-14	1.37128e-09
CAPZA1	0.434226	0.918488	9.04422e-14	1.43107e-09
NDUFB5	0.19836	1.13983	1.20618e-13	1.90854e-09
MOB1A	0.336744	0.00623039	1.2151e-13	1.92266e-09
SYF2	0.582945	0.0164382	1.22603e-13	1.93995e-09
NUTF2	0.19966	1.04124	1.23634e-13	1.95626e-09
LPP	0.171792	-0.0963514	1.25641e-13	1.98801e-09
SERP1	0.312797	0.0403796	1.35408e-13	2.14257e-09
SEC62	0.549182	0.833247	1.48126e-13	2.3438e-09
RTN4	0.208016	-0.0815854	1.53654e-13	2.43126e-09
CHTOP	0.17258	1.10333	1.54097e-13	2.43828e-09
RSRC1	0.209713	1.1106	1.55898e-13	2.46678e-09
ARRB2	0.25223	-0.0353458	1.66787e-13	2.63907e-09
ATF7IP	0.156275	-0.0865079	1.78754e-13	2.82842e-09
BRIX1	0.226495	0.973113	1.81382e-13	2.87001e-09
PPP4R3A	0.169441	-0.0822074	1.9199e-13	3.03786e-09
TGFBR3	0.232228	0.0155955	1.98393e-13	3.13917e-09
SPPL2A	0.171039	1.19983	2.14964e-13	3.40138e-09
TBL1XR1	0.217684	1.1822	2.39458e-13	3.78894e-09
PEX2	0.168605	1.12698	2.40435e-13	3.8044e-09
ZFR	0.199673	1.12935	2.66244e-13	4.21277e-09
ARRDC3	0.146625	-0.0687931	2.78264e-13	4.40297e-09
S1PR4	0.129972	-0.0641367	2.82824e-13	4.47512e-09
MIS18BP1	0.144687	-0.224989	2.97891e-13	4.71353e-09
CCDC124	0.116999	-0.287829	3.06495e-13	4.84968e-09
SRSF10	0.564362	0.764606	3.11623e-13	4.9308e-09
AP2B1	0.250621	1.11602	3.228e-13	5.10767e-09
IAH1	0.24227	1.1057	3.34739e-13	5.29658e-09
TRAM1	0.259769	0.043502	3.45057e-13	5.45984e-09
CDC26	0.25496	1.06373	3.51818e-13	5.56682e-09
TMEM18	0.132965	1.08887	3.70326e-13	5.85967e-09
RAB29	0.292847	1.07961	4.86639e-13	7.70009e-09
AUP1	0.236822	1.02392	6.54881e-13	1.03622e-08
MAX	0.203567	0.0132636	6.58178e-13	1.04143e-08
ARID5B	0.371583	1.08768	6.95668e-13	1.10076e-08
POLR2E	0.267046	1.01744	7.8558e-13	1.24302e-08
MZT2A	0.157641	-0.0144445	7.88641e-13	1.24787e-08
SELL	0.172181	-0.105841	7.90142e-13	1.25024e-08
TAP2	0.181472	1.17557	8.04394e-13	1.27279e-08
MED10	0.491792	0.0436238	8.18087e-13	1.29446e-08
CD55	0.136478	-0.12263	8.50644e-13	1.34597e-08
CISD3	0.208468	1.0425	8.55194e-13	1.35317e-08
CAST	0.424686	0.0495948	8.64973e-13	1.36865e-08
SEC22B	0.188377	1.11999	9.28359e-13	1.46894e-08
OCIAD2	0.369561	1.0156	9.6722e-13	1.53043e-08
C1orf43	0.198336	1.09623	9.84917e-13	1.55843e-08
GLO1	0.164893	1.10235	1.04254e-12	1.64962e-08
ZNHIT6	0.157944	1.10075	1.08192e-12	1.71193e-08
HNRNPDL	1.10507	0.375561	1.0852e-12	1.71712e-08
TNRC6B	0.440601	0.140452	1.18853e-12	1.88061e-08
LSP1	0.613743	0.0293237	1.56286e-12	2.47291e-08
SMAP1	0.130405	-0.0938314	1.68067e-12	2.65932e-08
DAZAP2	0.537132	0.0787626	2.05038e-12	3.24432e-08
COPS5	0.215944	1.03634	2.21312e-12	3.50182e-08
RSBN1L	0.310108	1.01532	2.25799e-12	3.57282e-08
ZYX	0.155298	1.15095	2.31696e-12	3.66613e-08
CD247	1.24535	0.366059	2.39515e-12	3.78985e-08
SBNO1	0.181523	1.0858	2.44037e-12	3.86139e-08
KLHDC4	0.137207	-0.163419	2.70885e-12	4.28622e-08
SAR1B	0.210988	1.06165	3.31295e-12	5.24208e-08
ATP5F1D	0.227094	0.0575876	3.36715e-12	5.32785e-08
SMIM7	0.218943	1.06856	3.45242e-12	5.46276e-08
RBM25	0.716659	0.627845	3.71158e-12	5.87283e-08
TTC3	0.190281	0.00276662	3.80383e-12	6.01881e-08
RPS6KB2	0.160833	-0.0831249	4.04213e-12	6.39586e-08
ZNHIT1	0.438063	0.88379	4.1372e-12	6.54629e-08
DDX50	0.150022	1.15966	4.22051e-12	6.67812e-08
VPS36	0.236393	1.06088	4.27024e-12	6.7568e-08
SUMO1	0.584027	0.769124	4.29285e-12	6.79258e-08
PCBP2	0.521021	0.0182647	5.07656e-12	8.03263e-08
SELENOT	0.454676	0.836612	5.19141e-12	8.21436e-08
PNPLA8	0.157239	-0.0755239	5.40185e-12	8.54735e-08
FLOT1	0.209387	1.14355	5.40706e-12	8.5556e-08
ZFAND2B	0.130917	-0.0998447	5.55417e-12	8.78837e-08
TRIP12	0.182659	1.14273	5.76897e-12	9.12825e-08
EIF3G	0.905825	-0.0944167	5.94742e-12	9.4106e-08
LAMTOR4	0.740872	0.646217	6.24964e-12	9.88881e-08
MYDGF	0.188023	-0.0650045	6.37869e-12	1.0093e-07
DNAJA2	0.26104	1.0295	6.74907e-12	1.0679e-07
SURF4	0.218358	1.04543	7.06202e-12	1.11742e-07
ARPP19	0.259576	1.01318	7.13129e-12	1.12838e-07
SDF2L1	0.161557	-0.0933703	7.36166e-12	1.16484e-07
NAA15	0.137361	1.02422	7.66103e-12	1.2122e-07
UHMK1	0.160341	-0.0433882	8.53257e-12	1.35011e-07
ITM2A	0.245903	0.0425512	8.77074e-12	1.38779e-07
SINHCAF	0.165323	1.02807	8.86852e-12	1.40327e-07
OGA	0.310083	0.0796453	9.72365e-12	1.53857e-07
CTBP1	0.153374	-0.0425446	1.03257e-11	1.63383e-07
KDELR1	0.217196	1.01885	1.08539e-11	1.71741e-07
THOC2	0.274309	1.0405	1.11759e-11	1.76837e-07
ACP1	0.350924	0.898018	1.1213e-11	1.77423e-07
UFL1	0.154664	1.13164	1.12654e-11	1.78252e-07
PACS1	0.136691	-0.0830211	1.13392e-11	1.7942e-07
SCLT1	0.142847	-0.0625455	1.20781e-11	1.91112e-07
STAT4	0.334942	0.123757	1.22456e-11	1.93762e-07
ARID1B	0.269056	0.0507572	1.33874e-11	2.11829e-07
RAB8A	0.40783	0.854908	1.40403e-11	2.22159e-07
CLNS1A	0.217445	1.03324	1.50206e-11	2.37671e-07
FKBP8	0.342812	0.0969964	1.5154e-11	2.39781e-07
SPOP	0.142436	1.10164	1.51799e-11	2.40191e-07
ECH1	0.308427	1.01812	1.5277e-11	2.41728e-07
PAFAH1B1	0.194559	-0.00530568	1.61495e-11	2.55533e-07
DHX15	0.138797	0.995121	1.65534e-11	2.61925e-07
UTP3	0.151393	1.1103	1.73239e-11	2.74116e-07
PPP2R3C	0.197909	1.10521	1.73614e-11	2.74709e-07
CMC1	0.803455	-0.0366688	1.95973e-11	3.10089e-07
AP2M1	0.425153	0.87439	1.97392e-11	3.12333e-07
CTNNBL1	0.20665	1.06694	2.0512e-11	3.24561e-07
EVI2A	0.16263	1.18426	2.0515e-11	3.24609e-07
TMED2	0.287883	0.0349624	2.1044e-11	3.32979e-07
OPTN	0.410885	0.995113	2.12587e-11	3.36377e-07
CHURC1	0.362158	1.0264	2.16472e-11	3.42523e-07
LLPH	0.267238	0.982718	2.21259e-11	3.50098e-07
ZFAS1	0.733397	0.0396042	2.31449e-11	3.66221e-07
NDUFS3	0.124859	-0.134003	2.54177e-11	4.02184e-07
MED4	0.32388	0.959449	2.60417e-11	4.12057e-07
ASNSD1	0.162173	1.0697	2.67867e-11	4.23847e-07
EXOSC9	0.160969	1.07611	2.70229e-11	4.27583e-07
MINOS1	0.364276	0.908586	2.7697e-11	4.38249e-07
FOXN3	0.202158	0.0243588	2.8415e-11	4.49611e-07
DYNC1H1	0.24081	0.0405514	2.93525e-11	4.64445e-07
STRAP	0.348967	0.864894	3.29275e-11	5.21012e-07
NDUFV1	0.275472	0.988293	3.86168e-11	6.11034e-07
TMEM230	0.294913	0.0836989	4.0691e-11	6.43853e-07
PPP1R11	0.148824	1.09985	4.13835e-11	6.54812e-07
ERP44	0.237778	1.02873	4.98132e-11	7.88194e-07
SMARCA2	0.207452	0.0319944	5.05303e-11	7.99542e-07
TRIM28	0.149204	0.989711	5.14302e-11	8.1378e-07
TMED4	0.276613	0.0578298	5.35512e-11	8.47341e-07
FNBP4	0.192928	0.0274249	5.60048e-11	8.86164e-07
MORF4L2	0.15773	1.00634	5.6821e-11	8.99079e-07
SAMHD1	0.318484	0.137315	5.88641e-11	9.31407e-07
SSNA1	0.307397	0.958809	6.38625e-11	1.0105e-06
FIS1	0.61956	0.710507	6.49107e-11	1.02708e-06
ZC3H15	0.595271	0.724191	6.50374e-11	1.02909e-06
KRTCAP2	0.324114	0.970731	6.50826e-11	1.0298e-06
HSH2D	0.264158	0.0209367	6.58687e-11	1.04224e-06
LBR	0.281338	1.04333	6.87599e-11	1.08799e-06
CARHSP1	0.27965	0.962163	7.21184e-11	1.14113e-06
CHCHD2	1.32446	0.184495	7.59856e-11	1.20232e-06
BABAM1	0.159444	1.09811	7.83321e-11	1.23945e-06
ADAM8	0.135351	0.0304021	8.1175e-11	1.28443e-06
MIER1	0.393663	0.919076	8.13945e-11	1.28791e-06
TRGC2	0.311881	0.0212093	8.6805e-11	1.37351e-06
CTSS	0.326043	0.165621	9.24193e-11	1.46235e-06
PPIH	0.173625	0.986098	9.38471e-11	1.48494e-06
THOC7	0.270982	1.0154	9.55671e-11	1.51216e-06
RPL36A	0.658193	-0.00102475	9.57175e-11	1.51454e-06
ZBTB7A	0.135745	-0.0443596	9.86055e-11	1.56023e-06
POLR2A	0.201661	-0.0171882	9.90638e-11	1.56749e-06
DBF4	0.182678	-0.0916328	1.00113e-10	1.58408e-06
EIF4A2	0.831588	-0.032226	1.04773e-10	1.65782e-06
RNASEH1	0.135463	0.98152	1.05029e-10	1.66187e-06
DCTN2	0.192315	1.0718	1.10686e-10	1.75138e-06
CSK	0.191893	0.0106981	1.17896e-10	1.86547e-06
CD164	0.54431	0.758378	1.24287e-10	1.96659e-06
TXK	0.410133	1.01009	1.27001e-10	2.00954e-06
SELENOW	0.515961	0.132252	1.27219e-10	2.01298e-06
TIMM9	0.135401	0.99725	1.32383e-10	2.09469e-06
TM2D1	0.142938	1.05674	1.40735e-10	2.22685e-06
PRKACB	0.180227	0.0607046	1.41289e-10	2.23562e-06
SAMD3	0.419157	0.158134	1.43377e-10	2.26866e-06
ODF2L	0.221708	0.104396	1.44287e-10	2.28306e-06
PRKCH	0.371478	0.111468	1.46508e-10	2.3182e-06
SELENOH	0.413075	0.854969	1.47479e-10	2.33356e-06
ENSA	0.500389	0.784103	1.68903e-10	2.67255e-06
ERBIN	0.200727	0.0490373	1.82622e-10	2.88962e-06
IFITM1	0.335024	0.157391	1.91105e-10	3.02386e-06
EXOSC7	0.143557	1.01012	1.91491e-10	3.02996e-06
UQCRC2	0.269067	0.976539	1.92675e-10	3.04869e-06
TCEA1	0.341556	0.107091	2.0096e-10	3.17979e-06
SNX3	0.167769	-0.0198566	2.04229e-10	3.23151e-06
KDM2A	0.259708	0.0757107	2.26979e-10	3.59149e-06
MPHOSPH8	0.556622	0.777697	2.30038e-10	3.63989e-06
MRPL57	0.291884	0.0434802	2.38932e-10	3.78062e-06
SRSF9	0.142497	-0.0765133	2.75693e-10	4.36229e-06
MAPK1	0.20062	0.0599757	2.94903e-10	4.66625e-06
CCNC	0.183476	1.01103	3.05188e-10	4.82898e-06
PPA1	0.273307	0.907476	3.08422e-10	4.88016e-06
PCF11	0.151826	0.0184617	3.22549e-10	5.10369e-06
SEC31A	0.239535	1.02379	3.28771e-10	5.20214e-06
DAP3	0.199951	1.01533	3.41346e-10	5.40112e-06
ATP1B3	0.181659	-0.146322	3.86023e-10	6.10804e-06
MTCH1	0.130636	-0.0944234	4.04066e-10	6.39353e-06
EIF4E	0.18111	1.00832	4.07867e-10	6.45369e-06
TFAM	0.222921	0.943564	4.40485e-10	6.9698e-06
AIP	0.377718	0.904604	4.59999e-10	7.27856e-06
SS18L2	0.331667	0.890248	4.82399e-10	7.633e-06
NECAP2	0.235819	1.09271	5.10791e-10	8.08224e-06
CEP57	0.185863	1.1019	5.84462e-10	9.24794e-06
PRPF38A	0.187323	1.03831	5.99348e-10	9.48348e-06
PRKCQ	0.155589	1.13434	6.04799e-10	9.56973e-06
EVI2B	0.271398	0.221541	6.19806e-10	9.80718e-06
ECHS1	0.202974	0.975874	6.20042e-10	9.81093e-06
DNAJC2	0.160065	-0.0889644	6.52754e-10	1.03285e-05
TRMT10C	0.254299	0.948521	6.58552e-10	1.04203e-05
SDF2	0.203679	1.06502	6.6206e-10	1.04758e-05
HMGB2	0.413145	0.0991638	6.62132e-10	1.04769e-05
TXN2	0.241183	0.945528	6.66961e-10	1.05533e-05
SERINC1	0.186816	0.103977	6.98419e-10	1.10511e-05
ACAP2	0.132454	0.0149312	7.2842e-10	1.15258e-05
RIF1	0.185255	0.976733	7.73569e-10	1.22402e-05
RAB1A	0.137035	-0.0678052	8.03145e-10	1.27082e-05
MRPL9	0.132412	-0.0494118	8.1057e-10	1.28256e-05
DDIT3	0.240245	0.124464	8.3153e-10	1.31573e-05
NUDCD2	0.15913	0.966022	8.34415e-10	1.3203e-05
SLC2A3	0.346883	0.0609925	8.58401e-10	1.35825e-05
RSF1	0.294551	0.0959157	8.76403e-10	1.38673e-05
NDUFA9	0.204905	0.97586	8.80359e-10	1.39299e-05
PUS7L	0.158676	1.0575	8.90907e-10	1.40968e-05
NOC2L	0.174912	0.974154	8.91125e-10	1.41003e-05
PTK2B	0.210611	1.14786	9.67311e-10	1.53058e-05
GNB2	0.200321	0.0611863	9.75917e-10	1.54419e-05
IFI6	0.202125	1.1844	9.97737e-10	1.57872e-05
PPM1G	0.179624	0.967265	1.04219e-09	1.64906e-05
TAF15	0.285344	0.970576	1.07676e-09	1.70376e-05
PSME4	0.129474	-0.0157423	1.29087e-09	2.04254e-05
THUMPD1	0.272281	0.0907044	1.41962e-09	2.24626e-05
IGBP1	0.214258	0.101145	1.49348e-09	2.36314e-05
DECR1	0.245921	1.00957	1.57679e-09	2.49496e-05
USP8	0.22725	1.04448	1.61305e-09	2.55234e-05
HLA-DPB1	0.425387	0.133251	1.65452e-09	2.61794e-05
ARHGAP26	0.182383	1.07954	1.67222e-09	2.64596e-05
INTS11	0.139592	1.00157	1.76781e-09	2.79721e-05
NFATC2	0.225517	1.0054	1.81337e-09	2.86929e-05
BRMS1	0.192874	0.98628	1.89389e-09	2.9967e-05
UGP2	0.244261	1.00821	1.9388e-09	3.06776e-05
AATF	0.24112	0.946561	2.02902e-09	3.21051e-05
NDUFA3	0.50799	0.745707	2.15595e-09	3.41136e-05
NDUFA2	0.495018	0.77327	2.26925e-09	3.59064e-05
SFT2D1	0.183423	0.9865	2.27692e-09	3.60277e-05
C12orf10	0.156425	0.979374	2.28486e-09	3.61533e-05
CUL3	0.128578	0.0138059	2.48905e-09	3.93842e-05
STX4	0.201935	1.07314	2.67235e-09	4.22846e-05
MARCH6	0.134342	-0.0178081	2.78152e-09	4.40119e-05
ZFAND2A	0.153463	0.0503613	2.92979e-09	4.6358e-05
TMEM59	0.642206	0.706495	3.0635e-09	4.84738e-05
KPNA2	0.148168	0.898846	3.09351e-09	4.89485e-05
GPATCH8	0.23436	0.103319	3.28725e-09	5.20142e-05
MNAT1	0.190469	0.991647	3.93507e-09	6.22647e-05
UFM1	0.318549	0.88214	4.29073e-09	6.78922e-05
IFNGR1	0.253239	0.0516695	4.34605e-09	6.87675e-05
BOD1L1	0.314946	0.914695	4.53827e-09	7.1809e-05
POLE3	0.273334	0.895789	4.81975e-09	7.6263e-05
GAB3	0.182896	1.19524	5.31074e-09	8.40318e-05
NSMCE1	0.209316	1.03505	5.55055e-09	8.78264e-05
COA1	0.170563	1.01537	5.67976e-09	8.98708e-05
CORO7	0.135092	0.0158276	5.69969e-09	9.01862e-05
SUPT6H	0.147897	0.992414	5.82903e-09	9.22327e-05
PNN	0.805285	0.512605	6.07758e-09	9.61656e-05
CTDSP1	0.186668	0.126928	6.37445e-09	0.000100863
ASNA1	0.227944	0.967462	6.53301e-09	0.000103372
HECTD1	0.142296	0.015994	6.72675e-09	0.000106437
TMX1	0.162316	0.998721	6.88262e-09	0.000108904
SDHB	0.179675	0.969422	7.65984e-09	0.000121202
SEPT2	0.291293	0.925602	7.73025e-09	0.000122316
MAPK1IP1L	0.230063	0.0856116	7.73122e-09	0.000122331
ZBTB8OS	0.261029	0.954628	7.81938e-09	0.000123726
SREK1	0.236894	0.110403	7.85788e-09	0.000124335
ZNF326	0.142432	-0.0397979	8.23029e-09	0.000130228
NUBP2	0.128839	-0.0263132	8.4069e-09	0.000133022
AIMP1	0.316372	0.859435	8.86047e-09	0.000140199
SELENOK	0.873567	0.50785	9.06286e-09	0.000143402
PDHB	0.152754	1.01497	9.69193e-09	0.000153355
PAK2	0.207658	0.101361	9.98569e-09	0.000158004
COX5A	0.182463	0.0553731	1.00148e-08	0.000158464
CWC15	0.434562	0.801166	1.01027e-08	0.000159855
SYNRG	0.156709	0.0924118	1.01493e-08	0.000160592
RALY	0.150949	0.0410927	1.01829e-08	0.000161124
PLGRKT	0.166616	1.00971	1.13232e-08	0.000179167
PSMA3-AS1	0.34295	0.177289	1.15435e-08	0.000182652
ATP5F1A	0.396475	0.819716	1.17487e-08	0.000185899
TMEM109	0.137385	-0.00360165	1.23067e-08	0.000194729
MAZ	0.167148	0.0190085	1.27322e-08	0.000201461
C1orf56	0.446381	0.136662	1.285e-08	0.000203326
SDHD	0.178757	1.002	1.53302e-08	0.00024257
SCP2	0.349674	0.137221	1.63683e-08	0.000258996
UQCC3	0.160121	1.00061	1.70277e-08	0.000269429
CBLB	0.339767	0.96689	1.72203e-08	0.000272477
IFT20	0.139636	0.0436432	1.8087e-08	0.000286191
PSMB8-AS1	0.237738	1.03244	1.81748e-08	0.000287579
EMC10	0.168139	0.0518317	1.92837e-08	0.000305127
CAPZA2	0.248202	0.961193	1.95109e-08	0.000308721
ATP6V0D1	0.204357	1.00959	2.08023e-08	0.000329155
RBBP4	0.298422	0.90473	2.19951e-08	0.000348029
SPAG7	0.303578	0.924209	2.21884e-08	0.000351088
SELPLG	0.238115	0.256238	2.28473e-08	0.000361514
HTATSF1	0.144858	0.972411	2.372e-08	0.000375321
TOMM20	0.594852	0.082264	2.41018e-08	0.000381363
VIM	0.780282	0.647142	2.49528e-08	0.000394828
CREM	0.37826	0.85777	2.65412e-08	0.000419961
OFD1	0.285326	0.164527	2.78974e-08	0.00044142
TAOK3	0.292261	0.12222	2.86372e-08	0.000453126
EIF4G2	0.574702	0.679649	2.91431e-08	0.000461131
NAE1	0.201677	0.951828	3.0471e-08	0.000482143
SNW1	0.34965	0.850732	3.14151e-08	0.000497082
ZC3HAV1	0.302722	0.213279	3.49643e-08	0.000553241
EMD	0.151357	0.00966696	3.49969e-08	0.000553756
ATP6V0B	0.421252	0.767412	3.73906e-08	0.000591631
PPIE	0.189159	0.968081	3.76809e-08	0.000596225
COQ10B	0.22753	0.129246	3.77186e-08	0.000596822
SZRD1	0.295212	0.849774	4.06125e-08	0.000642612
ANAPC5	0.304982	0.859024	4.20818e-08	0.00066586
BUD23	0.28183	0.868249	4.53568e-08	0.000717681
CLEC2D	0.4452	0.901736	4.68536e-08	0.000741364
RECQL	0.175209	1.00794	4.83886e-08	0.000765653
KIF2A	0.343571	0.874653	4.85745e-08	0.000768594
HEXA	0.147605	0.0499639	4.98085e-08	0.00078812
VAPA	0.312459	0.109613	5.00499e-08	0.000791939
PSMD2	0.190593	0.900058	5.19818e-08	0.000822508
ZNHIT3	0.230951	0.957441	5.93417e-08	0.000938963
VAMP5	0.417474	0.890742	5.97264e-08	0.000945051
TWF2	0.235148	0.931441	6.22878e-08	0.00098558
ARMCX3	0.156902	0.970364	6.24023e-08	0.000987391

## Sheet: B-cell
Differentially expressed genes in cultured B-cells activated with anti-CD3 antibody
gene	average_expression	log2_fc	p_val	p_val_adj
PSME2	1.42032	3.30594	0	0
ENO1	1.34656	3.15667	0	0
PRDX1	1.08658	3.63341	0	0
RPLP0	3.39076	0.792817	9.84778e-301	1.55821e-296
TUBB	0.861256	3.71664	1.72652e-294	2.73187e-290
LDHA	1.02577	3.2776	4.86482e-291	7.6976e-287
GAPDH	1.91367	2.04674	1.83343e-288	2.90103e-284
PSMB9	1.12022	2.51688	5.20468e-288	8.23536e-284
PSME1	1.33138	2.08598	5.54469e-288	8.77336e-284
TSC22D3	1.36872	-5.04596	1.37035e-287	2.1683e-283
ACTG1	1.98895	1.80619	5.22121e-287	8.26152e-283
MIR155HG	0.797911	4.70881	4.25695e-281	6.73576e-277
WARS	0.654432	4.04542	1.55643e-280	2.46274e-276
HSP90AB1	2.37533	1.68422	2.15831e-277	3.41509e-273
PKM	0.850527	3.19713	7.43577e-274	1.17656e-269
GBP1	0.597053	4.73422	1.5624e-273	2.47219e-269
BST2	0.905495	2.86325	7.19361e-269	1.13825e-264
TUBA1B	1.16588	2.62124	2.24846e-268	3.55774e-264
RAN	1.24791	2.6184	1.68002e-264	2.6583e-260
RPLP1	5.47103	0.30231	5.56038e-262	8.79819e-258
HSPD1	1.00364	3.39746	1.26196e-261	1.9968e-257
ACTB	2.81144	1.09444	8.34287e-261	1.32009e-256
HSPA8	1.15786	2.5469	2.33667e-258	3.69731e-254
TXN	1.01818	3.89344	1.38365e-255	2.18935e-251
RPS19	4.79463	0.340037	2.27399e-254	3.59813e-250
CLIC1	1.37406	1.8366	2.07063e-251	3.27636e-247
FABP5	0.681424	4.19727	1.88832e-250	2.98789e-246
PSMB8	0.890132	2.64635	5.21152e-250	8.24618e-246
TPI1	0.904061	2.94952	1.13891e-246	1.8021e-242
B2M	4.82637	0.459371	9.89218e-244	1.56524e-239
PSMA7	1.02703	2.40622	5.83716e-241	9.23614e-237
HSPE1	1.03344	2.68152	2.64207e-240	4.18054e-236
GBP4	0.553118	3.94425	2.94677e-240	4.66268e-236
ATP5MC1	0.748269	2.88186	1.48406e-236	2.34823e-232
CFL1	1.71118	1.36036	2.28153e-235	3.61006e-231
PRMT1	0.838483	2.94406	7.07638e-233	1.1197e-228
GSTP1	1.04333	2.60774	8.98757e-233	1.4221e-228
PTMA	3.997	0.453567	8.26965e-232	1.30851e-227
PPIA	1.73393	1.31872	1.59639e-231	2.52597e-227
RPL7A	4.14731	0.391951	3.82759e-231	6.05639e-227
SERBP1	1.11225	2.2148	2.62321e-230	4.1507e-226
RPS9	3.99444	0.369023	1.55438e-228	2.4595e-224
NME1	0.656119	3.97241	2.06668e-227	3.27011e-223
RPL28	4.74852	0.295404	3.4288e-227	5.42539e-223
NPM1	2.259	1.26607	5.29871e-227	8.38415e-223
CXCL9	0.663637	5.14422	1.14745e-226	1.81561e-222
JUND	1.68699	-2.24607	1.34776e-225	2.13256e-221
PHB	0.676141	3.19256	3.59473e-225	5.68794e-221
TXNIP	1.71013	-2.24959	1.59541e-224	2.52442e-220
RBX1	0.740969	2.6113	2.15313e-223	3.4069e-219
RACK1	3.40689	0.479202	1.89868e-222	3.00427e-218
STAT1	0.486641	3.58834	7.17744e-222	1.13569e-217
PSMB3	0.743533	2.73972	2.43198e-221	3.84812e-217
PSMB1	1.06229	2.13774	2.91428e-221	4.61127e-217
PARK7	1.01965	2.15403	3.06636e-221	4.8519e-217
RPL35	3.77035	0.428976	1.37896e-220	2.18193e-216
CXCL10	0.805843	5.41711	1.71802e-219	2.71842e-215
RPS5	3.77553	0.41154	2.31351e-219	3.66066e-215
H2AFZ	0.884655	2.76078	1.70902e-218	2.70418e-214
CCND2	0.528148	4.18468	1.07436e-217	1.69995e-213
OAZ1	1.87106	1.11363	4.79538e-213	7.58773e-209
SRP14	1.71978	1.16164	2.2353e-212	3.53691e-208
PA2G4	0.755547	2.88561	1.58557e-210	2.50884e-206
SEC61B	1.05054	2.03258	3.09923e-210	4.90391e-206
TRAF1	0.423352	4.28644	1.16903e-209	1.84975e-205
PSMA4	0.640028	2.98189	9.52097e-209	1.5065e-204
POMP	0.990401	2.35647	2.04712e-208	3.23915e-204
VDAC1	0.518236	3.23072	5.25881e-208	8.32102e-204
RPS18	5.40456	0.254762	1.3979e-207	2.2119e-203
NCL	1.63451	1.8933	2.17372e-207	3.43948e-203
ATP5MC3	0.795162	2.40752	2.3806e-207	3.76683e-203
HSP90AA1	1.99666	1.36899	5.98759e-207	9.47417e-203
DBI	0.958381	2.19402	1.9225e-206	3.04197e-202
RPL15	4.03821	0.353481	1.94126e-206	3.07166e-202
PSMA5	0.550983	3.15045	1.10236e-205	1.74427e-201
CCR7	0.696118	3.0541	9.23209e-205	1.46079e-200
SNRPD1	0.775341	2.57165	3.45901e-203	5.4732e-199
MRPL20	0.617971	2.91813	2.28969e-202	3.62297e-198
APRT	1.13931	1.85208	3.80163e-202	6.01532e-198
LCP1	0.869698	2.30168	5.18082e-199	8.19762e-195
MYL6	1.60607	1.30652	2.29461e-197	3.63076e-193
GBP2	0.41514	3.86257	2.03869e-196	3.22582e-192
NHP2	0.677475	2.75853	5.54114e-196	8.76774e-192
NASP	0.66488	2.71568	1.14662e-195	1.81429e-191
CCT3	0.755316	2.68251	1.606e-195	2.54117e-191
DYNLL1	0.688196	2.59329	4.36347e-192	6.90432e-188
RPL18A	4.80119	0.260828	4.41006e-192	6.97804e-188
MRPL51	0.496142	2.90134	6.06058e-191	9.58966e-187
UBE2L6	0.463262	3.06195	2.5289e-190	4.00148e-186
CCT5	0.519935	3.33083	8.93931e-190	1.41447e-185
RPS12	5.12938	0.246202	3.45436e-188	5.46583e-184
S100A11	0.539117	3.31104	4.86667e-188	7.70053e-184
HLA-A	2.41111	0.810275	1.20857e-187	1.91231e-183
SSBP1	0.803763	2.33336	2.163e-187	3.42252e-183
RPL12	4.15885	0.318494	2.70366e-187	4.27801e-183
NDUFV2	0.606859	2.56776	4.36512e-187	6.90693e-183
NDUFA4	1.11429	1.62277	1.92771e-186	3.05021e-182
ISG20	1.43569	1.5768	4.08014e-186	6.456e-182
RPL29	4.15084	0.302387	5.67922e-184	8.98623e-180
SNRPE	0.694347	2.50834	4.19099e-183	6.6314e-179
CCT6A	0.554427	3.08432	5.14202e-183	8.13621e-179
RPS14	4.69357	0.240458	5.40852e-183	8.55791e-179
PGK1	0.627918	2.53927	4.33992e-182	6.86706e-178
CCT7	0.551289	2.79588	5.32076e-182	8.41904e-178
TAP1	0.41159	3.15244	9.33796e-181	1.47755e-176
CCT8	0.616829	2.57897	1.0056e-180	1.59116e-176
CD52	1.77621	-1.58754	1.57188e-180	2.48718e-176
AC004687.1	0.594583	2.59846	4.7701e-179	7.54773e-175
NOP10	0.5967	2.53239	5.40577e-179	8.55355e-175
ATP5F1E	1.96355	0.843858	8.39395e-179	1.32817e-174
BATF	0.372392	3.8819	1.71763e-178	2.71781e-174
ATOX1	0.417663	3.0638	3.29367e-178	5.21158e-174
FOS	1.03043	-4.99937	7.79712e-178	1.23374e-173
PSMB6	0.604865	2.50172	9.69182e-178	1.53354e-173
RPS24	4.04685	0.304038	1.08234e-177	1.71258e-173
ATP6V0E1	0.789175	2.10546	1.0474e-176	1.65731e-172
SEM1	0.525748	2.59663	7.29896e-175	1.15491e-170
PSMB2	0.486499	2.90518	1.99164e-174	3.15137e-170
NUDC	0.606782	2.67134	2.05572e-174	3.25277e-170
LDHB	0.870283	2.19698	2.14427e-174	3.39287e-170
PPA1	0.579596	2.53072	3.99427e-173	6.32013e-169
SNRPF	0.759724	2.14685	4.60472e-173	7.28605e-169
SET	1.11338	1.63667	1.73878e-170	2.75127e-166
PSMA3	0.535485	2.81916	2.14281e-170	3.39057e-166
COX7A2	0.992049	1.63699	7.40367e-169	1.17148e-164
RPL18	4.26734	0.25593	9.23909e-169	1.4619e-164
ARPC5	0.728152	2.1421	3.3676e-167	5.32856e-163
ATP5PF	0.692518	2.10267	6.13825e-167	9.71255e-163
IMPDH2	0.44734	2.88608	1.44586e-166	2.28779e-162
MT-ATP6	5.34708	0.262342	2.74586e-166	4.34478e-162
TMSB10	3.7061	0.471916	6.62804e-166	1.04876e-161
NDUFB7	0.619916	2.31627	1.39469e-164	2.20682e-160
SNRPG	0.718859	2.21186	2.30412e-164	3.64581e-160
HNRNPF	0.585198	2.59102	3.28439e-164	5.19688e-160
HMGA1	0.423217	2.95227	6.94998e-164	1.09969e-159
PSMB5	0.350029	3.28233	1.23944e-163	1.96116e-159
RPL7	3.24324	0.422839	1.43581e-163	2.27188e-159
FDPS	0.482296	2.75285	6.70232e-163	1.06051e-158
RPS7	3.87397	0.308619	8.59786e-163	1.36044e-158
SERF2	1.87848	0.827492	1.56349e-162	2.47391e-158
RPL37A	3.92442	0.284211	1.68791e-162	2.67077e-158
COX6B1	1.01518	1.51242	1.7125e-162	2.70969e-158
RBM8A	0.828291	1.96275	1.85611e-162	2.93693e-158
XRCC5	0.724691	2.27604	2.15407e-162	3.40838e-158
UQCR10	0.705493	2.11016	3.99279e-162	6.31779e-158
PSMA1	0.551366	2.61303	6.55473e-161	1.03715e-156
LAP3	0.411153	3.29656	2.19663e-160	3.47573e-156
MRPL52	0.534946	2.42254	3.19911e-160	5.06195e-156
SNRPB	1.02294	1.66598	4.36622e-160	6.90867e-156
DNAJA1	0.827047	2.16324	1.31017e-159	2.07308e-155
EDF1	1.18151	1.33188	1.40335e-159	2.22052e-155
TUBA1C	0.356272	3.24305	1.57295e-159	2.48887e-155
CD40	0.637368	2.51027	2.00092e-159	3.16605e-155
PGAM1	0.455675	2.82808	9.65083e-159	1.52705e-154
DCTPP1	0.395055	3.13556	9.7447e-159	1.5419e-154
ARL2	0.340154	3.07293	1.75696e-158	2.78003e-154
ELOB	0.915592	1.69004	4.72181e-158	7.47133e-154
SUMO2	1.14211	1.41975	4.85869e-158	7.68791e-154
ACTR3	0.725863	2.09132	6.15918e-158	9.74567e-154
EIF2S2	0.630886	2.31382	8.41925e-158	1.33218e-153
RPL14	3.48079	0.376459	9.26655e-158	1.46625e-153
TALDO1	0.494777	2.57954	6.23601e-157	9.86724e-153
EIF5B	0.642394	2.35748	1.43915e-156	2.27717e-152
MRTO4	0.387826	3.28651	2.55133e-156	4.03697e-152
RPL10A	3.58971	0.333054	2.86424e-156	4.53208e-152
NDUFB2	0.695586	2.06921	7.01378e-156	1.10979e-151
TUBB4B	0.478807	2.74946	5.33937e-155	8.44848e-151
HINT1	1.75712	0.888808	6.44665e-155	1.02005e-150
MRPL14	0.397636	2.72689	1.80982e-154	2.86367e-150
PDCD5	0.441151	2.75671	8.64588e-154	1.36804e-149
ERH	0.692025	2.16099	1.17975e-153	1.86672e-149
RRP7A	0.441553	2.75703	2.79524e-153	4.42291e-149
C19orf70	0.627611	2.26801	1.13094e-152	1.78948e-148
RPL5	3.58274	0.368782	1.17662e-152	1.86177e-148
SRI	0.477773	2.53994	2.29832e-152	3.63663e-148
NACA	3.2876	0.369489	4.48009e-152	7.08884e-148
COX6A1	0.910651	1.61358	8.20739e-152	1.29865e-147
SNRPD3	0.61819	2.2425	6.23892e-151	9.87185e-147
EPSTI1	0.353143	3.21055	2.21841e-150	3.5102e-146
TPM3	1.15923	1.37629	1.15068e-149	1.82072e-145
TXNDC17	0.332616	2.9703	1.51196e-149	2.39238e-145
VMP1	0.405065	2.89494	3.0233e-149	4.78377e-145
BANF1	0.493705	2.53033	3.95864e-149	6.26376e-145
SNU13	0.935102	1.64976	1.47056e-148	2.32687e-144
PAICS	0.292923	3.21954	2.69568e-148	4.26538e-144
ATP5F1B	0.554682	2.37764	3.0001e-148	4.74705e-144
PSMC1	0.419034	2.72652	4.29867e-148	6.80178e-144
MRPS12	0.402401	2.67288	2.53322e-147	4.00831e-143
TYMP	0.392563	3.48585	4.07577e-147	6.44909e-143
NEDD8	0.747243	1.78357	1.75399e-146	2.77535e-142
IFITM2	0.782577	1.96636	2.35037e-146	3.71899e-142
KLF2	0.593887	-3.89508	3.8556e-146	6.10072e-142
COX7B	0.689919	1.97306	4.88654e-146	7.73198e-142
RPL3	4.31176	0.286418	1.46109e-145	2.31189e-141
ATP5MF	0.629346	2.01746	1.65241e-145	2.6146e-141
FAM96B	0.51691	2.3355	3.68148e-145	5.82521e-141
PPIB	0.911981	1.75072	6.04375e-145	9.56303e-141
PSMD1	0.3217	3.26671	1.01213e-144	1.60149e-140
RPL13A	4.69544	0.224471	1.28587e-144	2.03463e-140
EIF2S1	0.316859	3.24055	3.98465e-144	6.30492e-140
RPL36AL	1.87971	0.775416	4.08835e-144	6.469e-140
GBP5	0.311751	3.56148	1.86027e-143	2.94351e-139
PTGES3	0.8246	1.8443	2.0761e-143	3.28501e-139
COX17	0.585621	2.23756	5.14583e-143	8.14225e-139
ISG15	0.564854	2.60461	2.46719e-142	3.90384e-138
CD63	0.549434	2.46244	2.52962e-142	4.00262e-138
CCT2	0.524443	2.52628	2.8184e-142	4.45956e-138
RPL19	4.5878	0.218515	3.71782e-142	5.8827e-138
TIMM13	0.437752	2.67876	1.28468e-141	2.03275e-137
EEF1B2	3.17014	0.428442	1.50979e-141	2.38894e-137
CHCHD1	0.320399	2.8822	2.97637e-141	4.70952e-137
EBNA1BP2	0.331237	3.29979	3.86619e-141	6.11747e-137
RPL36	3.78834	0.270306	4.04953e-141	6.40757e-137
MYL12B	0.897048	1.5884	5.80119e-141	9.17922e-137
SUPT16H	0.427268	2.5875	9.51049e-141	1.50484e-136
POLR2H	0.320415	2.97208	4.35438e-140	6.88994e-136
IFI35	0.347958	3.00769	1.29812e-139	2.05401e-135
PSMB7	0.453477	2.46842	1.70043e-139	2.69058e-135
YWHAE	0.550771	2.34092	1.72014e-139	2.72177e-135
SUB1	1.18242	1.36319	2.33045e-139	3.68748e-135
CCL22	0.337773	4.20871	2.33557e-139	3.69558e-135
IL2RA	0.30403	3.7007	2.35139e-139	3.72061e-135
GPATCH4	0.412901	2.85586	2.67366e-139	4.23054e-135
RPS27A	4.69726	0.212454	5.92618e-139	9.37699e-135
UBE2L3	0.565434	2.15301	6.57778e-139	1.0408e-134
GDI2	0.601895	2.05403	8.36297e-139	1.32327e-134
COX6C	0.977884	1.38577	1.95253e-138	3.08949e-134
PRDX3	0.228638	3.3071	2.49122e-138	3.94186e-134
RPL24	3.26317	0.330009	6.35317e-138	1.00526e-133
PFDN2	0.555604	2.28956	9.50782e-138	1.50442e-133
PSMB4	0.470634	2.35743	1.07097e-137	1.6946e-133
AKR1A1	0.402192	2.52483	1.50573e-137	2.38251e-133
ATP5MD	0.650168	1.99282	1.95047e-137	3.08623e-133
CFLAR	0.604623	2.32659	2.56464e-137	4.05803e-133
EEF1A1	4.96075	0.249691	5.49701e-137	8.69792e-133
GNG5	0.601678	2.07582	6.34493e-137	1.00396e-132
PHPT1	0.424015	2.45243	7.807e-137	1.2353e-132
TMEM208	0.411901	2.69485	8.52646e-137	1.34914e-132
MT-CO3	5.50452	0.208062	8.63062e-137	1.36562e-132
COA4	0.360318	2.72335	2.10918e-136	3.33735e-132
PDIA6	0.457989	2.47408	2.55066e-136	4.03591e-132
PSMD13	0.403735	2.5728	2.90932e-136	4.60342e-132
RPSA	3.54146	0.337299	1.04308e-135	1.65046e-131
DKC1	0.314848	3.04263	1.24845e-135	1.97543e-131
RPS8	4.63976	0.19073	1.61395e-134	2.55376e-130
TIMM8B	0.29951	2.89713	1.88313e-134	2.97967e-130
BRK1	0.594698	2.034	2.90231e-134	4.59232e-130
SRGN	0.609607	2.42554	2.95372e-134	4.67367e-130
SEC11C	0.512079	2.29747	6.44622e-134	1.01999e-129
C19orf53	0.819379	1.62366	2.45812e-133	3.88948e-129
UBL5	0.801022	1.62555	4.65808e-133	7.37048e-129
EIF6	0.45989	2.46918	5.16441e-133	8.17165e-129
CXCR4	1.09743	-1.96497	5.89316e-133	9.32475e-129
GTF3C6	0.406191	2.49124	1.17272e-132	1.85559e-128
DAD1	0.535211	2.21255	3.36519e-132	5.32473e-128
ATP5MC2	1.38586	1.0123	4.55302e-132	7.20425e-128
SYNGR2	0.551194	2.09586	1.63268e-131	2.58339e-127
EIF3A	0.575569	2.20136	2.35409e-131	3.72488e-127
EIF3I	0.591259	2.07816	5.58369e-131	8.83508e-127
BTF3	1.97227	0.734165	7.60205e-131	1.20287e-126
CHCHD2	1.33495	1.02893	1.87583e-130	2.96813e-126
UQCRQ	0.545984	2.04918	6.96309e-130	1.10177e-125
PSMC5	0.47693	2.31811	9.16048e-130	1.44946e-125
PSMA2	0.378423	2.58358	1.57461e-129	2.4915e-125
COPE	0.607737	1.88584	1.88892e-129	2.98883e-125
RPL6	3.48668	0.306206	2.05156e-129	3.24618e-125
MRPL17	0.233974	3.07576	3.83842e-129	6.07353e-125
RTRAF	0.675129	1.85548	6.64303e-129	1.05113e-124
MT-ND4	4.56091	0.262068	8.73909e-129	1.38279e-124
SRSF3	1.11469	1.45004	9.10803e-129	1.44116e-124
VIM	1.0373	1.95941	1.2218e-128	1.93325e-124
MRPS18C	0.35673	2.59359	1.33814e-128	2.11734e-124
NDUFS6	0.431206	2.34183	1.38484e-128	2.19123e-124
SLIRP	0.379126	2.6471	1.38493e-128	2.19138e-124
SLC25A5	0.86634	1.56698	2.21795e-128	3.50946e-124
COX7C	1.69844	0.750716	3.93921e-128	6.23302e-124
HSBP1	0.27881	2.85568	6.2524e-127	9.89318e-123
STOML2	0.373076	2.50918	1.53724e-126	2.43238e-122
ARPC2	1.18636	1.24906	6.85793e-126	1.08513e-121
TCP1	0.391274	2.47292	1.04009e-125	1.64574e-121
RPS16	3.94267	0.263536	1.04135e-125	1.64773e-121
BID	0.277009	3.08681	2.22322e-125	3.51781e-121
CD37	1.89172	-1.08036	8.10346e-125	1.28221e-120
MRPL3	0.310916	2.71793	1.57335e-124	2.48952e-120
IFI44L	0.30194	3.04882	2.38133e-124	3.76798e-120
CDK4	0.257109	3.05837	4.75579e-124	7.52509e-120
MTHFD2	0.229796	3.19056	5.58565e-124	8.83817e-120
LSM6	0.382227	2.43977	6.05554e-124	9.58169e-120
DUSP1	0.476454	-3.50483	1.77832e-123	2.81384e-119
EPRS	0.334309	2.71136	1.95732e-123	3.09707e-119
PSMC3	0.375	2.60801	2.28573e-123	3.61671e-119
RPS3	4.30852	0.241131	3.26234e-123	5.162e-119
UQCRH	1.18484	1.1155	3.46323e-123	5.47987e-119
NIFK	0.412496	2.57747	1.11297e-122	1.76106e-118
NDUFS5	0.641833	1.83675	2.096e-122	3.31651e-118
RPL10	5.34947	0.172629	2.2665e-122	3.58629e-118
PSMD7	0.567022	2.13555	3.30316e-122	5.22659e-118
SSSCA1	0.3585	2.59015	3.80485e-122	6.02041e-118
COX8A	0.700827	1.65481	1.05685e-121	1.67225e-117
NDUFC2	0.434197	2.3569	1.1743e-121	1.8581e-117
RPL27A	3.9258	0.238171	1.4023e-121	2.21886e-117
PSMD11	0.362492	2.62984	1.41113e-121	2.23283e-117
JUN	0.68034	-2.78385	4.18858e-121	6.62759e-117
PARP14	0.662598	2.03302	7.96182e-121	1.2598e-116
ANP32A	0.530753	2.02994	1.98197e-120	3.13607e-116
MDH2	0.445371	2.10607	2.08944e-120	3.30612e-116
MRPS16	0.313343	2.56589	3.61382e-120	5.71815e-116
UBB	1.61422	0.909224	3.68105e-120	5.82452e-116
MRPS23	0.280003	2.84199	1.0634e-119	1.68262e-115
IFI16	0.64863	1.87011	1.28095e-119	2.02684e-115
NDUFA12	0.47408	2.12473	2.4762e-119	3.91809e-115
PSMC4	0.33933	2.68785	4.03819e-119	6.38963e-115
APOBEC3G	0.362746	2.5722	5.50985e-119	8.71824e-115
STIP1	0.256958	2.91991	6.92658e-119	1.09599e-114
LSM2	0.380747	2.3119	1.23089e-118	1.94763e-114
GSTO1	0.384172	2.44188	1.36594e-118	2.16133e-114
SSR4	1.06749	1.26137	5.07692e-118	8.03321e-114
RPA3	0.373246	2.37302	3.72336e-117	5.89148e-113
EBI3	0.205554	3.30316	5.50596e-117	8.71208e-113
LTA	0.249176	3.41014	6.64613e-117	1.05162e-112
KPNB1	0.500526	2.16629	1.47041e-116	2.32663e-112
TAGLN2	1.04855	1.3698	2.41693e-116	3.82431e-112
PSMD12	0.315812	2.71944	2.86261e-116	4.52951e-112
RSL1D1	0.645371	1.87439	3.89147e-116	6.15747e-112
GNL3	0.30742	2.63176	1.66643e-115	2.63679e-111
JPT1	0.35206	2.52968	3.07179e-115	4.8605e-111
CD69	0.881926	-2.30201	6.29269e-115	9.95692e-111
PFDN6	0.307653	2.6155	6.98092e-115	1.10459e-110
APOL2	0.230594	3.24651	7.11572e-115	1.12592e-110
SNRPC	0.401793	2.21761	1.36609e-114	2.16157e-110
RPL7L1	0.35815	2.52939	1.41791e-114	2.24356e-110
SLAMF1	0.255367	3.31952	1.78122e-114	2.81843e-110
POLR2I	0.427687	2.23594	1.84949e-114	2.92645e-110
HLA-B	3.01208	0.490708	1.03397e-113	1.63604e-109
NOP56	0.489748	2.34141	2.22693e-113	3.52367e-109
ATP5MPL	0.728152	1.52357	2.60494e-113	4.12179e-109
NDUFB8	0.599934	1.80933	6.23197e-113	9.86084e-109
CALM2	0.875169	1.4355	7.36835e-113	1.16589e-108
TRMT112	0.666701	1.67871	1.26501e-112	2.00162e-108
ACAT2	0.241374	2.95784	1.56336e-112	2.47371e-108
ATP5MG	1.34141	0.910858	2.63467e-112	4.16883e-108
SF3B6	0.578816	1.85014	3.33954e-112	5.28415e-108
NDUFB3	0.321719	2.41396	3.96553e-112	6.27465e-108
DDX39A	0.385218	2.46332	4.18977e-112	6.62948e-108
RPS4X	4.19163	0.269527	6.449e-112	1.02043e-107
GLRX3	0.264989	2.64115	7.26664e-112	1.1498e-107
HNRNPA1	1.57844	0.875733	8.50367e-112	1.34554e-107
CCL17	0.334347	4.19481	1.07438e-111	1.69999e-107
PSMD4	0.423967	2.16953	2.17651e-111	3.4439e-107
ROMO1	0.435872	2.05268	2.64772e-111	4.18949e-107
RPL23	2.83999	0.354834	5.06121e-111	8.00835e-107
G3BP1	0.359149	2.47609	6.2434e-111	9.87894e-107
PDAP1	0.438886	2.13713	6.41081e-111	1.01438e-106
MRPL13	0.243852	2.67881	8.23685e-111	1.30332e-106
MRPL15	0.22613	2.90468	1.41602e-110	2.24057e-106
TOMM22	0.477108	2.13353	1.67528e-110	2.6508e-106
MRPL27	0.26817	2.66425	2.30135e-110	3.64143e-106
HSD17B10	0.312003	2.37593	3.04928e-110	4.82488e-106
NOP16	0.210645	3.00392	3.28533e-110	5.19838e-106
CYB5A	0.268661	2.73292	3.56101e-110	5.63459e-106
HLA-E	1.8439	0.770675	3.58694e-110	5.67561e-106
HUWE1	0.339325	2.58539	9.2154e-110	1.45815e-105
ABCF1	0.401372	2.27497	2.5097e-109	3.9711e-105
ILF2	0.449217	2.14724	3.53647e-109	5.59575e-105
NFKB1	0.342516	2.46589	3.54066e-109	5.60239e-105
EEF1E1	0.272024	2.62269	3.97044e-109	6.28243e-105
RPL4	2.16967	0.568867	7.53735e-109	1.19264e-104
POLR2L	0.55032	1.94958	8.61486e-109	1.36313e-104
YBX1	1.06033	1.26249	1.0112e-108	1.60002e-104
DNAJC8	0.591003	1.78916	1.11199e-108	1.7595e-104
SOCS1	0.303372	3.18935	1.53708e-108	2.43212e-104
PFN1	1.14632	1.39467	1.73554e-108	2.74614e-104
ANAPC11	0.426083	2.13739	2.54954e-108	4.03414e-104
GTPBP4	0.357698	2.49465	4.5309e-108	7.16924e-104
POLR3K	0.221714	2.7535	5.12727e-108	8.11288e-104
FOSB	0.51267	-4.05236	7.92268e-108	1.25361e-103
XRCC6	0.557399	1.95306	1.07273e-107	1.69738e-103
BCL2A1	0.478412	2.61482	2.80998e-107	4.44624e-103
APEX1	0.496195	1.9873	2.16422e-106	3.42445e-102
FAM162A	0.372318	2.22805	2.91801e-106	4.61717e-102
NDUFA11	0.535739	1.80393	1.5162e-105	2.39909e-101
NOLC1	0.286812	2.73308	1.59216e-105	2.51928e-101
ARPC3	1.60868	0.790863	1.9244e-105	3.04498e-101
VCP	0.302377	2.41712	2.37094e-105	3.75154e-101
MRPL28	0.272062	2.56364	4.12225e-105	6.52263e-101
OSTC	0.360688	2.27285	4.29118e-105	6.78994e-101
YPEL5	0.589558	-2.52556	5.19229e-105	8.21576e-101
CYTOR	0.198969	2.97287	8.22666e-105	1.30171e-100
CBX6	0.241322	2.7812	9.51653e-105	1.5058e-100
FKBP2	0.367654	2.27866	1.46019e-104	2.31045e-100
SEC61G	0.560039	1.78775	2.48897e-104	3.93829e-100
SNRPA1	0.436663	2.12817	2.49102e-104	3.94153e-100
DDX18	0.563313	1.90064	3.29662e-104	5.21625e-100
SSB	0.515669	2.01132	5.56991e-104	8.81327e-100
LAMTOR2	0.32982	2.24326	5.74378e-104	9.08838e-100
ATP5F1A	0.473892	1.93116	7.81626e-104	1.23677e-99
TNFSF10	0.249607	3.15363	8.48897e-104	1.34321e-99
VAMP8	0.548416	1.79353	2.77356e-103	4.3886e-99
NDUFB4	0.526368	1.83078	3.28653e-103	5.20028e-99
RPS6	4.26423	0.215997	3.47176e-103	5.49337e-99
CMSS1	0.244402	2.70717	7.63618e-103	1.20827e-98
POLR2E	0.327206	2.27297	1.23837e-102	1.95947e-98
CHMP2A	0.395392	2.05276	1.38206e-102	2.18683e-98
TRAPPC2L	0.326661	2.26339	4.87719e-102	7.71718e-98
TMEM258	0.556539	1.77431	5.74957e-102	9.09755e-98
SPCS1	0.735459	1.51114	1.20011e-101	1.89894e-97
TNFAIP8	0.619885	1.96275	1.41332e-101	2.23629e-97
BASP1	0.344854	2.47191	2.74341e-101	4.3409e-97
GRPEL1	0.262439	2.64162	3.196e-101	5.05703e-97
RNF181	0.322288	2.269	7.07466e-101	1.11942e-96
AP2S1	0.443885	1.93887	9.03149e-101	1.42905e-96
SOD1	0.674612	1.53921	1.3047e-100	2.06443e-96
PPP1CA	0.52956	1.76116	2.00791e-100	3.17712e-96
ABCE1	0.313812	2.4453	2.49855e-100	3.95345e-96
CCDC167	0.243	2.52334	3.1035e-100	4.91068e-96
YWHAB	0.805535	1.36318	4.26578e-100	6.74974e-96
UBA52	3.44922	0.2335	4.69396e-100	7.42726e-96
LSM5	0.455765	1.95866	6.5864e-100	1.04217e-95
MT-ND6	0.561468	1.7363	1.01251e-99	1.6021e-95
MYL12A	1.18701	1.06281	1.07213e-99	1.69643e-95
RUVBL1	0.22733	2.65406	1.22407e-99	1.93685e-95
TXNL1	0.396967	2.17311	1.70644e-99	2.7001e-95
AHSA1	0.286608	2.50535	1.81453e-99	2.87113e-95
SNRPD2	0.898409	1.26001	3.87682e-99	6.13429e-95
RPS13	3.8197	0.223449	4.20852e-99	6.65914e-95
LSM3	0.475939	1.8803	4.54469e-99	7.19106e-95
NUDT1	0.31671	2.28663	5.31555e-99	8.41079e-95
HNRNPA2B1	1.43848	0.957036	1.12827e-98	1.78526e-94
WDR83OS	0.551332	1.73104	1.49635e-98	2.36768e-94
PRELID1	0.390856	2.52119	1.87271e-98	2.9632e-94
EXOSC7	0.217277	2.63084	2.94836e-98	4.66518e-94
SYNCRIP	0.364827	2.30583	4.37301e-98	6.91941e-94
SSRP1	0.252677	2.45065	6.33533e-98	1.00244e-93
CALR	0.755878	1.53541	9.67558e-98	1.53097e-93
PSMD14	0.315478	2.36419	1.04998e-97	1.66138e-93
PCBP1	0.566692	1.69129	1.91534e-97	3.03064e-93
HNRNPR	0.595311	1.72911	3.9816e-97	6.30008e-93
COMMD1	0.285754	2.40467	4.24808e-97	6.72174e-93
MRPL21	0.325379	2.21974	4.36365e-97	6.9046e-93
SSNA1	0.35092	2.11832	8.20876e-97	1.29887e-92
MCM3	0.170429	2.80353	1.49016e-96	2.35787e-92
COA3	0.19834	2.56029	1.24752e-95	1.97396e-91
SEPT7	1.04823	1.14164	1.3625e-95	2.15588e-91
SFT2D1	0.297745	2.41503	1.65963e-95	2.62603e-91
IFIT3	0.221133	3.37004	1.70853e-95	2.70341e-91
EIF5A	0.781708	1.40434	4.45836e-95	7.05447e-91
PUM3	0.255741	2.61736	9.24426e-95	1.46272e-90
GRHPR	0.307099	2.32843	1.36841e-94	2.16524e-90
RAB13	0.171114	3.01257	2.70454e-94	4.27939e-90
VDAC2	0.472173	1.75432	3.61681e-94	5.72288e-90
MAGOH	0.442411	1.97641	3.91743e-94	6.19855e-90
RHOF	0.320244	2.24164	9.26464e-94	1.46594e-89
PARP1	0.475887	1.89949	1.78025e-93	2.81688e-89
RPL26L1	0.208876	2.57988	3.21469e-93	5.0866e-89
S100A6	0.991436	1.39622	5.93977e-93	9.3985e-89
SNRPB2	0.486595	1.81146	6.0352e-93	9.54949e-89
EIF3M	0.575109	1.68277	1.13756e-92	1.79996e-88
MRPL40	0.341835	2.06853	1.16713e-92	1.84674e-88
NIT2	0.207074	2.53788	1.53638e-92	2.43102e-88
AK6	0.200056	2.59842	5.31986e-92	8.41761e-88
LYAR	0.207987	2.63694	9.4105e-92	1.48902e-87
TKT	0.493425	1.76385	9.56461e-92	1.51341e-87
LAMTOR5	0.679308	1.42617	1.148e-91	1.81648e-87
NDUFB9	0.425752	1.84634	1.27723e-91	2.02095e-87
ATP5ME	0.664573	1.4537	2.04791e-91	3.24041e-87
ATP5F1C	0.428189	1.89234	2.32796e-91	3.68353e-87
EMG1	0.200969	2.63157	2.79043e-91	4.4153e-87
ARPC4	0.539475	1.65219	2.88437e-91	4.56394e-87
TIMM10	0.267548	2.31911	3.09658e-91	4.89972e-87
SF3B5	0.684015	1.41251	3.13774e-91	4.96484e-87
NDUFA2	0.481427	1.77179	5.99812e-91	9.49083e-87
CENPX	0.282214	2.22863	6.43535e-91	1.01827e-86
MSN	0.523896	1.7286	7.37198e-91	1.16647e-86
GHITM	0.410602	1.96145	1.09946e-90	1.73967e-86
CCT4	0.449738	1.94307	1.1009e-90	1.74195e-86
XRN2	0.369317	2.04806	2.60777e-90	4.12627e-86
PRRC2C	1.06552	1.11561	3.3891e-90	5.36258e-86
CISD1	0.173375	2.66582	5.98636e-90	9.47222e-86
EIF4G1	0.228747	2.44864	7.09884e-90	1.12325e-85
BOLA3	0.167883	2.62343	8.34831e-90	1.32095e-85
GTF2A2	0.382497	2.02778	1.10914e-89	1.75499e-85
DARS	0.333613	2.05003	1.19459e-89	1.89021e-85
DCPS	0.206141	2.49832	1.26929e-89	2.00839e-85
POLD2	0.253577	2.31542	1.55019e-89	2.45286e-85
NAP1L1	1.23216	0.888622	1.69175e-89	2.67686e-85
FBL	0.558404	1.62718	2.62262e-89	4.14977e-85
HAX1	0.360126	2.01372	3.48141e-89	5.50863e-85
PPP1R15A	0.631984	-2.03302	3.57957e-89	5.66395e-85
WDR46	0.224609	2.51617	3.63017e-89	5.74402e-85
SLC25A6	1.62987	0.690473	4.21356e-89	6.66712e-85
MRPS18B	0.22613	2.40557	4.7016e-89	7.43935e-85
CKS2	0.197577	2.55754	4.81022e-89	7.61121e-85
EIF3K	1.30978	0.830003	4.82507e-89	7.63471e-85
EEF2	1.56581	0.69116	6.10653e-89	9.66236e-85
UBE2N	0.387067	1.99865	7.37271e-89	1.16658e-84
SLC43A3	0.14886	2.96067	9.34576e-89	1.47878e-84
PCNA	0.181184	2.69898	1.54523e-88	2.44501e-84
RAD23A	0.432999	1.88013	5.37955e-88	8.51207e-84
CORO1A	0.983817	1.17862	5.79793e-88	9.17406e-84
NUDT5	0.222494	2.44224	6.88969e-88	1.09016e-83
MRPL36	0.245783	2.33075	7.15159e-88	1.1316e-83
MRPS7	0.356073	2.02478	1.14726e-87	1.81532e-83
IMMT	0.181158	2.56124	2.43154e-87	3.84742e-83
CDC123	0.296115	2.25682	2.75433e-87	4.35818e-83
ENY2	0.500249	1.67387	2.84934e-87	4.50852e-83
VDAC3	0.244363	2.30568	3.29713e-87	5.21706e-83
HNRNPAB	0.242383	2.39058	3.77639e-87	5.97538e-83
KLF6	0.978326	-1.58266	4.035e-87	6.38457e-83
SKP1	0.918427	1.18171	5.25657e-87	8.31747e-83
MAGOHB	0.202703	2.49729	6.72804e-87	1.06458e-82
AK2	0.196862	2.52854	7.51302e-87	1.18879e-82
DCAF13	0.257875	2.34231	9.52599e-87	1.5073e-82
TBCA	0.678123	1.46584	1.47299e-86	2.33072e-82
ANXA7	0.363514	2.10411	1.96504e-86	3.10928e-82
RPS28	4.29722	0.15699	2.0451e-86	3.23597e-82
C1QBP	0.322274	2.4788	3.92199e-86	6.20576e-82
MRPL18	0.24585	2.35649	6.5857e-86	1.04206e-81
NDUFA6	0.419297	1.81722	1.22304e-85	1.93521e-81
HAPLN3	0.142902	2.87177	1.84304e-85	2.91623e-81
VBP1	0.224528	2.29791	2.61044e-85	4.13051e-81
HNRNPC	1.00934	1.09197	3.87213e-85	6.12687e-81
HNRNPA3	0.975632	1.17106	4.18574e-85	6.62309e-81
MSRB1	0.146532	2.82722	4.6538e-85	7.36371e-81
ANP32E	0.470713	1.79626	4.87918e-85	7.72033e-81
PRDX4	0.167819	2.64001	6.74721e-85	1.06761e-80
CD2BP2	0.246434	2.21504	9.25508e-85	1.46443e-80
IARS	0.176442	2.59473	1.59273e-84	2.52018e-80
MTCH2	0.178849	2.51636	1.63261e-84	2.58328e-80
LMAN2	0.325584	2.00442	1.87464e-84	2.96625e-80
UQCC2	0.23347	2.26714	1.91166e-84	3.02482e-80
UQCR11	0.623468	1.4264	2.14011e-84	3.38629e-80
TRAPPC1	0.515921	1.64539	2.43776e-84	3.85726e-80
PAK1IP1	0.193451	2.66929	3.28406e-84	5.19636e-80
RPS23	4.74999	0.155571	3.97913e-84	6.29618e-80
NTMT1	0.217798	2.30405	5.45476e-84	8.63107e-80
MITD1	0.28601	2.14293	5.70527e-84	9.02746e-80
HIST1H4C	0.572074	1.92809	8.24534e-84	1.30466e-79
SPCS2	0.573563	1.58882	8.77245e-84	1.38807e-79
ISOC2	0.171179	2.48292	9.10085e-84	1.44003e-79
WDR43	0.368962	2.03193	1.08131e-83	1.71096e-79
RTCB	0.26688	2.17951	1.68761e-83	2.6703e-79
NPM3	0.141833	2.73392	1.93263e-83	3.05801e-79
NDUFA9	0.252313	2.25766	2.63147e-83	4.16377e-79
MRPL47	0.272184	2.14735	3.3227e-83	5.25751e-79
PNP	0.224884	2.3805	3.7553e-83	5.94202e-79
CKS1B	0.20634	2.34952	5.68644e-83	8.99766e-79
PSMG2	0.291364	2.10393	5.77594e-83	9.13927e-79
PPP1R14B	0.313611	2.49794	8.45789e-83	1.33829e-78
HNRNPK	0.909447	1.16619	8.96338e-83	1.41828e-78
RFTN1	0.189801	2.42482	9.28637e-83	1.46938e-78
MRPL32	0.218706	2.38497	2.39974e-82	3.7971e-78
DNAJC15	0.391919	1.86209	2.72807e-82	4.31662e-78
FAM136A	0.234549	2.32112	2.90593e-82	4.59806e-78
TMBIM6	0.649455	1.52209	3.89761e-82	6.1672e-78
PSMD2	0.204352	2.32657	4.79551e-82	7.58793e-78
COX5B	0.792013	1.19761	5.99253e-82	9.48198e-78
DNAJC7	0.438549	1.76561	8.42647e-82	1.33332e-77
RPL32	4.67841	0.143464	8.93474e-82	1.41374e-77
HSPA9	0.39521	1.95069	1.26291e-81	1.9983e-77
IMP4	0.253327	2.16355	1.70847e-81	2.70331e-77
RAB29	0.279909	2.22892	2.08353e-81	3.29677e-77
LMAN1	0.288669	2.09914	2.12514e-81	3.36262e-77
RPL11	4.70119	0.140473	2.87365e-81	4.54697e-77
TTC1	0.279612	2.12837	3.65229e-81	5.77902e-77
REEP5	0.351977	1.98365	5.75518e-81	9.10642e-77
MINOS1	0.36894	1.85853	1.23405e-80	1.95264e-76
EMP3	1.27176	0.981896	1.57074e-80	2.48538e-76
ATIC	0.17614	2.44711	1.89367e-80	2.99635e-76
MRPL22	0.26271	2.06444	2.36749e-80	3.74608e-76
THRAP3	0.570505	1.50387	2.80134e-80	4.43256e-76
SERPINB1	0.409441	1.9383	2.82763e-80	4.47415e-76
GPN3	0.148967	2.52648	3.7218e-80	5.889e-76
SLC25A19	0.151181	2.59074	4.9317e-80	7.80343e-76
ATP5PB	0.42782	1.73983	6.83418e-80	1.08137e-75
ZNRD1	0.289271	2.02597	7.12757e-80	1.1278e-75
MCTS1	0.287668	2.03722	1.56439e-79	2.47534e-75
RPF2	0.18813	2.47322	1.73428e-79	2.74415e-75
SRA1	0.21258	2.33036	1.84817e-79	2.92436e-75
BZW2	0.20409	2.39639	2.09532e-79	3.31543e-75
NAA20	0.254805	2.19881	2.68816e-79	4.25348e-75
PSMD8	0.451086	1.68184	3.66885e-79	5.80522e-75
TMED9	0.269882	2.14856	5.39108e-79	8.53031e-75
SRM	0.245961	2.22106	5.41934e-79	8.57502e-75
RAB8A	0.345699	1.92915	5.69011e-79	9.00345e-75
MFAP1	0.152635	2.51209	6.03788e-79	9.55374e-75
SARS	0.221265	2.43904	8.42129e-79	1.3325e-74
METAP2	0.394453	1.82222	2.26305e-78	3.58082e-74
PRPF31	0.262806	2.06268	3.28909e-78	5.20432e-74
UTP6	0.212766	2.33788	7.88778e-78	1.24808e-73
PRPF40A	0.479233	1.77122	1.13813e-77	1.80086e-73
GGCT	0.176216	2.40175	1.26193e-77	1.99675e-73
TARS	0.181779	2.50454	1.26921e-77	2.00827e-73
FIBP	0.295895	1.97802	1.50151e-77	2.37584e-73
SRP54	0.222486	2.23706	1.63226e-77	2.58272e-73
NDUFB6	0.224761	2.23603	2.0718e-77	3.27821e-73
ELOC	0.366546	1.84525	2.66874e-77	4.22274e-73
SRP9	0.378808	1.83285	2.71314e-77	4.29301e-73
RUNX3	0.331471	2.01113	3.35092e-77	5.30215e-73
RARS	0.163663	2.4319	3.5149e-77	5.56162e-73
CAP1	0.432751	1.70965	3.56966e-77	5.64828e-73
MT-CO2	5.32138	0.15003	6.52472e-77	1.03241e-72
RPL22L1	0.813237	1.30404	8.90883e-77	1.40964e-72
PDHA1	0.179622	2.31889	1.52899e-76	2.41933e-72
TMEM126A	0.249664	2.10779	1.69686e-76	2.68493e-72
NUCKS1	0.737564	1.2682	1.71714e-76	2.71703e-72
ZMAT2	0.32823	1.91123	2.12804e-76	3.3672e-72
SMIM37	0.177032	2.30445	4.36041e-76	6.89948e-72
MPHOSPH10	0.263492	2.08809	7.00911e-76	1.10905e-71
NDUFV1	0.252448	2.02998	8.77384e-76	1.38829e-71
CALM3	0.361136	1.94767	1.0209e-75	1.61537e-71
SMC3	0.371788	1.86069	1.27963e-75	2.02476e-71
TIPRL	0.219729	2.1815	1.29144e-75	2.04345e-71
BMS1	0.223531	2.2673	1.60245e-75	2.53556e-71
PARP9	0.174548	2.51381	3.3327e-75	5.27332e-71
MAP4	0.265174	2.20129	4.97958e-75	7.87919e-71
RANBP1	0.25476	2.28755	5.25844e-75	8.32043e-71
RPL27	3.11523	0.249302	6.01774e-75	9.52187e-71
PNO1	0.194956	2.48323	6.4092e-75	1.01413e-70
NDUFS8	0.308155	1.91596	7.73793e-75	1.22437e-70
LINC00926	0.408715	-2.25123	9.7179e-75	1.53766e-70
COPB2	0.152051	2.48459	1.49092e-74	2.35909e-70
DDX1	0.201979	2.2751	2.25499e-74	3.56807e-70
TSFM	0.150582	2.41109	3.15033e-74	4.98477e-70
TMEM141	0.249716	2.09532	4.17393e-74	6.60441e-70
MCM5	0.234826	2.0998	4.71268e-74	7.45688e-70
TMA16	0.209813	2.18492	5.14119e-74	8.13491e-70
ZNF267	0.213644	2.41471	5.16498e-74	8.17255e-70
MRPS6	0.245305	2.17667	1.02677e-73	1.62466e-69
MRPS33	0.237447	2.11704	1.14204e-73	1.80706e-69
NDUFAF2	0.21739	2.14334	1.77335e-73	2.80597e-69
GRN	0.27678	2.06464	1.84834e-73	2.92463e-69
TMEM205	0.225824	2.17476	2.46995e-73	3.9082e-69
MX1	0.281313	2.44443	4.6005e-73	7.27936e-69
FKBP3	0.249237	2.09326	4.78984e-73	7.57896e-69
MTX1	0.158999	2.34838	5.22838e-73	8.27287e-69
CHMP5	0.218859	2.21848	7.13589e-73	1.12911e-68
NAP1L4	0.286204	1.96251	1.4809e-72	2.34322e-68
SNRNP40	0.175907	2.2882	1.6984e-72	2.68738e-68
MRPS15	0.307672	1.84993	2.19766e-72	3.47735e-68
SSR3	0.302587	1.89288	2.20926e-72	3.49571e-68
UTP11	0.145834	2.36592	3.1417e-72	4.97112e-68
NAMPT	0.326904	2.13978	3.53297e-72	5.59022e-68
TOMM40	0.144269	2.36452	3.54162e-72	5.60391e-68
HNRNPD	0.448828	1.65189	3.73705e-72	5.91314e-68
TUFM	0.444919	1.65354	5.62908e-72	8.9069e-68
CACYBP	0.282247	1.95953	6.28996e-72	9.95261e-68
HMGB1	1.65587	0.601761	7.89788e-72	1.24968e-67
RPL26	3.84259	0.199015	9.98756e-72	1.58033e-67
TSR1	0.184839	2.37086	1.1992e-71	1.89749e-67
COPB1	0.214608	2.09831	1.23331e-71	1.95147e-67
POLR2K	0.361604	1.77306	1.3515e-71	2.13848e-67
ANXA2	0.335055	2.08481	1.51358e-71	2.39494e-67
DUSP4	0.157548	2.53036	1.52855e-71	2.41863e-67
PPM1G	0.253398	2.13067	1.53712e-71	2.43219e-67
SNX6	0.401041	1.75534	1.97463e-71	3.12445e-67
MAT2A	0.235343	2.18053	2.26227e-71	3.57958e-67
CXCL11	0.21992	3.63085	2.46652e-71	3.90278e-67
FTSJ3	0.143871	2.42231	3.04986e-71	4.8258e-67
TIMM17A	0.217996	2.11802	3.06555e-71	4.85061e-67
SRPK1	0.207066	2.17744	3.46161e-71	5.4773e-67
MCM7	0.189538	2.20581	4.77168e-71	7.55022e-67
MRPS21	0.525728	1.45814	6.96418e-71	1.10194e-66
EXOSC8	0.234027	2.07751	7.33479e-71	1.16058e-66
TRAPPC4	0.248148	2.10519	8.32066e-71	1.31658e-66
FAU	3.92527	0.162338	8.70211e-71	1.37693e-66
TMEM167A	0.250899	2.06526	9.03205e-71	1.42914e-66
RGS2	0.309595	-3.17869	9.44367e-71	1.49427e-66
SUGT1	0.247703	2.0186	1.02265e-70	1.61813e-66
COX5A	0.315708	2.18382	1.03272e-70	1.63407e-66
LACTB	0.150044	2.48965	1.0754e-70	1.7016e-66
CSTB	0.456287	1.70778	1.78055e-70	2.81737e-66
VPS28	0.554745	1.38659	2.17762e-70	3.44565e-66
XPO1	0.251431	2.02256	2.46188e-70	3.89543e-66
RRP15	0.200662	2.26533	2.47685e-70	3.91913e-66
NDUFB11	0.694596	1.18942	2.82429e-70	4.46888e-66
TXNDC9	0.13798	2.39313	3.87521e-70	6.13175e-66
SLC39A1	0.158228	2.47836	4.78138e-70	7.56557e-66
CANX	0.320734	1.90901	5.21246e-70	8.24767e-66
ORMDL2	0.178893	2.36312	5.2353e-70	8.28381e-66
ASNA1	0.20309	2.13388	5.37888e-70	8.511e-66
TSTA3	0.229211	2.11801	5.5948e-70	8.85265e-66
RPLP2	4.23508	0.151932	5.64128e-70	8.9262e-66
ATP5PD	0.426806	1.59183	5.75108e-70	9.09994e-66
COA6	0.187066	2.19794	1.05723e-69	1.67286e-65
MDH1	0.292906	1.88891	1.34127e-69	2.12229e-65
EBP	0.199153	2.20587	1.57745e-69	2.49601e-65
LMNA	0.203321	2.24138	1.62523e-69	2.57161e-65
PCMT1	0.211527	2.03325	2.31085e-69	3.65645e-65
NDUFC1	0.35167	1.71936	2.4032e-69	3.80259e-65
CYC1	0.169521	2.27057	2.68149e-69	4.24292e-65
HNRNPM	0.464744	1.59854	4.12746e-69	6.53088e-65
PSMC2	0.186944	2.30861	4.60954e-69	7.29367e-65
EIF3E	1.19326	0.792669	4.72558e-69	7.47729e-65
NBN	0.180126	2.33775	4.96551e-69	7.85693e-65
DDX46	0.51789	1.43833	5.54412e-69	8.77246e-65
HLA-F	0.783938	1.1908	6.42286e-69	1.01629e-64
SUCLG1	0.228583	2.02414	6.56051e-69	1.03807e-64
ACP1	0.373761	1.66116	7.01664e-69	1.11024e-64
COPS9	0.443464	1.56768	8.11973e-69	1.28478e-64
IRF1	0.797317	1.2879	8.24639e-69	1.30483e-64
PUF60	0.273047	1.90641	9.61155e-69	1.52084e-64
CLNS1A	0.328986	1.76828	1.34185e-68	2.12321e-64
ERG28	0.162856	2.36094	1.46415e-68	2.31672e-64
RPL41	4.98695	0.129505	1.48681e-68	2.35258e-64
TMEM126B	0.194696	2.23842	3.36532e-68	5.32495e-64
GEMIN6	0.123347	2.41143	3.70625e-68	5.86439e-64
TMA7	1.23262	0.750901	4.11116e-68	6.50509e-64
CHMP4A	0.457917	1.50156	4.2712e-68	6.75832e-64
CDC26	0.249054	1.98524	4.35642e-68	6.89316e-64
C8orf59	0.480223	1.4643	4.60357e-68	7.28423e-64
CCNL1	0.645014	-1.57965	4.88511e-68	7.72971e-64
MT-CO1	4.9698	0.178977	5.55311e-68	8.78669e-64
COX4I1	1.94921	0.438785	6.34726e-68	1.00433e-63
ATP5IF1	0.596457	1.34878	6.41228e-68	1.01462e-63
CINP	0.15786	2.21208	7.86431e-68	1.24437e-63
CDK6	0.139978	2.44224	8.00403e-68	1.26648e-63
TMEM120B	0.203792	2.18958	1.2122e-67	1.91807e-63
COX20	0.296702	1.89735	1.40813e-67	2.22809e-63
MVP	0.179128	2.23801	1.78332e-67	2.82175e-63
EZH2	0.174141	2.2628	1.81807e-67	2.87673e-63
CSNK2B	0.343667	1.67102	2.02324e-67	3.20137e-63
MRPS9	0.146994	2.31558	2.45066e-67	3.87768e-63
ZDHHC12	0.169898	2.18393	2.72181e-67	4.30671e-63
NDUFAB1	0.282137	2.0288	3.37867e-67	5.34606e-63
NUDCD1	0.137937	2.43072	5.32395e-67	8.42409e-63
UQCC3	0.170793	2.2066	6.10402e-67	9.65839e-63
SNRNP25	0.254235	1.94671	7.14262e-67	1.13018e-62
FAS	0.124707	2.64985	8.96065e-67	1.41784e-62
COPZ1	0.259758	1.87718	1.03149e-66	1.63213e-62
PHAX	0.177112	2.17141	1.05725e-66	1.67289e-62
TGS1	0.215626	2.1	1.20902e-66	1.91304e-62
BIRC3	0.597518	1.63413	1.21389e-66	1.92075e-62
SPAG7	0.276742	1.88671	1.32597e-66	2.09808e-62
PPIH	0.19122	2.08293	1.36769e-66	2.16409e-62
SF3A3	0.223127	2.09715	1.53431e-66	2.42774e-62
BRIX1	0.279649	1.90365	1.64699e-66	2.60603e-62
SEC11A	0.427615	1.52539	1.70911e-66	2.70433e-62
CNPY2	0.277079	1.90754	1.72189e-66	2.72455e-62
IL21R	0.117232	2.50764	1.93384e-66	3.05992e-62
SAP18	0.871886	1.01649	2.03523e-66	3.22034e-62
EIF3G	0.776038	1.07035	3.40324e-66	5.38495e-62
NUP62	0.174872	2.17233	4.08563e-66	6.4647e-62
TNFAIP3	0.334047	2.09697	4.30716e-66	6.81522e-62
VPS25	0.14412	2.26426	5.57716e-66	8.82473e-62
FIS1	0.556894	1.3494	6.76819e-66	1.07093e-61
DYNLT1	0.327365	1.90795	7.67152e-66	1.21386e-61
DRAP1	0.497342	1.53587	7.95739e-66	1.2591e-61
C12orf10	0.246116	1.90791	9.14656e-66	1.44726e-61
HSPB11	0.222061	1.99842	1.00513e-65	1.59042e-61
RAC1	0.283129	1.8752	1.12884e-65	1.78616e-61
LAPTM5	1.23612	-0.962516	1.23091e-65	1.94767e-61
GADD45GIP1	0.332317	1.94105	1.50038e-65	2.37406e-61
RPS25	3.69905	0.177359	1.77184e-65	2.80358e-61
METTL5	0.270826	1.86233	1.93493e-65	3.06164e-61
HDDC2	0.252897	1.91485	2.08538e-65	3.29969e-61
NOP58	0.440439	1.63208	2.73716e-65	4.33102e-61
MRPL35	0.136826	2.26649	2.8729e-65	4.54578e-61
ETFB	0.345468	1.75634	3.33035e-65	5.26961e-61
AIMP2	0.122071	2.41049	5.35536e-65	8.47379e-61
ZFP36L1	0.567426	1.50292	8.924e-65	1.41204e-60
UFD1	0.230526	1.96625	1.00846e-64	1.59569e-60
VPS35	0.25884	1.87106	1.31896e-64	2.087e-60
FUOM	0.176616	2.07894	1.43401e-64	2.26903e-60
RPS26	3.36814	0.331723	1.56336e-64	2.47371e-60
ETFA	0.183567	2.12098	1.58431e-64	2.50685e-60
CBX3	0.403836	1.62094	2.18098e-64	3.45097e-60
RBM25	0.639918	1.28186	2.58637e-64	4.09241e-60
PPID	0.153867	2.20618	2.96467e-64	4.69099e-60
YARS	0.161237	2.33519	4.10833e-64	6.50061e-60
RAB27A	0.135865	2.27699	7.53819e-64	1.19277e-59
OLA1	0.258451	1.88241	7.7581e-64	1.22756e-59
MRPS10	0.217097	2.00967	7.81822e-64	1.23708e-59
MRPS34	0.209605	2.13813	8.49599e-64	1.34432e-59
EIF2AK2	0.262427	1.90314	1.09884e-63	1.7387e-59
POLR2F	0.257932	1.85098	1.29374e-63	2.04709e-59
HNRNPDL	1.01656	0.967039	1.55026e-63	2.45297e-59
TMEM50A	0.358008	1.68599	2.36824e-63	3.74727e-59
RALGPS2	0.562342	-1.56458	3.22178e-63	5.09781e-59
NR4A2	0.26076	-2.97867	3.69367e-63	5.84449e-59
TMSB4X	3.98622	0.269355	4.59913e-63	7.2772e-59
RPL22	3.00116	0.242016	4.82112e-63	7.62846e-59
ATP6V1F	0.619231	1.24126	9.98675e-63	1.5802e-58
CNBP	0.624053	1.34759	1.21992e-62	1.93027e-58
THOC7	0.280914	1.7583	1.5106e-62	2.39022e-58
ATG3	0.157165	2.17991	1.58426e-62	2.50678e-58
RNF213	0.436097	1.68246	1.62661e-62	2.57379e-58
C14orf119	0.112952	2.26424	1.71396e-62	2.712e-58
MMAB	0.136295	2.29341	1.8384e-62	2.90891e-58
DTX3L	0.159244	2.30923	2.12728e-62	3.36599e-58
TNIP1	0.289378	1.85395	2.6403e-62	4.17774e-58
PDCD11	0.106895	2.35488	2.65838e-62	4.20635e-58
TOP1	0.328144	1.67347	2.97042e-62	4.7001e-58
EIF4E2	0.199023	2.0576	4.03798e-62	6.38929e-58
ZNF22	0.257523	1.91524	5.50969e-62	8.71798e-58
RPL31	2.20095	0.351798	6.11888e-62	9.6819e-58
NDUFA1	0.596035	1.2355	6.37569e-62	1.00883e-57
CD3EAP	0.095597	2.46421	6.38865e-62	1.01088e-57
COX14	0.376311	1.57798	6.87532e-62	1.08788e-57
ANP32B	0.575784	1.374	7.18854e-62	1.13744e-57
GPI	0.186387	2.1354	8.23868e-62	1.30361e-57
RHOA	0.7911	1.06906	8.34021e-62	1.31967e-57
OAS2	0.124797	2.36654	8.94712e-62	1.4157e-57
EED	0.170543	2.21135	9.0055e-62	1.42494e-57
TXN2	0.292016	1.73376	1.28879e-61	2.03925e-57
LAT2	0.280217	1.85618	1.50383e-61	2.37952e-57
ATP6V0B	0.429757	1.48673	1.9185e-61	3.03565e-57
GTF2H5	0.177976	2.00841	1.96145e-61	3.1036e-57
PITPNB	0.230911	1.88334	2.77317e-61	4.38798e-57
AHCY	0.149805	2.13256	2.872e-61	4.54437e-57
PRR13	0.577316	1.23924	3.60628e-61	5.70622e-57
MRPL50	0.146986	2.14688	3.75326e-61	5.93878e-57
ZFP36	0.449883	-1.88826	4.21993e-61	6.67719e-57
NMI	0.181747	2.13383	4.61577e-61	7.30353e-57
EXOSC5	0.131273	2.17461	4.95214e-61	7.83577e-57
HADHA	0.364789	1.6049	5.84712e-61	9.25189e-57
RPL35A	3.706	0.167926	8.18925e-61	1.29579e-56
CSNK2A1	0.247197	1.86537	8.80982e-61	1.39398e-56
ARID5A	0.202026	2.16087	1.05002e-60	1.66145e-56
SF3B2	0.465526	1.43144	1.24458e-60	1.9693e-56
BUD31	0.464662	1.42653	1.54203e-60	2.43995e-56
PLSCR1	0.18257	2.28184	1.65615e-60	2.62052e-56
RBM28	0.160628	2.03564	1.91816e-60	3.0351e-56
SRP19	0.343201	1.65955	2.40532e-60	3.80594e-56
GART	0.136581	2.21089	3.90898e-60	6.18518e-56
TRIM28	0.214727	1.86598	4.46347e-60	7.06254e-56
ABCF2.1	0.106867	2.40251	5.05814e-60	8.00349e-56
NDUFA8	0.150996	2.06186	5.35437e-60	8.47222e-56
YWHAG	0.13878	2.14537	5.62634e-60	8.90256e-56
PSMG1	0.10989	2.20859	6.62096e-60	1.04763e-55
SRP72	0.35631	1.59047	7.60514e-60	1.20336e-55
PDCD10	0.26766	1.7759	8.44201e-60	1.33578e-55
NDUFA13	0.304717	1.65339	8.77834e-60	1.389e-55
CLTC	0.168953	2.03033	8.95729e-60	1.41731e-55
MORF4L1	0.717701	1.10697	9.52124e-60	1.50655e-55
COPS3	0.190226	2.00724	1.06396e-59	1.6835e-55
DDX56	0.122409	2.20821	1.1618e-59	1.83832e-55
NDUFS2	0.20461	1.90291	1.1741e-59	1.85778e-55
MRPS11	0.185503	2.04316	1.25752e-59	1.98977e-55
STRAP	0.370776	1.67306	1.34856e-59	2.13382e-55
POP7	0.129513	2.13708	2.1178e-59	3.35099e-55
DDX49	0.147363	2.16206	2.5376e-59	4.01525e-55
NUTF2	0.226421	1.84835	3.06543e-59	4.85043e-55
NOC2L	0.196489	2.01394	3.46096e-59	5.47627e-55
SF3B3	0.133334	2.08024	3.88114e-59	6.14113e-55
SUMO1	0.430379	1.49258	4.65722e-59	7.36912e-55
CDC37	0.418844	1.47209	6.47682e-59	1.02483e-54
FARSA	0.100645	2.20987	8.082e-59	1.27881e-54
HMGN2	0.899425	0.940336	8.15434e-59	1.29026e-54
ARL1	0.155471	2.17109	8.61559e-59	1.36325e-54
ITPA	0.225853	1.89069	9.23451e-59	1.46118e-54
RTF2	0.271093	1.79603	2.1553e-58	3.41033e-54
MRPL46	0.114725	2.19892	2.20033e-58	3.48159e-54
MRPL11	0.327998	1.62481	2.2455e-58	3.55306e-54
IGHG3	0.286927	1.87157	2.37814e-58	3.76294e-54
NSFL1C	0.185775	2.00477	2.51389e-58	3.97772e-54
TNF	0.184906	2.25905	2.69167e-58	4.25903e-54
APOL6	0.157229	2.41409	4.91827e-58	7.78218e-54
OST4	1.03753	0.787415	4.93e-58	7.80074e-54
LARP1	0.219772	1.91964	5.36011e-58	8.4813e-54
TYW3	0.180968	2.07145	5.38022e-58	8.51312e-54
HDLBP	0.142381	2.11232	5.52775e-58	8.74656e-54
RPA2	0.2509	1.80589	5.59619e-58	8.85484e-54
NARS	0.192505	1.98475	6.3831e-58	1.01e-53
DPM2	0.14922	2.07791	7.94745e-58	1.25753e-53
DGUOK	0.308373	1.64159	1.04232e-57	1.64927e-53
CHCHD3	0.191889	1.91918	1.09505e-57	1.7327e-53
HIKESHI	0.203044	1.88267	1.35623e-57	2.14596e-53
DFFA	0.145657	2.08419	1.37194e-57	2.17081e-53
CAPZA1	0.372892	1.51796	1.59211e-57	2.5192e-53
BZW1	0.573276	1.369	1.78835e-57	2.82971e-53
HSP90B1	0.696248	1.31614	1.99822e-57	3.16178e-53
ESD	0.260068	1.77582	2.1406e-57	3.38707e-53
GARS	0.158451	2.16297	2.37923e-57	3.76465e-53
FEN1	0.112567	2.16475	2.51167e-57	3.97422e-53
FKBP4	0.120575	2.15059	2.79349e-57	4.42014e-53
CLTA	0.244562	2.0117	3.03615e-57	4.80411e-53
ESF1	0.268021	1.88318	3.1373e-57	4.96415e-53
UBE2T	0.0729101	2.23431	3.30457e-57	5.22882e-53
FDFT1	0.271276	1.81027	4.08972e-57	6.47116e-53
DCAF7	0.160707	2.10114	5.12411e-57	8.10787e-53
GSPT1	0.183539	1.92491	5.73795e-57	9.07917e-53
NELFE	0.189258	1.98008	6.20247e-57	9.81416e-53
POLR2J	0.416888	1.42677	6.28804e-57	9.94956e-53
BCL2L1	0.102821	2.41098	1.09948e-56	1.73971e-52
NOB1	0.188109	2.01922	1.13226e-56	1.79158e-52
MT-ND5	2.96007	0.284882	1.21546e-56	1.92322e-52
GNL2	0.150175	2.16718	1.30518e-56	2.06519e-52
GAR1	0.148982	2.0412	1.32606e-56	2.09822e-52
RPL9	4.11047	0.148022	1.3833e-56	2.18879e-52
UBTF	0.255795	1.79441	1.44072e-56	2.27966e-52
ETV7	0.09742	2.53043	1.51807e-56	2.40205e-52
MRPS14	0.128757	2.10417	1.65979e-56	2.62628e-52
WDR3	0.101962	2.34333	1.68357e-56	2.66392e-52
TSSC4	0.224877	1.85497	1.69131e-56	2.67617e-52
PPIF	0.125341	2.15826	1.84109e-56	2.91316e-52
PLGRKT	0.153732	2.12673	2.09817e-56	3.31994e-52
DEK	0.376386	1.75206	2.87239e-56	4.54499e-52
PBDC1	0.198553	1.94236	2.89828e-56	4.58595e-52
IPO5	0.145427	2.10027	3.3895e-56	5.36321e-52
ADAR	0.357502	1.56362	3.45251e-56	5.46291e-52
HSPH1	0.216897	1.83628	5.48009e-56	8.67115e-52
C19orf48	0.207517	1.87002	5.93943e-56	9.39796e-52
PPP1R7	0.294856	1.69405	6.26914e-56	9.91967e-52
SMC1A	0.24087	1.82394	6.52579e-56	1.03258e-51
KNOP1	0.154634	2.08771	8.53975e-56	1.35124e-51
VPS29	0.316609	1.63042	9.30936e-56	1.47302e-51
PTRH2	0.102763	2.14131	9.80476e-56	1.55141e-51
FNBP1	0.451082	1.45966	1.2078e-55	1.91111e-51
RBM3	0.998174	0.922113	1.21253e-55	1.91859e-51
TIMM8A	0.0989242	2.1757	1.21832e-55	1.92774e-51
TIMMDC1	0.152114	2.05	1.35367e-55	2.14191e-51
ANAPC5	0.317046	1.58918	1.37502e-55	2.17569e-51
ZNHIT1	0.332296	1.5237	1.39309e-55	2.20429e-51
PRMT5	0.0887671	2.26143	1.78746e-55	2.8283e-51
PES1	0.0968232	2.25162	1.9238e-55	3.04403e-51
PNPT1	0.136903	2.15864	1.9586e-55	3.0991e-51
PSMD6	0.243317	1.7935	2.41699e-55	3.8244e-51
GMNN	0.074507	2.09266	2.60368e-55	4.11981e-51
WDR12	0.102984	2.24304	2.62503e-55	4.15359e-51
SLC38A5	0.0962591	2.30432	3.51153e-55	5.55629e-51
ABRACL	0.212153	1.91095	3.52916e-55	5.58419e-51
NOC3L	0.204669	1.92091	3.84744e-55	6.08781e-51
NDUFAF3	0.224515	1.86737	4.83749e-55	7.65435e-51
NCBP2	0.28255	1.71448	5.02601e-55	7.95265e-51
WBP4	0.15152	2.06566	5.78322e-55	9.15079e-51
KARS	0.221017	1.86173	7.19838e-55	1.139e-50
POLR2G	0.219888	1.78599	8.42415e-55	1.33295e-50
ST13	0.584483	1.18916	8.51901e-55	1.34796e-50
LYPLA2	0.146166	2.02381	8.79478e-55	1.3916e-50
SDHC	0.162886	1.96037	9.32604e-55	1.47566e-50
FAM98A	0.114734	2.14775	1.43317e-54	2.2677e-50
UCHL5	0.155939	1.97051	1.71071e-54	2.70686e-50
TAP2	0.213558	1.89373	1.80902e-54	2.86241e-50
STX4	0.183233	1.97937	2.03187e-54	3.21503e-50
NIP7	0.22157	1.88272	2.06069e-54	3.26063e-50
ZFP36L2	0.443489	-1.66649	2.4098e-54	3.81303e-50
POLR1D	0.468149	1.34073	3.00937e-54	4.76172e-50
MRPS25	0.166295	1.98791	3.04636e-54	4.82026e-50
HARS	0.162417	2.00173	3.35194e-54	5.30377e-50
PMF1	0.300152	1.66291	3.35647e-54	5.31094e-50
ECH1	0.31041	1.64047	3.45666e-54	5.46948e-50
LARS	0.289144	1.71114	3.52424e-54	5.5764e-50
LSP1	0.571309	1.30579	3.76016e-54	5.94969e-50
MRPL1	0.206883	1.84728	4.46102e-54	7.05868e-50
NSA2	0.95444	0.840972	4.57071e-54	7.23224e-50
PYCR1	0.0787617	2.25618	4.88808e-54	7.73441e-50
MRPL2	0.137582	2.05039	5.20479e-54	8.23554e-50
RFC2	0.131385	2.05317	6.09329e-54	9.64142e-50
AP1S1	0.127133	2.10822	6.4275e-54	1.01702e-49
RBPJ	0.224321	1.83895	6.98606e-54	1.1054e-49
CCDC28B	0.100884	2.24443	7.57965e-54	1.19933e-49
UBE2V2	0.205096	1.86624	8.62051e-54	1.36402e-49
AP2M1	0.36195	1.52296	8.67889e-54	1.37326e-49
NONO	0.342934	1.5425	9.86695e-54	1.56125e-49
CUL1	0.166455	2.05922	9.9618e-54	1.57626e-49
SMIM12	0.137298	2.00313	1.00518e-53	1.59049e-49
ARHGDIA	0.436535	1.32692	1.10921e-53	1.75511e-49
APOBEC3C	0.289946	1.6914	1.24059e-53	1.96299e-49
RPS3A	4.47428	0.141185	1.25894e-53	1.99202e-49
CD58	0.103647	2.34789	1.38793e-53	2.19612e-49
BATF3	0.0844085	2.38914	1.39663e-53	2.20989e-49
NEAT1	0.974795	1.06301	1.7325e-53	2.74133e-49
MRPL4	0.188722	1.8051	2.38087e-53	3.76725e-49
PRKDC	0.292016	1.56119	2.40056e-53	3.7984e-49
MRPS35	0.184425	1.88263	2.97705e-53	4.71059e-49
C4orf3	0.51357	1.29809	5.23042e-53	8.2761e-49
GPX4	0.818284	1.03397	6.30593e-53	9.97788e-49
TIPIN	0.0890564	2.07069	6.33123e-53	1.00179e-48
PSMC6	0.338859	1.61788	6.53635e-53	1.03425e-48
NABP2	0.105507	2.09311	6.56968e-53	1.03952e-48
TXLNA	0.117639	2.11203	6.70642e-53	1.06116e-48
CHORDC1	0.210791	1.86556	6.72009e-53	1.06332e-48
UQCRC2	0.278224	1.65668	7.5529e-53	1.1951e-48
UMPS	0.0974036	2.05423	9.71505e-53	1.53721e-48
PRDX6	0.412708	1.36316	1.04599e-52	1.65507e-48
IK	0.43145	1.39355	1.08731e-52	1.72045e-48
SRRT	0.174547	1.95116	1.14698e-52	1.81486e-48
ADRM1	0.231802	1.74325	1.15253e-52	1.82366e-48
SDHB	0.200243	1.80693	1.20746e-52	1.91056e-48
MT2A	0.226491	2.29166	1.37665e-52	2.17828e-48
HPF1	0.130554	1.95004	1.55244e-52	2.45642e-48
ANKRD33B	0.08397	2.3049	1.6669e-52	2.63754e-48
IDH3A	0.136527	2.03542	1.70602e-52	2.69943e-48
TAPBP	0.682549	1.09864	1.91563e-52	3.0311e-48
SRSF2	0.391755	1.44549	2.05653e-52	3.25405e-48
CIB1	0.772201	1.00519	3.30664e-52	5.2321e-48
RAP1A	0.273209	1.65945	4.28836e-52	6.78548e-48
GADD45B	0.578278	1.30061	4.47306e-52	7.07772e-48
TNIP2	0.138703	2.04567	4.74225e-52	7.50367e-48
MED8	0.135555	2.03497	4.95056e-52	7.83328e-48
PDIA3	0.309681	1.57885	5.44153e-52	8.61013e-48
BUB3	0.246238	1.69924	5.87796e-52	9.3007e-48
UTP14A	0.12113	2.09358	6.30074e-52	9.96966e-48
DYNLRB1	0.43757	1.32692	7.35999e-52	1.16457e-47
SLC25A3	0.713542	1.09802	8.85463e-52	1.40107e-47
MT-ND1	4.18054	0.208769	9.34098e-52	1.47802e-47
LTV1	0.176128	1.95761	9.40235e-52	1.48773e-47
BHLHE40	0.133921	2.14798	1.15791e-51	1.83217e-47
DCTN2	0.189817	1.86095	1.18781e-51	1.87948e-47
C1orf43	0.229866	1.76146	1.25977e-51	1.99333e-47
DYNC1I2	0.199795	1.77551	1.88408e-51	2.98118e-47
DNMT1	0.155864	1.84791	2.20985e-51	3.49664e-47
IFIH1	0.134797	2.05483	2.35455e-51	3.72561e-47
COX7A2L	0.418792	1.30902	2.59921e-51	4.11273e-47
H3F3A	1.97425	0.423047	2.68846e-51	4.25395e-47
ACTL6A	0.103574	2.10081	3.39253e-51	5.368e-47
TFAM	0.300008	1.59464	3.92212e-51	6.20596e-47
TPRKB	0.175217	1.83517	4.11408e-51	6.50971e-47
SQOR	0.12187	2.17278	6.22632e-51	9.8519e-47
CLPP	0.202469	1.75782	6.61963e-51	1.04742e-46
TIMM17B	0.218453	1.72265	6.78455e-51	1.07352e-46
MSMO1	0.148664	2.09201	7.1534e-51	1.13188e-46
IL2RG	0.399119	1.45707	7.54313e-51	1.19355e-46
C11orf58	0.663226	1.08052	7.75585e-51	1.22721e-46
SINHCAF	0.354997	1.52482	9.15308e-51	1.44829e-46
UBXN1	0.887261	0.842546	9.6453e-51	1.52618e-46
EVI2B	0.404783	-1.57588	1.04454e-50	1.65278e-46
VOPP1	0.228127	1.7997	1.10398e-50	1.74683e-46
CTSH	0.457524	1.62555	1.1954e-50	1.89148e-46
CTNNBL1	0.255765	1.71144	1.27875e-50	2.02337e-46
BLOC1S1	0.472261	1.33278	1.3688e-50	2.16585e-46
SNHG15	0.381892	1.5155	1.41461e-50	2.23834e-46
ARL6IP5	0.506993	1.30849	1.46785e-50	2.32258e-46
DDOST	0.245784	1.70005	2.29799e-50	3.63611e-46
SEMA7A	0.103925	2.24687	2.42125e-50	3.83114e-46
UBXN4	0.401387	1.39042	2.7581e-50	4.36415e-46
ZCRB1	0.285594	1.57182	3.13271e-50	4.95688e-46
TMEM14B	0.347288	1.42502	4.23465e-50	6.70048e-46
SELENOH	0.556402	1.19217	6.08726e-50	9.63187e-46
NAA50	0.179624	1.84252	6.36077e-50	1.00646e-45
MRPL39	0.10963	1.98416	6.73375e-50	1.06548e-45
NOL11	0.15764	1.8957	7.25274e-50	1.1476e-45
TMEM160	0.212755	1.93018	7.44598e-50	1.17818e-45
TBRG4	0.121326	1.97325	8.71807e-50	1.37946e-45
SNX8	0.171828	1.91139	9.40276e-50	1.4878e-45
DNPEP	0.134801	1.94185	9.64591e-50	1.52627e-45
GNAI3	0.217054	1.72922	1.03619e-49	1.63957e-45
SP110	0.642372	1.12014	1.11499e-49	1.76426e-45
NDUFAF4	0.177241	1.94566	1.15387e-49	1.82577e-45
AKR1B1	0.15223	1.8823	1.31018e-49	2.0731e-45
HELLS	0.122118	1.94839	1.40049e-49	2.21599e-45
PDCL3	0.148248	1.88337	1.69551e-49	2.6828e-45
LSM1	0.184733	1.79984	1.71831e-49	2.71889e-45
ATP5PO	0.676664	0.992042	1.73519e-49	2.74559e-45
AATF	0.21585	1.73614	2.0854e-49	3.29973e-45
CBX5	0.196414	1.75915	2.09012e-49	3.3072e-45
HLA-C	2.22042	0.419173	2.19582e-49	3.47445e-45
PINX1.1	0.10463	2.04711	2.49238e-49	3.9437e-45
TMCO1	0.232941	1.68823	2.57472e-49	4.07397e-45
BYSL	0.0694782	2.04928	2.67694e-49	4.23573e-45
WDR77	0.111982	1.98384	2.75046e-49	4.35206e-45
DPM1	0.161873	1.85292	3.11992e-49	4.93665e-45
NOL10	0.132512	2.00174	3.24197e-49	5.12978e-45
CUEDC2	0.163659	1.91495	3.57767e-49	5.66094e-45
LEO1	0.10325	2.02999	4.2687e-49	6.75437e-45
ICAM1	0.111015	2.30401	4.28667e-49	6.7828e-45
BLVRA	0.0881718	2.11175	4.38885e-49	6.94448e-45
FBXO6	0.108697	2.17766	5.07858e-49	8.03584e-45
ABT1	0.19851	1.74468	5.39338e-49	8.53395e-45
BUD23	0.286221	1.61799	5.93893e-49	9.39717e-45
CMC1	0.136194	1.87687	7.0092e-49	1.10907e-44
SRPRB	0.129872	2.05007	7.01748e-49	1.11038e-44
RIOK1	0.163014	1.89891	7.15955e-49	1.13286e-44
DHX9	0.268377	1.66206	8.16594e-49	1.2921e-44
MEA1	0.175619	1.90903	9.55917e-49	1.51255e-44
SLC1A5	0.0848796	2.08613	1.0388e-48	1.64369e-44
PTTG1	0.109864	2.08485	1.1055e-48	1.74924e-44
RPL23A	4.09731	0.15257	1.11393e-48	1.76258e-44
LMNB1	0.0846972	2.16415	1.37955e-48	2.18287e-44
TRUB2	0.104536	1.96454	1.48834e-48	2.355e-44
CREM	0.168481	1.94014	1.51672e-48	2.3999e-44
EIF3J	0.28305	1.59061	1.9121e-48	3.02552e-44
MCM4	0.0701402	2.00499	2.38806e-48	3.77863e-44
LGALS3	0.125818	2.38398	3.0315e-48	4.79675e-44
SAMD9L	0.219084	2.12039	3.29355e-48	5.21139e-44
TOMM5	0.239778	1.64565	3.36944e-48	5.33146e-44
PMVK	0.150442	1.86706	3.73503e-48	5.90994e-44
NRDC	0.24014	1.66413	3.8642e-48	6.11433e-44
SLC25A11	0.124472	1.92606	4.18113e-48	6.6158e-44
MRPL55	0.223448	1.60266	4.22714e-48	6.68861e-44
NDUFB1	0.360373	1.40888	4.29416e-48	6.79465e-44
ECHDC1	0.182494	1.78318	7.41497e-48	1.17327e-43
TUBG1	0.065728	1.97274	8.64712e-48	1.36823e-43
GNAI2	0.464913	1.32601	1.09057e-47	1.7256e-43
TRMT10C	0.308903	1.50651	1.14638e-47	1.81392e-43
DNAJC19	0.252411	1.596	1.2507e-47	1.97899e-43
CWC15	0.371157	1.38793	1.41487e-47	2.23875e-43
MCM6	0.0785253	2.00851	1.55942e-47	2.46747e-43
SMC2	0.121586	1.89505	1.58941e-47	2.51492e-43
COPS6	0.305495	1.5001	1.59211e-47	2.5192e-43
ACADVL	0.127549	1.97979	1.70519e-47	2.69812e-43
PELP1	0.119673	1.85449	1.97137e-47	3.1193e-43
LITAF	0.413879	1.38781	2.07269e-47	3.27962e-43
DDX21	0.897371	1.09745	2.36882e-47	3.74819e-43
MRPS22	0.13426	1.86581	3.23599e-47	5.12031e-43
U2SURP	0.480542	1.27315	3.44499e-47	5.451e-43
PTGES2	0.0951517	1.97502	3.63105e-47	5.74541e-43
CISD2	0.150618	1.89977	3.64291e-47	5.76418e-43
RFC4	0.0886932	1.90864	3.90367e-47	6.17678e-43
ATP5F1D	0.484841	1.65125	3.92856e-47	6.21617e-43
RPL8	3.84815	0.157054	4.25396e-47	6.73104e-43
KLF13	0.243432	1.77696	5.22963e-47	8.27485e-43
POP5	0.215529	1.65432	5.72568e-47	9.05974e-43
PRDX5	0.434142	1.32831	5.90585e-47	9.34483e-43
NOL8	0.163135	1.8426	5.94082e-47	9.40016e-43
CIAPIN1	0.0984838	1.98715	7.08736e-47	1.12143e-42
IFI30	0.119204	2.17351	1.03294e-46	1.63442e-42
VRK2	0.129207	2.02869	1.32224e-46	2.09218e-42
SCAMP2	0.180334	1.77974	1.34449e-46	2.12739e-42
IFRD2	0.104351	1.92826	1.4937e-46	2.36348e-42
CYSTM1	0.119102	2.02324	2.01814e-46	3.19331e-42
DHX15	0.182057	1.77841	2.10408e-46	3.32928e-42
EMC2	0.0962153	1.90947	2.1305e-46	3.37109e-42
SF1	0.751381	-1.02661	2.89943e-46	4.58777e-42
MLF2	0.229704	1.65393	3.11306e-46	4.92579e-42
EIF4G2	0.536737	1.2007	3.37294e-46	5.33701e-42
MGST3	0.284588	1.57686	3.86612e-46	6.11736e-42
DAP3	0.231682	1.60904	3.99281e-46	6.31783e-42
TMX1	0.138985	1.86936	4.60751e-46	7.29047e-42
PMM2	0.12821	2.00563	4.83584e-46	7.65175e-42
REXO2	0.160391	1.7696	5.43796e-46	8.60448e-42
ACOT13	0.119492	1.87198	6.26969e-46	9.92054e-42
LARP4	0.131719	1.88542	6.39825e-46	1.0124e-41
MESD	0.180212	1.75517	6.77851e-46	1.07256e-41
BAZ1A	0.3035	1.51969	1.00753e-45	1.59422e-41
RPS27	5.28785	-0.0961957	1.09499e-45	1.7326e-41
PRDX2	0.294339	1.58704	1.17043e-45	1.85198e-41
ALKBH2	0.0858076	1.90504	1.26576e-45	2.00281e-41
ZNF331	0.251549	-2.30218	1.28683e-45	2.03614e-41
CSE1L	0.0786515	1.91442	2.09289e-45	3.31158e-41
ATF5	0.161944	2.31758	2.5501e-45	4.03503e-41
PDHB	0.15006	1.85792	2.57401e-45	4.07285e-41
MYO1G	0.197798	1.73598	2.72504e-45	4.31184e-41
RHOG	0.304678	1.50062	2.79141e-45	4.41685e-41
RAC2	0.610436	1.07423	3.00543e-45	4.75549e-41
MTDH	0.444521	1.27306	3.3379e-45	5.28156e-41
NFKB2	0.270459	1.59942	3.8988e-45	6.16906e-41
MRPS36	0.258986	1.56121	4.07469e-45	6.44738e-41
DAXX	0.12996	1.78005	5.14481e-45	8.14063e-41
ILF3	0.284996	1.43345	5.32484e-45	8.4255e-41
MRPS31	0.180963	1.67618	5.69347e-45	9.00879e-41
LLPH	0.298094	1.45111	6.40198e-45	1.01298e-40
ETHE1	0.118216	1.97214	6.51925e-45	1.03154e-40
PSMB10	0.16527	1.81997	7.45791e-45	1.18007e-40
DNPH1	0.182498	1.98559	7.93951e-45	1.25627e-40
UBE2M	0.169151	1.78924	8.14272e-45	1.28842e-40
KHDRBS1	0.300631	1.45052	9.31236e-45	1.47349e-40
NDUFB5	0.242617	1.53604	1.02909e-44	1.62832e-40
TRAP1	0.0805252	1.90089	1.14438e-44	1.81076e-40
THG1L	0.106316	1.91031	1.18379e-44	1.87312e-40
PSME3	0.126264	1.89473	1.27119e-44	2.0114e-40
GINS2	0.0581134	1.97695	1.2991e-44	2.05557e-40
IPO7	0.13494	1.85289	1.32993e-44	2.10434e-40
RALA	0.171376	1.8215	1.44448e-44	2.2856e-40
PSMD3	0.148211	1.78331	1.45229e-44	2.29796e-40
EIF3B	0.169034	1.68005	1.87152e-44	2.96131e-40
VPREB3	0.244189	-1.95181	1.94252e-44	3.07365e-40
NUP37	0.103819	1.89457	2.01115e-44	3.18224e-40
TWF2	0.166783	1.77385	2.04055e-44	3.22876e-40
CD83	0.88527	1.0639	2.25912e-44	3.57461e-40
RPP30	0.135953	1.80774	2.45672e-44	3.88727e-40
RNF7	0.388029	1.30073	2.80624e-44	4.44031e-40
CHCHD10	0.359863	1.68802	3.39828e-44	5.3771e-40
SDHD	0.167225	1.68358	3.77409e-44	5.97175e-40
CTPS1	0.0851481	1.93213	4.23917e-44	6.70763e-40
METTL1	0.0725559	2.01974	6.59003e-44	1.04274e-39
HILPDA	0.100871	2.25154	7.21577e-44	1.14175e-39
MPHOSPH6	0.110926	1.89759	7.47152e-44	1.18222e-39
NMT1	0.197969	1.62396	7.58632e-44	1.20038e-39
VAMP5	0.226374	1.9438	7.68619e-44	1.21619e-39
PIH1D1	0.192021	1.66076	7.70656e-44	1.21941e-39
MRPS18A	0.121214	1.85137	7.93738e-44	1.25593e-39
TBX21	0.0795839	2.00427	8.48854e-44	1.34314e-39
FRG1	0.223953	1.55404	9.04761e-44	1.4316e-39
MYH9	0.350316	1.43004	9.4517e-44	1.49554e-39
KCNN4	0.0983874	1.96007	9.99065e-44	1.58082e-39
ARF4	0.19285	1.70982	1.05213e-43	1.66478e-39
TUBA4A	0.371635	1.39228	1.078e-43	1.70571e-39
APOL1	0.0746958	2.13395	1.11159e-43	1.75887e-39
SRFBP1	0.196033	1.6906	1.16269e-43	1.83972e-39
LAS1L	0.116375	1.78349	1.20494e-43	1.90658e-39
KPNA2	0.158317	1.84142	1.20659e-43	1.90919e-39
PRPF8	0.276528	1.48006	1.51962e-43	2.40449e-39
NAT10	0.0788191	2.0523	1.77455e-43	2.80787e-39
FARSB	0.0893059	1.98539	2.06622e-43	3.26939e-39
LUC7L3	0.537633	1.09745	2.16337e-43	3.4231e-39
UFC1	0.626276	1.0075	2.26802e-43	3.58869e-39
HDAC1	0.263504	1.4983	2.41805e-43	3.82608e-39
STAT5A	0.119656	1.95086	2.58441e-43	4.08931e-39
SLC50A1	0.224393	1.58588	3.90977e-43	6.18642e-39
SCAMP3	0.114093	1.83753	4.17655e-43	6.60855e-39
LPXN	0.159014	1.81575	5.43072e-43	8.59302e-39
SFXN4	0.0959823	1.90527	5.92877e-43	9.3811e-39
RRP1B	0.103019	1.85928	5.96581e-43	9.4397e-39
NAA38	0.32083	1.42492	6.25169e-43	9.89205e-39
CBR1	0.0835103	1.92584	7.34869e-43	1.16278e-38
RAB10	0.125687	1.86598	7.74476e-43	1.22545e-38
CHCHD5	0.204592	1.63177	7.83234e-43	1.23931e-38
ENSA	0.459232	1.21358	8.21332e-43	1.29959e-38
ARL4A	0.331166	-1.79332	8.32587e-43	1.3174e-38
DDX10	0.108842	1.89131	8.50495e-43	1.34574e-38
ID3	0.244059	1.68473	9.02226e-43	1.42759e-38
DMAC1	0.199586	1.60651	9.88046e-43	1.56338e-38
IER3IP1	0.132443	1.78808	1.28256e-42	2.0294e-38
PPIL1	0.067078	2.02299	1.53039e-42	2.42154e-38
SZRD1	0.263831	1.49872	1.80658e-42	2.85855e-38
CAPZB	0.388787	1.2404	1.9497e-42	3.085e-38
POP4	0.152497	1.71503	2.05846e-42	3.25709e-38
DPH2	0.0805558	1.94535	2.29533e-42	3.6319e-38
SAMM50	0.142119	1.7946	2.41124e-42	3.81531e-38
COPS4	0.111189	1.81655	2.45441e-42	3.88361e-38
FUBP1	0.286533	1.47186	2.63035e-42	4.16201e-38
THOC6	0.0966758	1.84328	3.04828e-42	4.82329e-38
CAPNS1	0.239243	1.54739	3.49632e-42	5.53222e-38
MRM2	0.0905894	1.86434	3.97087e-42	6.28311e-38
CENPW	0.0633066	1.90001	4.61788e-42	7.30688e-38
EIF4E	0.195856	1.66125	4.91588e-42	7.7784e-38
PPIE	0.153873	1.70724	5.285e-42	8.36246e-38
MLX	0.141623	1.7164	5.72824e-42	9.06379e-38
RAB11A	0.232348	1.54475	8.16185e-42	1.29145e-37
UCHL3	0.125742	1.83919	8.57332e-42	1.35656e-37
NOP14	0.102063	1.79824	8.85801e-42	1.4016e-37
CTR9	0.162154	1.67215	9.70581e-42	1.53575e-37
USP14	0.152423	1.69379	9.91029e-42	1.56811e-37
SOD2	0.204007	1.91112	1.03865e-41	1.64346e-37
IGHD	0.747799	-1.16961	1.07633e-41	1.70308e-37
ZNFX1	0.124252	1.90914	1.08644e-41	1.71908e-37
AUP1	0.252119	1.4731	1.26376e-41	1.99965e-37
MYC	0.278184	1.70133	1.58125e-41	2.50201e-37
PEF1	0.149657	1.74299	1.61614e-41	2.55723e-37
MYCBP2	0.515572	1.14621	1.6545e-41	2.61791e-37
NR2C2AP	0.0950749	1.8863	1.79161e-41	2.83486e-37
SLC16A1-AS1	0.101315	1.8856	1.91885e-41	3.03619e-37
CHID1	0.108983	1.77106	2.26329e-41	3.5812e-37
POU2F2	0.654903	1.02423	2.49685e-41	3.95077e-37
MAD2L1	0.0555821	1.8123	2.72006e-41	4.30395e-37
PRPF6	0.200428	1.60703	2.85746e-41	4.52135e-37
COMMD4	0.136086	1.69934	2.94881e-41	4.6659e-37
MRPL16	0.136187	1.65272	3.10674e-41	4.91579e-37
LY6E	0.582964	1.08865	3.26184e-41	5.16122e-37
FKBP1A	0.298846	1.41896	3.67058e-41	5.80797e-37
DDB1	0.151387	1.74334	4.2605e-41	6.74139e-37
EIF2B3	0.0932273	1.78789	4.46889e-41	7.07113e-37
RRP1	0.103455	1.8234	5.12189e-41	8.10437e-37
STMN1	0.175724	1.82203	5.98507e-41	9.47017e-37
PHB2	0.468098	1.14451	6.07541e-41	9.61312e-37
NUDCD2	0.16252	1.60857	6.24233e-41	9.87724e-37
RPS27L	0.360815	1.34591	6.43785e-41	1.01866e-36
UBE2K	0.243388	1.50983	6.68745e-41	1.05816e-36
CNIH4	0.114597	1.7994	6.87016e-41	1.08706e-36
STAT3	0.406974	1.26315	7.39968e-41	1.17085e-36
PLP2	0.456124	1.20282	7.89951e-41	1.24994e-36
LAMTOR1	0.414308	1.18664	8.06971e-41	1.27687e-36
YIF1A	0.125963	1.74454	8.41368e-41	1.3313e-36
PFKP	0.121269	1.82594	8.5139e-41	1.34715e-36
MRPL24	0.126601	1.77432	8.74869e-41	1.38431e-36
EIF3D	0.636994	0.988679	1.10344e-40	1.74598e-36
RFXANK	0.155243	1.66438	1.15562e-40	1.82853e-36
TSPAN33	0.168489	1.72347	1.34896e-40	2.13446e-36
SEC13	0.138769	1.72545	1.3569e-40	2.14702e-36
MMADHC	0.19883	1.59548	1.40964e-40	2.23047e-36
RWDD1	0.413637	1.19391	1.57293e-40	2.48885e-36
AARS	0.0794285	1.85168	1.69796e-40	2.68667e-36
DERL1	0.199387	1.61741	1.82574e-40	2.88887e-36
CLSPN	0.0495464	1.77342	1.95072e-40	3.08663e-36
OSGEP	0.161144	1.65804	1.96543e-40	3.10989e-36
EIF4H	0.31648	1.34971	2.18725e-40	3.46089e-36
XAF1	0.224481	1.71868	2.27883e-40	3.60579e-36
RECQL	0.169633	1.61219	2.92102e-40	4.62193e-36
CARS	0.101261	1.94411	3.06831e-40	4.85498e-36
BSG	0.212001	1.50418	3.14073e-40	4.96958e-36
GLS	0.234447	1.54958	3.19617e-40	5.0573e-36
EFTUD2	0.107658	1.77312	3.27886e-40	5.18814e-36
PRPF4	0.11553	1.82927	3.32486e-40	5.26092e-36
ADH5	0.21401	1.51755	3.58805e-40	5.67737e-36
IRF4	0.163963	1.82401	3.59911e-40	5.69486e-36
EXOSC1	0.142967	1.72262	3.97205e-40	6.28498e-36
SYNGR1	0.0999485	2.07651	4.39626e-40	6.95621e-36
EEF2KMT	0.0671395	1.94271	4.69484e-40	7.42864e-36
HDAC2	0.139991	1.64668	5.80212e-40	9.1807e-36
AIP	0.310855	1.35239	5.94935e-40	9.41366e-36
SELENOT	0.378809	1.39006	6.70747e-40	1.06132e-35
C12orf45	0.179867	1.56932	6.99521e-40	1.10685e-35
PSMF1	0.216863	1.5011	7.64755e-40	1.21007e-35
EIF1AX	0.516549	1.07254	8.77744e-40	1.38885e-35
CYCS	0.800873	0.975602	8.79083e-40	1.39097e-35
LTB	0.982964	-0.809415	9.1434e-40	1.44676e-35
PPAT	0.0779753	1.94738	1.03451e-39	1.6369e-35
HSPA14.1	0.112806	1.75366	1.04315e-39	1.65058e-35
M6PR	0.240457	1.53163	1.09879e-39	1.73862e-35
COPS5	0.190679	1.56835	1.21782e-39	1.92696e-35
NABP1	0.134014	1.84845	1.32287e-39	2.09318e-35
GUK1	0.443721	1.31893	1.35593e-39	2.14549e-35
UBE2A	0.206038	1.60227	1.46255e-39	2.3142e-35
ERI3	0.121769	1.72231	1.51506e-39	2.39728e-35
ARCN1	0.138864	1.71859	1.79303e-39	2.83711e-35
WDR61	0.109275	1.76533	1.84436e-39	2.91834e-35
ZMPSTE24	0.0742708	1.97289	1.94518e-39	3.07785e-35
MCRIP1	0.239506	1.54684	2.03899e-39	3.2263e-35
ILK	0.109844	1.86504	2.18977e-39	3.46487e-35
TXNL4A	0.198854	1.51811	2.30017e-39	3.63956e-35
FERMT3	0.198677	1.49145	2.35004e-39	3.71846e-35
CYB5B	0.128183	1.71015	2.38005e-39	3.76596e-35
ELP5	0.195784	1.52012	2.53476e-39	4.01075e-35
ZBTB8OS	0.230029	1.43755	2.54606e-39	4.02863e-35
PPP5C	0.0813062	1.83024	2.6998e-39	4.2719e-35
PCID2	0.114495	1.72816	2.74554e-39	4.34427e-35
LRPPRC	0.131038	1.71004	2.95105e-39	4.66945e-35
INTS13	0.0649662	1.84475	3.11681e-39	4.93173e-35
NUDT22	0.154635	1.62066	3.18741e-39	5.04344e-35
PEX16	0.183431	1.58978	3.21053e-39	5.08002e-35
CISH	0.0570211	1.9272	3.22848e-39	5.10842e-35
STUB1	0.179545	1.67251	3.3239e-39	5.25941e-35
BCCIP	0.152482	1.64025	3.61683e-39	5.72291e-35
WDR1	0.184832	1.59481	3.95566e-39	6.25905e-35
MARCH1	0.23711	-1.88705	4.99077e-39	7.8969e-35
H2AFY	0.211458	1.46905	5.06926e-39	8.02109e-35
ACTN4	0.196046	1.56019	5.38411e-39	8.51927e-35
MED28	0.265617	1.43166	5.49493e-39	8.69463e-35
SRSF10	0.591076	1.00961	5.616e-39	8.88619e-35
MYO1C	0.134664	1.8679	6.16979e-39	9.76246e-35
TTF2	0.109486	1.77575	6.44325e-39	1.01952e-34
EXOSC9	0.153083	1.68246	6.76652e-39	1.07067e-34
PPP2R2A	0.18372	1.50962	7.12248e-39	1.12699e-34
DYNC1LI1	0.206856	1.49683	9.4915e-39	1.50184e-34
GALE	0.0520072	1.77153	1.00102e-38	1.58392e-34
ELOF1	0.209302	1.47819	1.01976e-38	1.61356e-34
FAM50A	0.11576	1.7528	1.15172e-38	1.82236e-34
ELP6	0.106499	1.74263	1.20549e-38	1.90744e-34
LRRFIP1	0.522059	1.07139	1.23657e-38	1.95662e-34
FXR1	0.349928	1.2666	1.28333e-38	2.03061e-34
CDC42	1.15489	0.652044	1.31978e-38	2.08829e-34
IDH3B	0.231897	1.50576	1.52695e-38	2.41609e-34
LGALS1	0.569327	1.7396	1.55993e-38	2.46828e-34
ACLY	0.095709	1.85986	1.58701e-38	2.51112e-34
TMX2	0.118237	1.75961	1.73415e-38	2.74395e-34
DIAPH1	0.143847	1.65216	1.79724e-38	2.84378e-34
IWS1	0.143006	1.7487	1.8401e-38	2.91159e-34
UBAP2L	0.129578	1.72751	1.84408e-38	2.9179e-34
GFM1	0.111121	1.74387	2.00534e-38	3.17305e-34
PPP2R1A	0.164903	1.60042	2.047e-38	3.23896e-34
TOMM20	0.758886	0.80976	2.6513e-38	4.19515e-34
ARPC1A	0.137723	1.64542	3.19333e-38	5.05281e-34
CEBPZ	0.313024	1.37584	3.21456e-38	5.0864e-34
GLRX	0.207462	1.70584	3.43426e-38	5.43403e-34
TRAPPC3	0.155675	1.63263	3.71475e-38	5.87784e-34
CWC27	0.130772	1.73689	3.84809e-38	6.08883e-34
PHACTR1	0.301241	-1.64496	4.01935e-38	6.35981e-34
SLC25A39	0.112739	1.74586	4.25553e-38	6.73352e-34
UBE2Z	0.157812	1.64551	4.40411e-38	6.96862e-34
MRPS5	0.152231	1.61135	5.40077e-38	8.54563e-34
BAX	0.353337	1.21033	5.41541e-38	8.56881e-34
KDELR1	0.203949	1.48277	6.13589e-38	9.70882e-34
TXNRD1	0.116531	1.76143	6.19493e-38	9.80223e-34
SH3BGRL3	1.38337	0.557812	6.97231e-38	1.10323e-33
CHD4	0.317759	1.2912	7.31419e-38	1.15732e-33
UXT	0.804335	0.797484	7.63602e-38	1.20825e-33
EMC4	0.18042	1.59668	8.51168e-38	1.3468e-33
MRPL41	0.173474	1.74148	8.78011e-38	1.38928e-33
KTN1	0.301879	1.33364	8.80898e-38	1.39384e-33
MTHFD1	0.0855131	1.71618	9.54462e-38	1.51024e-33
NAPA	0.149963	1.68216	9.8371e-38	1.55653e-33
MAK16	0.0921221	1.7815	1.05115e-37	1.66323e-33
FCRL1	0.174797	-2.14672	1.59531e-37	2.52425e-33
ACADM	0.156364	1.64841	1.59885e-37	2.52987e-33
DDX23	0.11377	1.68996	1.70457e-37	2.69713e-33
TRNAU1AP	0.122099	1.70043	1.71766e-37	2.71785e-33
GSTK1	0.39311	1.20743	1.78772e-37	2.82872e-33
PLEKHO1	0.277873	1.51408	1.80757e-37	2.86012e-33
HCFC1R1	0.100298	1.87126	2.11379e-37	3.34464e-33
ECHS1	0.220232	1.46387	2.3781e-37	3.76287e-33
SARAF	0.466044	-1.15191	2.46188e-37	3.89544e-33
SPOUT1	0.0882414	1.75085	3.22547e-37	5.10366e-33
POLD3	0.0726642	1.77899	3.25567e-37	5.15144e-33
SS18L2	0.300386	1.35198	3.29987e-37	5.22138e-33
ORC6	0.0580965	1.67798	3.80633e-37	6.02276e-33
GCDH	0.0953795	1.77759	4.42957e-37	7.00892e-33
AIMP1	0.357465	1.23449	5.2241e-37	8.26609e-33
LRR1	0.0689259	1.7839	5.46834e-37	8.65256e-33
ZC3H13	0.220859	1.42998	5.58334e-37	8.83451e-33
LYRM4	0.14507	1.67561	5.69726e-37	9.01478e-33
SRPRA	0.203556	1.48248	5.74609e-37	9.09205e-33
PNRC1	0.550251	-1.08237	5.76225e-37	9.1176e-33
LSM12	0.189031	1.48185	5.77471e-37	9.13732e-33
HTT	0.105833	1.74234	5.96895e-37	9.44466e-33
SNAPC5	0.105398	1.68553	6.03939e-37	9.55612e-33
ZC3H15	0.627695	0.978478	7.56899e-37	1.19764e-32
MPDU1	0.0983696	1.63038	8.47451e-37	1.34092e-32
RAD51C	0.101831	1.68626	8.79195e-37	1.39115e-32
TRIM69	0.0913285	1.89108	8.95677e-37	1.41723e-32
COA1	0.190558	1.45998	1.30921e-36	2.07156e-32
IL4I1	0.0618082	2.04141	1.5006e-36	2.3744e-32
THUMPD3	0.0977234	1.7216	1.60196e-36	2.53479e-32
FAM129A	0.098539	1.97322	1.64664e-36	2.60548e-32
LAGE3	0.0835409	1.79773	1.65307e-36	2.61565e-32
RPAIN	0.246434	1.38502	1.76953e-36	2.79993e-32
SUCLA2	0.0867226	1.75061	1.87012e-36	2.9591e-32
SAMSN1	0.138147	1.82206	2.00561e-36	3.17348e-32
CAPRIN1	0.130237	1.61065	2.08773e-36	3.30341e-32
SNAPIN	0.106422	1.65427	2.29558e-36	3.6323e-32
ACOT9	0.102891	1.77125	2.38631e-36	3.77586e-32
SHMT2	0.218642	1.43732	2.54781e-36	4.03139e-32
RNASEH2C	0.285769	1.46357	3.06055e-36	4.84271e-32
EIF4A1	0.438552	1.15169	3.12233e-36	4.94046e-32
DDB2	0.105471	1.7539	3.15158e-36	4.98674e-32
BRMS1	0.194671	1.50679	3.30666e-36	5.23213e-32
MCM2	0.0538594	1.66126	3.37749e-36	5.34421e-32
ZCCHC9	0.091815	1.75681	3.58884e-36	5.67863e-32
SRSF7	1.12875	0.68237	3.97955e-36	6.29684e-32
GPS1	0.105663	1.62044	4.30597e-36	6.81333e-32
MIEN1	0.218022	1.42891	4.51306e-36	7.14101e-32
POLE3	0.212274	1.49503	4.90125e-36	7.75525e-32
ARF1	0.561849	0.966469	4.99577e-36	7.90481e-32
PLRG1	0.116935	1.6711	6.30133e-36	9.9706e-32
METTL2A	0.0732228	1.81048	6.88692e-36	1.08972e-31
TSR3	0.140575	1.59454	7.17209e-36	1.13484e-31
TRMT6	0.115235	1.70954	7.22557e-36	1.1433e-31
TRIP10	0.0573714	1.89909	8.19385e-36	1.29651e-31
DNAJC9	0.149848	1.62473	8.77822e-36	1.38898e-31
C12orf43	0.0960794	1.64437	1.07205e-35	1.6963e-31
ARPC5L	0.30446	1.42388	1.09008e-35	1.72483e-31
SRSF9	0.236421	1.49081	1.21388e-35	1.92072e-31
WDR75	0.0963241	1.75941	1.4541e-35	2.30083e-31
UTP20	0.0808458	1.83342	1.45874e-35	2.30816e-31
TMEM97	0.0560494	1.72027	1.46163e-35	2.31274e-31
PRPF19	0.0952416	1.69903	1.5573e-35	2.46412e-31
IDH3G	0.179594	1.57522	1.58638e-35	2.51012e-31
CHTOP	0.15396	1.59979	1.58773e-35	2.51227e-31
ACTR2	0.507214	1.00712	1.64916e-35	2.60946e-31
HK1	0.0972866	1.69407	1.84822e-35	2.92443e-31
RABEPK	0.0675011	1.76658	1.93604e-35	3.0634e-31
TIMM23	0.0862982	1.74615	2.09663e-35	3.3175e-31
NAA10	0.228365	1.34207	2.18412e-35	3.45593e-31
MRPS28	0.076323	1.75048	2.60424e-35	4.12068e-31
PSENEN	0.14392	1.61694	2.61962e-35	4.14502e-31
PDCD2	0.147008	1.5317	2.84114e-35	4.49553e-31
MRPL12	0.113497	1.78347	2.91418e-35	4.6111e-31
ATP6V1E1	0.191036	1.50725	3.91412e-35	6.19331e-31
GOT2	0.0692157	1.71976	3.99734e-35	6.32499e-31
C15orf40	0.167568	1.51093	4.11624e-35	6.51312e-31
SUPT4H1	0.237824	1.44191	4.39884e-35	6.96029e-31
HACD3	0.0717887	1.70949	4.92466e-35	7.79229e-31
CPNE1	0.203383	1.49771	5.22859e-35	8.2732e-31
TMEM147	0.193535	1.48795	5.38203e-35	8.51599e-31
NANS	0.134109	1.63709	5.68448e-35	8.99456e-31
ANKLE2	0.146191	1.63651	5.90278e-35	9.33997e-31
GRB2	0.48073	1.12096	6.01175e-35	9.51239e-31
ME2	0.124112	1.75433	6.14965e-35	9.73059e-31
DPP3	0.0675506	1.72897	6.69295e-35	1.05903e-30
ARF3	0.108775	1.65339	6.9766e-35	1.10391e-30
RUVBL2	0.098303	1.69871	7.01637e-35	1.1102e-30
USP10	0.161209	1.57033	7.21119e-35	1.14103e-30
EMC7	0.215923	1.52186	7.99759e-35	1.26546e-30
BAZ1B	0.140014	1.56741	8.13246e-35	1.2868e-30
TSG101	0.133189	1.64747	8.35551e-35	1.32209e-30
MTIF2	0.0925287	1.62355	8.50678e-35	1.34603e-30
AC058791.1	0.286605	1.51401	1.00219e-34	1.58576e-30
TNFRSF13C	0.386235	-1.21042	1.03749e-34	1.64162e-30
DUT	0.206806	1.754	1.0769e-34	1.70397e-30
CNDP2	0.187763	1.50102	1.15142e-34	1.82189e-30
AIFM1	0.0701705	1.66485	1.21666e-34	1.92512e-30
NDUFAF8	0.140106	1.66379	1.35288e-34	2.14067e-30
SAT1	0.989955	-0.772659	1.38442e-34	2.19058e-30
MARS	0.0994986	1.66987	1.48933e-34	2.35657e-30
MRPL57	0.270352	1.32667	1.59924e-34	2.53048e-30
AP2B1	0.168581	1.55022	1.70151e-34	2.6923e-30
SNX17	0.216136	1.42961	1.81397e-34	2.87025e-30
SLC7A1	0.0613133	1.75515	1.87089e-34	2.96031e-30
INTS11	0.150169	1.49089	2.0122e-34	3.1839e-30
IRF2	0.23049	1.43948	2.42066e-34	3.8302e-30
CCDC25	0.168929	1.44463	2.54326e-34	4.0242e-30
NDUFA3	0.386647	1.1728	2.54782e-34	4.03141e-30
PIK3IP1	0.177017	-1.85494	2.62266e-34	4.14983e-30
RIOK2	0.103159	1.71743	3.10362e-34	4.91085e-30
TP53	0.116279	1.70281	3.18046e-34	5.03245e-30
TMEM109	0.127477	1.54472	3.28799e-34	5.20259e-30
HTATSF1	0.0907928	1.62374	3.45624e-34	5.46882e-30
RRM1	0.0635164	1.59057	3.61046e-34	5.71283e-30
SRRM1	0.898546	0.701757	4.07292e-34	6.44458e-30
RRP8	0.0921661	1.65647	4.13733e-34	6.5465e-30
SMARCA4	0.101406	1.61348	4.1836e-34	6.61971e-30
B4GALT5	0.0710712	1.82214	4.40865e-34	6.97581e-30
RABAC1	0.611685	0.985196	4.50577e-34	7.12947e-30
CCDC58	0.0904529	1.64994	4.68868e-34	7.4189e-30
CHCHD7	0.193425	1.38529	5.0803e-34	8.03855e-30
MIF	0.36643	1.65431	5.08348e-34	8.0436e-30
AC016831.5	0.162313	1.68987	5.75901e-34	9.11248e-30
VKORC1	0.0905975	1.7579	6.1065e-34	9.66232e-30
EEF1D	2.23889	0.263345	6.15714e-34	9.74244e-30
POLR2J3.1	0.337027	1.25357	6.33298e-34	1.00207e-29
PML	0.0949712	1.73672	6.91972e-34	1.09491e-29
SPINT2	0.215608	1.52656	7.26411e-34	1.1494e-29
CCAR1	0.210946	1.42046	8.7218e-34	1.38005e-29
ZC3H8	0.133566	1.51673	8.86969e-34	1.40345e-29
TMEM199	0.0786671	1.71746	9.51267e-34	1.50519e-29
MIEF1	0.0696641	1.67515	9.53176e-34	1.50821e-29
RNASEH1	0.136661	1.51746	9.56147e-34	1.51291e-29
UBE2I	0.489181	1.0033	1.08157e-33	1.71137e-29
NDUFS4	0.187394	1.44075	1.09084e-33	1.72603e-29
POLR1E	0.116302	1.61118	1.18887e-33	1.88115e-29
FAM207A	0.0998767	1.67541	1.26804e-33	2.00642e-29
EXOSC4	0.0573484	1.66242	1.37641e-33	2.1779e-29
SIKE1	0.11802	1.5718	1.37775e-33	2.18002e-29
LINC01943	0.0565536	1.86874	1.42214e-33	2.25025e-29
TFRC	0.138443	1.5855	1.48113e-33	2.34359e-29
MANF	0.120811	1.55034	1.49057e-33	2.35853e-29
LINC00158	0.0485091	1.81225	1.51593e-33	2.39865e-29
ACO2	0.149478	1.49759	1.5395e-33	2.43596e-29
GOSR2	0.101011	1.59792	1.62655e-33	2.5737e-29
GZMB	0.182801	1.81194	1.66485e-33	2.63429e-29
NDUFA5	0.3109	1.21711	2.08525e-33	3.2995e-29
TRIAP1	0.171497	1.4821	2.1408e-33	3.3874e-29
LSM8	0.417396	1.0391	2.4235e-33	3.83471e-29
FLOT1	0.122686	1.65456	2.61045e-33	4.13052e-29
NUB1	0.264973	1.45307	2.88635e-33	4.56706e-29
GNB2	0.196866	1.39574	3.024e-33	4.78488e-29
BPGM	0.0726391	1.77081	3.35295e-33	5.30538e-29
RPS11	3.77973	0.122054	3.54683e-33	5.61214e-29
TYMS	0.0516911	1.85588	3.72645e-33	5.89637e-29
CCDC90B	0.1389	1.57449	3.78924e-33	5.99572e-29
DPY30	0.171747	1.47555	3.81932e-33	6.04331e-29
ECE1	0.115217	1.7873	3.95755e-33	6.26204e-29
SNRNP35	0.126298	1.56892	4.48739e-33	7.1004e-29
CPSF2	0.0865387	1.61989	4.54252e-33	7.18762e-29
CCDC86	0.0533179	1.69166	4.70453e-33	7.44398e-29
SNX5	0.192285	1.37273	5.67712e-33	8.98291e-29
SAE1	0.085537	1.62143	5.78711e-33	9.15695e-29
ZC3H18	0.157331	1.50764	5.79218e-33	9.16496e-29
ASNS	0.0790715	1.74729	6.06116e-33	9.59057e-29
CPSF3	0.0831427	1.64417	7.65989e-33	1.21202e-28
AURKAIP1	0.331576	1.34745	7.73962e-33	1.22464e-28
HPRT1	0.11223	1.47795	8.27883e-33	1.30996e-28
API5	0.125231	1.66474	8.62743e-33	1.36512e-28
EIF2A	0.259944	1.26952	9.38915e-33	1.48565e-28
CD79B	0.857465	-0.808118	9.44287e-33	1.49415e-28
RPIA	0.131014	1.54566	9.80588e-33	1.55158e-28
HCLS1	0.383459	1.12028	1.02834e-32	1.62714e-28
NUBP1	0.140034	1.52216	1.05416e-32	1.668e-28
CD74	3.31138	-0.309095	1.07132e-32	1.69516e-28
ERCC1	0.19341	1.36627	1.19158e-32	1.88544e-28
CHEK1	0.0492926	1.47935	1.24548e-32	1.97073e-28
RPAP3	0.146975	1.48486	1.33742e-32	2.1162e-28
NDUFB10	0.411846	1.16119	1.35927e-32	2.15077e-28
ERGIC2	0.143628	1.44181	1.36707e-32	2.16312e-28
MED11	0.118012	1.55469	1.40551e-32	2.22395e-28
TFPT	0.0753488	1.71181	1.41317e-32	2.23606e-28
HLA-DQA1	1.29148	0.634099	1.41901e-32	2.2453e-28
RBMX	0.530845	0.922095	1.5637e-32	2.47424e-28
SDAD1	0.164726	1.51422	1.56627e-32	2.47831e-28
PCLAF	0.0505686	1.7317	1.73233e-32	2.74106e-28
ZCCHC17	0.129579	1.44597	1.75422e-32	2.77571e-28
CD82	0.317007	1.33345	1.90619e-32	3.01617e-28
AC016831.1	0.10375	1.79988	1.93406e-32	3.06027e-28
LYPLA1	0.179705	1.41636	1.99283e-32	3.15326e-28
G6PD	0.101952	1.61872	2.06532e-32	3.26796e-28
C1orf131	0.163029	1.42155	2.18091e-32	3.45086e-28
FLAD1	0.0941639	1.64937	2.25161e-32	3.56272e-28
NRBF2	0.136451	1.55173	2.29854e-32	3.63698e-28
XRN1	0.263981	1.45022	2.3199e-32	3.67078e-28
EFHD2	0.212638	1.43255	2.35424e-32	3.72511e-28
RBMX2	0.134854	1.4719	2.40178e-32	3.80033e-28
FH	0.0881426	1.55445	2.42572e-32	3.83821e-28
AL121944.1	0.178217	-1.91307	2.60425e-32	4.12071e-28
BLMH	0.0595487	1.703	2.62834e-32	4.15882e-28
NDUFS1	0.0818718	1.61835	2.66484e-32	4.21658e-28
NDUFA10	0.262319	1.2291	2.74783e-32	4.3479e-28
PGD	0.091371	1.64401	2.78415e-32	4.40535e-28
PITPNA	0.068246	1.65625	2.7967e-32	4.42522e-28
DECR1	0.158818	1.52914	3.34883e-32	5.29886e-28
APOL3	0.0970783	1.80924	3.76546e-32	5.95809e-28
FAM173A	0.108757	1.68621	4.35448e-32	6.89009e-28
ZNHIT6	0.157139	1.61356	4.47714e-32	7.08418e-28
OTUB1	0.200557	1.37729	4.84197e-32	7.66144e-28
TPR	0.407566	1.10149	4.88946e-32	7.73659e-28
ZNF706	0.316219	1.22822	5.05899e-32	8.00484e-28
RAB7A	0.240042	1.4338	5.38207e-32	8.51605e-28
CCDC124	0.133979	1.49903	5.48317e-32	8.67602e-28
RANGAP1	0.0796398	1.67689	5.8559e-32	9.2658e-28
CHAC2	0.0426238	1.54879	5.90766e-32	9.3477e-28
DSE	0.0846901	1.66491	6.9763e-32	1.10386e-27
HIGD1A	0.0936624	1.53619	7.38938e-32	1.16922e-27
OXA1L	0.20025	1.3632	7.47994e-32	1.18355e-27
BABAM1	0.151694	1.51207	7.6347e-32	1.20804e-27
SLTM	0.342879	1.15206	8.56428e-32	1.35513e-27
SCAF11	0.558194	0.881214	9.35954e-32	1.48096e-27
PHF5A	0.138045	1.43468	9.6531e-32	1.52741e-27
BCAP31	0.253922	1.29934	1.04067e-31	1.64665e-27
SQLE	0.164662	1.5017	1.07401e-31	1.69941e-27
ELOVL1	0.115188	1.56958	1.10329e-31	1.74573e-27
TCERG1	0.176574	1.41909	1.10683e-31	1.75134e-27
GSDMD	0.176763	1.52832	1.18323e-31	1.87223e-27
ANXA5	0.232507	1.54898	1.34578e-31	2.12942e-27
CCNC	0.198429	1.36823	1.35059e-31	2.13704e-27
IER3	0.0793177	1.67596	1.36612e-31	2.16161e-27
POLR1C	0.0926052	1.66305	1.4184e-31	2.24433e-27
TAF1D	0.653751	0.840022	1.43007e-31	2.2628e-27
NDUFV3	0.14078	1.56995	1.7614e-31	2.78706e-27
PWP1	0.290249	1.2142	1.927e-31	3.04909e-27
TAF15	0.215452	1.35911	2.01902e-31	3.1947e-27
FAM192A	0.132079	1.45526	2.11147e-31	3.34098e-27
ATP6V0D1	0.242244	1.32695	2.15769e-31	3.41412e-27
ZRANB2	0.446955	1.01215	2.3859e-31	3.77521e-27
ADK	0.300864	1.1352	2.53129e-31	4.00526e-27
BRCA1	0.0477789	1.61569	2.60086e-31	4.11535e-27
DRG1	0.102615	1.56638	2.70024e-31	4.27259e-27
TDG	0.149897	1.51523	2.89756e-31	4.58481e-27
RILPL2	0.224436	1.33876	3.61927e-31	5.72677e-27
IDH2	0.108017	1.61641	3.73271e-31	5.90627e-27
MRPL19	0.113177	1.54355	3.85342e-31	6.09727e-27
DDX27	0.311006	1.20425	3.96554e-31	6.27467e-27
RNF34	0.0692844	1.69823	4.29742e-31	6.79982e-27
UQCRC1	0.129446	1.49252	4.31077e-31	6.82093e-27
HTATIP2	0.0916431	1.54018	4.51075e-31	7.13736e-27
PTPN6	0.367077	1.0906	4.86691e-31	7.70091e-27
NSRP1	0.243778	1.32786	5.01075e-31	7.9285e-27
IKZF3	0.371602	1.17385	5.20293e-31	8.2326e-27
IPO4	0.04668	1.61041	6.2537e-31	9.89522e-27
GPN1	0.0918096	1.58658	6.31591e-31	9.99366e-27
SLC35A4	0.0752787	1.65757	6.87528e-31	1.08788e-26
ARMC1	0.0934304	1.5601	7.31298e-31	1.15713e-26
CTDNEP1	0.176608	1.43075	7.76659e-31	1.22891e-26
METTL2B	0.0658565	1.48034	7.91628e-31	1.25259e-26
ELAC2	0.0715304	1.59798	9.4549e-31	1.49605e-26
WDR36	0.102511	1.57336	1.10226e-30	1.74411e-26
GNPDA1	0.0597353	1.66326	1.19523e-30	1.8912e-26
ATP6V1B2	0.0775703	1.62306	1.25375e-30	1.9838e-26
NAXE	0.137392	1.55624	1.3649e-30	2.15967e-26
MRPS17	0.0563684	1.61063	1.38607e-30	2.19318e-26
SP140	0.35631	1.18385	1.48792e-30	2.35434e-26
MRPL58	0.0786701	1.59968	1.52781e-30	2.41746e-26
RANGRF	0.150833	1.42855	1.63505e-30	2.58715e-26
PCYT1A	0.0878293	1.64699	1.64751e-30	2.60685e-26
LY9	0.174854	-1.70702	1.95007e-30	3.08559e-26
EID1	0.446446	0.957852	1.95427e-30	3.09223e-26
PFDN4	0.188791	1.36716	1.9787e-30	3.1309e-26
CDK2AP2	0.182951	1.35338	2.12648e-30	3.36472e-26
HMGCR	0.0652512	1.70411	2.19703e-30	3.47637e-26
LSM10	0.303793	1.15585	2.24033e-30	3.54488e-26
STAT6	0.165025	1.46071	2.25674e-30	3.57084e-26
P4HB	0.171929	1.38794	2.27904e-30	3.60613e-26
PSMG3	0.11759	1.50958	2.44497e-30	3.86868e-26
SEL1L	0.0907977	1.64513	2.57717e-30	4.07785e-26
POLDIP2	0.0700464	1.51991	2.74462e-30	4.34281e-26
COA7	0.0622269	1.63935	2.75288e-30	4.35588e-26
NELFCD	0.160526	1.39344	2.84034e-30	4.49426e-26
DAPP1	0.30461	1.31178	2.98116e-30	4.71708e-26
CLINT1	0.262089	1.25733	3.12276e-30	4.94114e-26
NUP93	0.0776963	1.65448	3.19707e-30	5.05872e-26
ODC1	0.254239	1.21853	3.20933e-30	5.07812e-26
PTRH1	0.0542151	1.58532	3.25208e-30	5.14576e-26
OAS1	0.109917	1.69688	3.28471e-30	5.1974e-26
TIMM9	0.18773	1.44694	3.353e-30	5.30545e-26
EEF1AKMT4	0.0458118	1.67323	3.68256e-30	5.82692e-26
MLEC	0.0917942	1.57738	3.73543e-30	5.91057e-26
ALDOC	0.0633624	1.76777	3.94593e-30	6.24365e-26
DTYMK	0.0988869	1.56598	3.98521e-30	6.30579e-26
PRIM1	0.0750205	1.51799	4.07666e-30	6.45051e-26
SMARCA5	0.258917	1.17213	4.54085e-30	7.18499e-26
SBNO1	0.151249	1.50356	4.62322e-30	7.31532e-26
EIF4B	0.696431	0.75188	5.08644e-30	8.04827e-26
SURF6	0.0912836	1.53526	5.51039e-30	8.71908e-26
GALK1	0.0646034	1.68269	5.56184e-30	8.8005e-26
PABPN1	0.290418	1.17168	5.74605e-30	9.09198e-26
UBA1	0.127159	1.45736	6.01201e-30	9.5128e-26
GRSF1	0.0947207	1.58381	6.09009e-30	9.63634e-26
ACIN1	0.224346	1.31129	6.3229e-30	1.00047e-25
RDH11	0.112019	1.51668	7.17944e-30	1.136e-25
PPRC1	0.0568113	1.62513	7.18066e-30	1.1362e-25
RPN2	0.210312	1.32313	8.46425e-30	1.3393e-25
C16orf91	0.0973868	1.53872	1.03014e-29	1.62999e-25
SMS	0.145932	1.38677	1.10976e-29	1.75597e-25
GPR132	0.0737094	1.6848	1.18392e-29	1.87331e-25
CD53	0.519182	0.964785	1.1982e-29	1.89591e-25
AASDHPPT	0.122076	1.50714	1.19836e-29	1.89616e-25
ZFR	0.212463	1.29196	1.24515e-29	1.9702e-25
MRPL33	0.251687	1.23601	1.35464e-29	2.14344e-25
RAB9A	0.121148	1.63869	1.38096e-29	2.18509e-25
SMIM7	0.181541	1.47501	1.39349e-29	2.20491e-25
PPP6R1	0.137372	1.39881	1.44652e-29	2.28882e-25
WDR4	0.0527595	1.56505	1.51588e-29	2.39858e-25
DNAJA2	0.249296	1.32625	1.54503e-29	2.44471e-25
THOC2	0.244848	1.24099	1.54889e-29	2.4508e-25
GOSR1	0.172713	1.3586	1.59677e-29	2.52658e-25
MYADM	0.215043	-1.82533	1.62109e-29	2.56505e-25
HDGF	0.113571	1.44892	1.62389e-29	2.56948e-25
MRPL37	0.100337	1.4652	1.67044e-29	2.64314e-25
PLEKHB2	0.107623	1.52718	1.7023e-29	2.69355e-25
CNOT9	0.108098	1.58662	1.70382e-29	2.69595e-25
ALG5	0.146075	1.44865	1.75631e-29	2.779e-25
BCS1L	0.063733	1.59695	2.02027e-29	3.19667e-25
ETF1	0.214599	1.30471	2.05756e-29	3.25567e-25
COMMD3	0.170672	1.35616	2.314e-29	3.66144e-25
MRPL43	0.200481	1.33385	2.32197e-29	3.67406e-25
TMEM14C	0.191461	1.32636	2.43447e-29	3.85207e-25
HEATR1	0.0870324	1.61656	2.51314e-29	3.97654e-25
NSMCE1	0.153573	1.38567	2.56238e-29	4.05445e-25
QTRT1	0.117383	1.47558	2.58654e-29	4.09269e-25
MYL6B	0.110391	1.5423	2.64569e-29	4.18627e-25
TPM4	0.214607	1.37935	2.65587e-29	4.20238e-25
KXD1	0.152836	1.40861	3.23726e-29	5.12232e-25
ARPP19	0.230117	1.21458	3.55963e-29	5.63239e-25
OCIAD1	0.30866	1.16687	3.62621e-29	5.73776e-25
ZNF37A	0.109001	1.55866	3.79871e-29	6.0107e-25
PPIG	0.502312	0.943179	3.83954e-29	6.07531e-25
TRNT1	0.1119	1.53702	3.85406e-29	6.09827e-25
SEPT6	0.54067	0.934602	3.88181e-29	6.14219e-25
PYCR2	0.0925987	1.53363	4.06795e-29	6.43672e-25
H2AFV	0.199713	1.39814	4.34357e-29	6.87282e-25
LMNB2	0.0398228	1.52084	4.40671e-29	6.97273e-25
TRIM56	0.140453	1.43675	4.42954e-29	7.00886e-25
DESI1	0.101977	1.50347	4.52879e-29	7.1659e-25
CREB3	0.0924796	1.7	4.85243e-29	7.67799e-25
AREG	0.129029	-2.0432	4.85803e-29	7.68686e-25
HAT1	0.146538	1.40944	4.97499e-29	7.87192e-25
UROD	0.0938891	1.50301	5.0603e-29	8.00692e-25
HM13	0.159004	1.35662	5.82333e-29	9.21426e-25
S100A9	0.125191	-1.496	5.89571e-29	9.32879e-25
MTX2	0.0792235	1.45676	6.07404e-29	9.61096e-25
MRPL42	0.161818	1.38118	6.14922e-29	9.72991e-25
SEPT2	0.243382	1.2509	6.31656e-29	9.99469e-25
ATP2B1-AS1	0.173205	-1.65352	7.7194e-29	1.22144e-24
NUDT21	0.139236	1.40986	8.07871e-29	1.27829e-24
C1orf174	0.0924294	1.53668	8.35268e-29	1.32164e-24
C19orf24	0.145484	1.44172	8.40155e-29	1.32938e-24
DCUN1D5	0.0915777	1.55237	8.46038e-29	1.33869e-24
PGM2	0.0509638	1.52602	8.5758e-29	1.35695e-24
GTF2F1	0.194726	1.32441	8.59751e-29	1.36038e-24
CAD	0.0491468	1.5046	8.89337e-29	1.4072e-24
NFKBIA	0.763508	0.902592	9.08447e-29	1.43744e-24
SF3B1	0.524958	0.891941	9.24322e-29	1.46256e-24
ACAA2	0.0952973	1.55825	9.4481e-29	1.49497e-24
SWAP70	0.477634	1.01409	9.72786e-29	1.53924e-24
ATAD5	0.0648738	1.40648	1.021e-28	1.61553e-24
BCL7C	0.145039	1.55514	1.08125e-28	1.71087e-24
GNB1	0.223634	1.29884	1.14165e-28	1.80644e-24
CDV3	0.362985	1.15341	1.16984e-28	1.85103e-24
SND1	0.144257	1.41867	1.22078e-28	1.93163e-24
FAM129C	0.131917	-1.9107	1.23434e-28	1.9531e-24
MAP2K2	0.227478	1.45883	1.23877e-28	1.96011e-24
STMP1	0.227278	1.2447	1.24421e-28	1.96871e-24
PELI1	0.145686	-1.80147	1.50918e-28	2.38797e-24
CCDC12	0.417791	1.02103	1.58079e-28	2.50128e-24
C1D	0.211085	1.30441	1.61771e-28	2.55971e-24
HNRNPU	0.777221	0.695825	1.98308e-28	3.13782e-24
STARD7	0.133417	1.40156	2.09628e-28	3.31694e-24
FUNDC2	0.212711	1.32421	2.23537e-28	3.53702e-24
COPRS	0.0571247	1.53243	2.50609e-28	3.96539e-24
EXOSC2	0.0750604	1.48015	2.51312e-28	3.97652e-24
LINC01781	0.113182	-2.22901	2.51454e-28	3.97876e-24
GANAB	0.0882598	1.42271	2.58195e-28	4.08542e-24
SAR1A	0.196661	1.34047	2.60878e-28	4.12787e-24
HYOU1	0.0692092	1.58584	2.72678e-28	4.31459e-24
URM1	0.140949	1.43037	3.39321e-28	5.36908e-24
PGLS	0.232271	1.44736	3.42114e-28	5.41327e-24
DNTTIP2	0.340795	1.08242	3.81313e-28	6.03352e-24
CXCR3	0.0785937	1.68536	3.87921e-28	6.13808e-24
PIN4	0.126049	1.45403	3.94929e-28	6.24896e-24
LINC00513	0.0944568	1.64641	4.02137e-28	6.36301e-24
AAMP	0.112015	1.45332	4.14748e-28	6.56255e-24
TRIM21	0.05784	1.72204	4.44087e-28	7.02678e-24
AHCYL1	0.108847	1.49889	4.92372e-28	7.7908e-24
COQ5	0.0491461	1.49114	4.98445e-28	7.88689e-24
CFAP36	0.0828195	1.54347	5.00471e-28	7.91895e-24
MRPL45	0.0830189	1.45617	5.29594e-28	8.37977e-24
MTHFD1L	0.0428231	1.51204	5.53011e-28	8.75029e-24
MGMT	0.204423	1.22613	5.8376e-28	9.23683e-24
TMEM18	0.189609	1.33858	5.96229e-28	9.43414e-24
ABRAXAS2	0.081924	1.56644	7.02906e-28	1.11221e-23
HAUS1	0.123623	1.40813	7.23484e-28	1.14477e-23
ANXA6	0.309629	1.1464	7.61011e-28	1.20415e-23
DTD1	0.0825697	1.455	7.68243e-28	1.21559e-23
C6orf48	0.432861	-0.950484	7.74755e-28	1.22589e-23
LRRC59	0.109098	1.40353	7.87533e-28	1.24611e-23
CALU	0.0727491	1.4926	8.58392e-28	1.35823e-23
CWC22	0.103774	1.4888	9.6153e-28	1.52143e-23
TLN1	0.345651	1.12041	9.64175e-28	1.52561e-23
MARCKSL1	0.142576	1.51322	9.7601e-28	1.54434e-23
IFITM1	0.0908512	1.64259	9.87725e-28	1.56288e-23
ARHGAP30	0.212444	1.24414	1.08202e-27	1.71209e-23
SPOP	0.142994	1.34256	1.08731e-27	1.72045e-23
TIMM50	0.076945	1.5218	1.14082e-27	1.80512e-23
HMGN3	0.264124	1.2162	1.14926e-27	1.81848e-23
CCDC85B	0.24872	1.52042	1.17295e-27	1.85596e-23
DHDDS	0.0607883	1.52303	1.19497e-27	1.8908e-23
GRWD1	0.0936109	1.45225	1.23505e-27	1.95423e-23
HMBS	0.0567679	1.54311	1.32191e-27	2.09165e-23
MORF4L2	0.168805	1.33215	1.43604e-27	2.27225e-23
EXOSC3	0.0662295	1.48244	1.49524e-27	2.36592e-23
UQCRFS1	0.220286	1.26856	1.51482e-27	2.3969e-23
BORCS8	0.0806264	1.52533	1.63387e-27	2.58528e-23
DHPS	0.19043	1.33437	1.64627e-27	2.6049e-23
INIP	0.0569153	1.5393	1.68207e-27	2.66154e-23
ALPK1	0.0629886	1.59091	1.71513e-27	2.71384e-23
PCBD1	0.0711416	1.42757	1.82914e-27	2.89425e-23
SLAMF7	0.0951293	1.80712	2.00807e-27	3.17736e-23
RPS15	4.03338	0.109393	2.05461e-27	3.25101e-23
TATDN1	0.141888	1.39933	2.17008e-27	3.43371e-23
APEH	0.0721049	1.49779	2.18448e-27	3.4565e-23
CMTM6	0.428749	0.970766	2.21616e-27	3.50663e-23
PPP1R12A	0.309108	1.10023	2.61711e-27	4.14105e-23
PAFAH1B3	0.116035	1.42938	2.71512e-27	4.29614e-23
IFI6	0.106921	1.83851	2.81765e-27	4.45838e-23
FAF2	0.110129	1.43376	2.82946e-27	4.47706e-23
NKAPD1	0.118784	1.43022	2.87469e-27	4.54862e-23
L3MBTL2	0.070362	1.46066	2.88212e-27	4.56038e-23
RHOB	0.105498	-2.10987	2.9197e-27	4.61984e-23
FBXO22	0.101272	1.44729	3.01175e-27	4.76549e-23
FTL	3.12504	0.226856	3.49706e-27	5.5334e-23
RIF1	0.153176	1.34584	3.72107e-27	5.88785e-23
IL32	0.178697	1.83926	3.88111e-27	6.14107e-23
LSG1	0.0863417	1.52131	4.04052e-27	6.39331e-23
PPT1	0.0921856	1.46443	4.52286e-27	7.15652e-23
GTF2H2	0.0764423	1.51097	4.56985e-27	7.23088e-23
MAPRE1	0.239579	1.19233	4.63745e-27	7.33784e-23
SCNM1	0.156645	1.40232	4.78576e-27	7.57251e-23
PTPN1	0.450966	1.02745	4.91161e-27	7.77163e-23
SOCS3	0.0938461	1.63061	4.97965e-27	7.8793e-23
PMPCB	0.198341	1.24016	5.27331e-27	8.34397e-23
SSR1	0.162733	1.31888	6.39781e-27	1.01233e-22
PRPF38A	0.162708	1.31916	6.6476e-27	1.05185e-22
UBLCP1	0.113613	1.40873	6.71301e-27	1.0622e-22
KIF3B	0.0728921	1.56262	6.77343e-27	1.07176e-22
HCCS	0.0797752	1.46225	6.8819e-27	1.08892e-22
SP100	0.65114	0.793449	7.01764e-27	1.1104e-22
SPCS3	0.271536	1.12274	7.13133e-27	1.12839e-22
NFKBIE	0.114593	1.49069	7.60859e-27	1.20391e-22
NME6	0.0789364	1.51966	8.65308e-27	1.36918e-22
UPF3B	0.149104	1.37144	8.96674e-27	1.41881e-22
APIP	0.0754804	1.4451	9.00107e-27	1.42424e-22
DHX33	0.0657527	1.56946	9.31816e-27	1.47441e-22
NAA15	0.182242	1.25362	1.00731e-26	1.59386e-22
RFC3	0.0492617	1.42036	1.00855e-26	1.59583e-22
VRK1	0.110336	1.34456	1.09288e-26	1.72926e-22
CRIPT	0.0969554	1.36061	1.13471e-26	1.79546e-22
BCAT2	0.0648034	1.43324	1.20219e-26	1.90222e-22
SMIM15	0.11755	1.44985	1.20281e-26	1.9032e-22
CEMIP2	0.157381	-1.8129	1.21279e-26	1.919e-22
SPEN	0.175522	1.35088	1.30611e-26	2.06666e-22
HIRIP3	0.064009	1.46677	1.44565e-26	2.28745e-22
USP18	0.0519102	1.63988	1.45492e-26	2.30212e-22
PTCD3	0.132715	1.37139	1.46869e-26	2.32391e-22
HSPA5	0.562453	0.986748	1.48378e-26	2.34778e-22
ECPAS	0.0646806	1.49185	1.6879e-26	2.67076e-22
CHURC1	0.292853	1.11971	1.69604e-26	2.68364e-22
SBDS	0.371633	-1.1251	1.70754e-26	2.70185e-22
GLOD4	0.145906	1.39359	1.80719e-26	2.85952e-22
SF3A1	0.140309	1.29958	1.89968e-26	3.00586e-22
NAE1	0.130588	1.36157	1.96087e-26	3.10268e-22
C12orf73	0.0503658	1.44811	1.98811e-26	3.14578e-22
TIAL1	0.231037	1.21426	2.09353e-26	3.31259e-22
POLR3H	0.054437	1.45082	2.16506e-26	3.42577e-22
RCC2	0.0935721	1.47786	2.22378e-26	3.51868e-22
MBD2	0.179451	1.31884	2.22538e-26	3.52123e-22
BTF3L4	0.206296	1.21063	2.39771e-26	3.7939e-22
KRTCAP2	0.218254	1.26102	2.47523e-26	3.91655e-22
NSMCE2	0.0833915	1.49511	2.59745e-26	4.10995e-22
CISD3	0.0692922	1.43755	2.71873e-26	4.30185e-22
LACTB2	0.0499882	1.43084	2.76313e-26	4.37209e-22
GRINA	0.106284	1.4609	2.91338e-26	4.60984e-22
HMOX2	0.111062	1.38868	2.92065e-26	4.62134e-22
CS	0.0992471	1.4105	3.03793e-26	4.80691e-22
JMJD1C	0.393861	-1.10905	3.34688e-26	5.29576e-22
CLK1	0.25752	-1.34273	3.34974e-26	5.30029e-22
DCTN6	0.0960474	1.43805	3.45058e-26	5.45986e-22
WASHC3	0.154967	1.31308	3.4695e-26	5.48979e-22
COMMD5	0.111675	1.3813	3.51376e-26	5.55982e-22
MT1X	0.060931	1.4994	3.61567e-26	5.72107e-22
MCMBP	0.0656817	1.40487	3.65949e-26	5.79042e-22
CCDC47	0.0977085	1.39927	3.74213e-26	5.92117e-22
RGS10	0.234599	1.26661	3.84973e-26	6.09143e-22
OGFOD1	0.0690009	1.40646	4.21995e-26	6.67723e-22
SCFD1	0.172248	1.28538	4.23372e-26	6.69902e-22
NSL1	0.112711	1.46684	4.40426e-26	6.96886e-22
UTP3	0.136213	1.43458	4.46202e-26	7.06025e-22
ALAS1	0.0498299	1.50539	4.59709e-26	7.27398e-22
SNX11	0.0918369	1.48372	4.65605e-26	7.36727e-22
SAFB	0.179769	1.21185	4.80111e-26	7.5968e-22
SRSF1	0.225517	1.21635	4.92063e-26	7.78591e-22
HLA-DMB	0.485324	-0.927604	4.93356e-26	7.80638e-22
PGP	0.0994864	1.43946	4.9882e-26	7.89283e-22
DCTN3	0.256754	1.15672	5.01517e-26	7.93551e-22
TAX1BP1	0.371292	1.04392	5.01722e-26	7.93875e-22
MORN2	0.0448409	1.3958	5.02081e-26	7.94443e-22
SAR1B	0.142904	1.50951	5.03102e-26	7.96058e-22
SLC4A1AP	0.092506	1.50597	5.19392e-26	8.21835e-22
STAG2	0.260358	1.121	5.21398e-26	8.25008e-22
MYBBP1A	0.0611053	1.48653	5.31084e-26	8.40334e-22
ANAPC7	0.0778762	1.4346	5.45041e-26	8.62418e-22
ACBD6	0.155493	1.25626	6.26883e-26	9.91917e-22
SEPT11	0.0688088	1.52384	6.59707e-26	1.04385e-21
POP1	0.0477956	1.46191	6.77113e-26	1.0714e-21
AKR7A2	0.0910729	1.52742	6.84702e-26	1.0834e-21
NFYB	0.081888	1.43622	7.00444e-26	1.10831e-21
SLBP	0.113729	1.403	7.84736e-26	1.24169e-21
PHF23	0.0607744	1.44269	8.1e-26	1.28166e-21
SDHAF3	0.0935991	1.49907	8.11872e-26	1.28463e-21
PPP1R8	0.0656477	1.47035	8.11873e-26	1.28463e-21
DNAJC21	0.158331	1.30329	9.09565e-26	1.4392e-21
TMEM106C	0.0764345	1.41313	9.22159e-26	1.45913e-21
GIGYF2	0.110013	1.44972	9.29698e-26	1.47106e-21
ELOA	0.108472	1.39291	9.35136e-26	1.47967e-21
FOXRED1	0.052069	1.39898	9.40595e-26	1.4883e-21
MRPL23	0.0686468	1.49704	9.49098e-26	1.50176e-21
UBR4	0.118987	1.40375	1.08094e-25	1.71037e-21
MSH6	0.0821146	1.44739	1.0838e-25	1.71489e-21
CETN3	0.0507331	1.50031	1.17383e-25	1.85735e-21
TM2D2	0.0607811	1.51366	1.4137e-25	2.2369e-21
C20orf27	0.0947599	1.37103	1.41909e-25	2.24542e-21
MDN1	0.0929892	1.42584	1.46157e-25	2.31263e-21
SEPHS2	0.0906864	1.45367	1.47788e-25	2.33844e-21
BCL3	0.0868929	1.5223	1.49684e-25	2.36845e-21
GLA	0.0644934	1.48715	1.52952e-25	2.42016e-21
RNF5	0.1031	1.41754	1.58148e-25	2.50238e-21
RIPOR2	0.452911	-0.897115	1.6017e-25	2.53437e-21
RMDN1	0.0879464	1.42224	1.60395e-25	2.53794e-21
NTPCR	0.0927803	1.46331	1.6351e-25	2.58722e-21
MRPL54	0.433082	0.950014	1.75704e-25	2.78017e-21
PPBP	0.117188	-2.26863	2.01892e-25	3.19454e-21
PCK2	0.070081	1.44983	2.408e-25	3.81018e-21
ISG20L2	0.11417	1.3131	2.40922e-25	3.81211e-21
EWSR1	0.232668	1.14949	2.72757e-25	4.31583e-21
SERPINB9	0.143692	1.62948	2.75665e-25	4.36185e-21
LCMT1	0.0936227	1.40467	2.8539e-25	4.51573e-21
UBAP2	0.0905794	1.44649	3.24369e-25	5.13249e-21
CPNE3	0.164201	1.29587	3.40194e-25	5.38289e-21
HIGD2A	0.620486	0.750262	3.43333e-25	5.43256e-21
ZNF576	0.0594627	1.43934	3.4593e-25	5.47364e-21
EIF1AY	0.130934	1.42053	3.77077e-25	5.96648e-21
SUPT6H	0.122318	1.37587	3.9243e-25	6.20942e-21
TIMM22	0.114802	1.33375	3.99343e-25	6.31881e-21
RBBP4	0.252354	1.12996	4.28509e-25	6.7803e-21
ADSL	0.0542579	1.49767	4.31321e-25	6.82479e-21
PARVB	0.110604	1.37567	4.4497e-25	7.04075e-21
RNF219	0.0697138	1.4421	4.62216e-25	7.31364e-21
NFE2L2	0.122588	1.36354	4.82133e-25	7.62879e-21
CCDC51	0.0454026	1.35972	5.27545e-25	8.34735e-21
GCA	0.124209	1.50151	5.59064e-25	8.84607e-21
COA5	0.116545	1.25463	5.80454e-25	9.18453e-21
HLA-DPB1	2.17629	-0.376676	6.0372e-25	9.55267e-21
VAMP2	0.396707	-0.975416	6.22612e-25	9.85158e-21
CAPZA2	0.202758	1.2377	6.26273e-25	9.90953e-21
GON7	0.0614822	1.41667	7.21682e-25	1.14192e-20
CENPH	0.0791989	1.38633	7.24082e-25	1.14571e-20
LARP7	0.282606	1.08289	7.38265e-25	1.16816e-20
RFT1	0.0449458	1.35719	7.61446e-25	1.20484e-20
ADAM28	0.21459	-1.37926	9.02816e-25	1.42853e-20
DNAJC2	0.175536	1.25425	9.49237e-25	1.50198e-20
MIER1	0.246021	1.17989	1.04998e-24	1.66138e-20
PPP4R2	0.152673	1.32768	1.05875e-24	1.67525e-20
ATP1B3	0.123891	1.27993	1.08588e-24	1.71818e-20
LPIN2	0.0812176	1.46849	1.12842e-24	1.7855e-20
VTA1	0.0955171	1.31566	1.14946e-24	1.81878e-20
TSPAN31	0.100466	1.45863	1.19249e-24	1.88687e-20
CARHSP1	0.163274	1.3486	1.21925e-24	1.92921e-20
BLVRB	0.101644	1.47027	1.28561e-24	2.03422e-20
SNF8	0.194162	1.31926	1.34458e-24	2.12753e-20
COMMD8	0.122804	1.2928	1.34489e-24	2.12802e-20
MCRS1	0.0816787	1.41424	1.35179e-24	2.13894e-20
UBL4A	0.0503946	1.40214	1.38863e-24	2.19724e-20
DPH3	0.147338	1.27762	1.39491e-24	2.20717e-20
JUNB	0.759369	-0.705056	1.43496e-24	2.27053e-20
RASGRP2	0.18061	-1.37385	1.43785e-24	2.27511e-20
NUCB1	0.158147	1.28575	1.44727e-24	2.29002e-20
PCNX4	0.0892291	1.46958	1.62469e-24	2.57075e-20
MSH2	0.0600929	1.33736	1.65378e-24	2.61677e-20
CLTB	0.083781	1.3708	1.6894e-24	2.67313e-20
NUFIP1	0.0692906	1.42904	1.73899e-24	2.7516e-20
DHX29	0.13643	1.33428	1.76497e-24	2.79271e-20
GOT1	0.0457704	1.3652	1.86478e-24	2.95064e-20
PSMA6	0.0870935	1.41052	2.07508e-24	3.28341e-20
TMEM179B	0.133131	1.25732	2.19437e-24	3.47215e-20
LINS1	0.0604564	1.47619	2.26546e-24	3.58464e-20
ISY1	0.0997041	1.31758	2.28465e-24	3.61501e-20
TAF12	0.105629	1.31588	2.33464e-24	3.6941e-20
IFRD1	0.226358	-1.48181	2.42139e-24	3.83136e-20
SKA2	0.0726446	1.41526	2.55844e-24	4.04821e-20
GEMIN5	0.0534303	1.35741	2.73734e-24	4.33129e-20
ENTPD1	0.120747	1.41877	2.75196e-24	4.35442e-20
UNC50	0.0837269	1.42274	2.93978e-24	4.65161e-20
SNW1	0.311474	1.06064	2.95729e-24	4.67932e-20
GTF2F2	0.143904	1.29031	2.9719e-24	4.70244e-20
ZPR1	0.0877293	1.27019	3.02467e-24	4.78594e-20
NUP50	0.0882783	1.40983	3.10256e-24	4.90918e-20
RAD18	0.0578786	1.39514	3.12792e-24	4.94931e-20
ATP6V1D	0.0917613	1.52558	3.15173e-24	4.98698e-20
GTF2H3	0.0787459	1.4142	3.26216e-24	5.16172e-20
JAGN1	0.125259	1.3324	3.3011e-24	5.22333e-20
XPO6	0.113334	1.3647	3.66658e-24	5.80162e-20
TNPO3	0.0980334	1.40965	3.95294e-24	6.25473e-20
VIRMA	0.119581	1.34513	4.08665e-24	6.46631e-20
LETM1	0.0766001	1.37047	4.24092e-24	6.71041e-20
MED29	0.104908	1.39477	4.3374e-24	6.86307e-20
SPRYD7	0.070896	1.42876	4.43074e-24	7.01077e-20
SLC7A5	0.0543273	1.50413	4.60333e-24	7.28386e-20
USP5	0.0678671	1.3921	4.62334e-24	7.31552e-20
DNAJA3	0.0950962	1.37499	4.65938e-24	7.37254e-20
JAK3	0.125727	1.39259	5.14237e-24	8.13677e-20
DDX52	0.144274	1.29776	5.32054e-24	8.41869e-20
[truncated: 1,308 more rows]
