# Supplementary material for: Sampling time-dependent artifacts in single-cell genomics studies
Source: Genome Biol. 2020 May 11;21:112. doi: 10.1186/s13059-020-02032-0 (PMC7212672; doi:10.1186/s13059-020-02032-0)
Supplement: Supplementary file 7 — Additional file 7: Table 6. scRNA-seq and scATAC-seq quality control metrics stratified by time, donor and temperature in both experiments (PBMC and CLL). [file 13059_2020_2032_MOESM7_ESM.xlsx]

## Sheet: sampling_time_scRNA-seq
scRNA-seq quality control metrics stratified by time, donor and temperature in both experiments (PBMC and CLL)
experiment	time	temperature	donor	num_cells_before_qc	num_cells_after_qc	average_library_size	average_num_detected_genes	average_mitochondrial_fraction
PBMC	0h	0h	female	1358	1279	2240.46	804.638	3.40699
PBMC	2h	21ºC	female	256	244	2649.93	870.195	3.50404
PBMC	8h	21ºC	female	326	297	2518.7	801.067	3.85796
PBMC	24h	21ºC	female	425	385	2469.89	758.44	3.32069
PBMC	24h	4ºC	female	415	373	2827.96	1024.95	3.17371
PBMC	48h	21ºC	female	300	255	2401.8	702.463	3.07886
PBMC	48h	4ºC	female	64	60	2895.98	1054.28	3.11509
PBMC	0h	0h	male	3949	3637	2084.77	725.133	3.63868
PBMC	2h	21ºC	male	252	224	2510.26	812.75	3.56985
PBMC	8h	21ºC	male	2027	1848	1837.4	604.992	3.62916
PBMC	24h	21ºC	male	1343	1227	1874.76	621.517	3.50254
PBMC	48h	21ºC	male	452	442	2208.56	641.967	2.80197
PBMC	48h	4ºC	male	98	93	2709.1	932.276	3.24744
CLL	2h	21ºC	1220	2451	1889	1771.32	678.075	14.1853
CLL	4h	21ºC	1220	2659	2104	1779.37	650.589	14.3267
CLL	6h	21ºC	1220	2326	1911	1752.24	626.469	14.6802
CLL	8h	21ºC	1220	2392	1852	1727.56	625.84	15.7583
CLL	24h	21ºC	1220	932	712	1755.91	609.459	17.5707
CLL	0h	0h	1472	1716	1214	3022.99	1006.84	18.1642
CLL	2h	21ºC	1472	1317	930	3092.01	996.84	18.836
CLL	4h	21ºC	1472	1165	826	3149.01	971.273	18.4449
CLL	6h	21ºC	1472	1325	912	2916.23	904.838	19.0841
CLL	8h	21ºC	1472	1293	928	3121.67	946.432	18.7578
CLL	24h	21ºC	1472	1499	1143	2679.81	796.341	20.4246
CLL	0h	4ºC	1472	1377	845	3957.76	1226.31	21.4997
CLL	2h	4ºC	1472	1183	596	3343.98	1019.3	30.1034
CLL	4h	4ºC	1472	1251	680	3496.88	1063.89	27.4806
CLL	6h	4ºC	1472	655	309	3010	916.185	33.3601
CLL	8h	4ºC	1472	1231	581	2904.03	893.982	33.4841
CLL	24h	4ºC	1472	1094	551	3073.84	938.984	31.0781
CLL	0h	0h	1892	4035	2882	3769.9	1130.26	21.2054
CLL	2h	21ºC	1892	1350	932	3728.38	1086.6	21.7384
CLL	4h	21ºC	1892	1455	1010	3797.69	1084.37	20.3448
CLL	6h	21ºC	1892	1493	1020	3538.41	1021.1	21.7403
CLL	8h	21ºC	1892	1440	931	3410.23	993.626	23.607
CLL	24h	21ºC	1892	1869	1247	2930.64	854.268	25.9996
CLL	0h	4ºC	1892	4390	3233	3048.66	983.042	19.5906
CLL	2h	4ºC	1892	1402	743	2338.73	783.553	29.1703
CLL	4h	4ºC	1892	1320	673	2121.79	731.189	29.5398
CLL	6h	4ºC	1892	1360	749	2280.86	768.636	28.5476
CLL	8h	4ºC	1892	1734	1004	2349.19	794.207	26.6029
CLL	24h	4ºC	1892	1592	898	2054.09	715.361	29.1642

## Sheet: cell_type_scRNA-seq
Number of cells for each cell type stratified by time, donor and temperature in both experiments (PBMC and CLL)
experiment	time	donor	temperature	annotation	num_cells
PBMC	0h	male	0h	T-cell	2257
PBMC	0h	male	0h	NK	788
PBMC	0h	male	0h	Monocyte	413
PBMC	0h	male	0h	B-cell	179
PBMC	0h	female	0h	T-cell	800
PBMC	0h	female	0h	NK	316
PBMC	0h	female	0h	Monocyte	98
PBMC	0h	female	0h	B-cell	65
PBMC	2h	male	21ºC	T-cell	156
PBMC	2h	male	21ºC	NK	52
PBMC	2h	male	21ºC	Monocyte	9
PBMC	2h	male	21ºC	B-cell	7
PBMC	2h	female	21ºC	T-cell	162
PBMC	2h	female	21ºC	NK	55
PBMC	2h	female	21ºC	Monocyte	15
PBMC	2h	female	21ºC	B-cell	12
PBMC	8h	male	21ºC	T-cell	1270
PBMC	8h	male	21ºC	NK	393
PBMC	8h	male	21ºC	Monocyte	112
PBMC	8h	male	21ºC	B-cell	73
PBMC	8h	female	21ºC	T-cell	185
PBMC	8h	female	21ºC	NK	45
PBMC	8h	female	21ºC	Monocyte	47
PBMC	8h	female	21ºC	B-cell	20
PBMC	24h	male	21ºC	T-cell	731
PBMC	24h	male	21ºC	NK	261
PBMC	24h	male	21ºC	Monocyte	182
PBMC	24h	male	21ºC	B-cell	53
PBMC	24h	female	21ºC	T-cell	225
PBMC	24h	female	21ºC	NK	20
PBMC	24h	female	21ºC	Monocyte	110
PBMC	24h	female	21ºC	B-cell	30
PBMC	24h	female	4ºC	T-cell	97
PBMC	24h	female	4ºC	NK	66
PBMC	24h	female	4ºC	Monocyte	154
PBMC	24h	female	4ºC	B-cell	56
PBMC	48h	male	21ºC	T-cell	319
PBMC	48h	male	21ºC	NK	78
PBMC	48h	male	21ºC	Monocyte	31
PBMC	48h	male	21ºC	B-cell	14
PBMC	48h	male	4ºC	T-cell	41
PBMC	48h	male	4ºC	NK	30
PBMC	48h	male	4ºC	Monocyte	12
PBMC	48h	male	4ºC	B-cell	10
PBMC	48h	female	21ºC	T-cell	199
PBMC	48h	female	21ºC	NK	33
PBMC	48h	female	21ºC	Monocyte	17
PBMC	48h	female	21ºC	B-cell	6
PBMC	48h	female	4ºC	T-cell	22
PBMC	48h	female	4ºC	NK	21
PBMC	48h	female	4ºC	Monocyte	14
PBMC	48h	female	4ºC	B-cell	3
CLL	0h	1472	0h	CLL 1472	1144
CLL	0h	1472	0h	T and NK	70
CLL	0h	1472	4ºC	CLL 1472	789
CLL	0h	1472	4ºC	T and NK	56
CLL	0h	1892	0h	CLL 1892	2749
CLL	0h	1892	0h	T and NK	133
CLL	0h	1892	4ºC	CLL 1892	3073
CLL	0h	1892	4ºC	CLL 1472	1
CLL	0h	1892	4ºC	T and NK	158
CLL	0h	1892	4ºC	Monocyte	1
CLL	2h	1220	21ºC	CLL 1220	1753
CLL	2h	1220	21ºC	T and NK	136
CLL	2h	1472	21ºC	CLL 1472	871
CLL	2h	1472	21ºC	T and NK	58
CLL	2h	1472	21ºC	Monocyte	1
CLL	2h	1472	4ºC	CLL 1472	559
CLL	2h	1472	4ºC	CLL 1220	1
CLL	2h	1472	4ºC	T and NK	36
CLL	2h	1892	21ºC	CLL 1892	878
CLL	2h	1892	21ºC	T and NK	53
CLL	2h	1892	21ºC	Monocyte	1
CLL	2h	1892	4ºC	CLL 1892	704
CLL	2h	1892	4ºC	T and NK	38
CLL	2h	1892	4ºC	Monocyte	1
CLL	4h	1220	21ºC	CLL 1472	1
CLL	4h	1220	21ºC	CLL 1220	1899
CLL	4h	1220	21ºC	T and NK	204
CLL	4h	1472	21ºC	CLL 1472	778
CLL	4h	1472	21ºC	T and NK	48
CLL	4h	1472	4ºC	CLL 1472	636
CLL	4h	1472	4ºC	T and NK	44
CLL	4h	1892	21ºC	CLL 1892	955
CLL	4h	1892	21ºC	CLL 1220	1
CLL	4h	1892	21ºC	T and NK	53
CLL	4h	1892	21ºC	Monocyte	1
CLL	4h	1892	4ºC	CLL 1892	638
CLL	4h	1892	4ºC	T and NK	35
CLL	6h	1220	21ºC	CLL 1220	1739
CLL	6h	1220	21ºC	T and NK	171
CLL	6h	1220	21ºC	Monocyte	1
CLL	6h	1472	21ºC	CLL 1472	861
CLL	6h	1472	21ºC	T and NK	51
CLL	6h	1472	4ºC	CLL 1472	286
CLL	6h	1472	4ºC	T and NK	23
CLL	6h	1892	21ºC	CLL 1892	955
CLL	6h	1892	21ºC	CLL 1472	1
CLL	6h	1892	21ºC	T and NK	64
CLL	6h	1892	4ºC	CLL 1892	710
CLL	6h	1892	4ºC	T and NK	39
CLL	8h	1220	21ºC	CLL 1472	2
CLL	8h	1220	21ºC	CLL 1220	1663
CLL	8h	1220	21ºC	T and NK	185
CLL	8h	1220	21ºC	Monocyte	2
CLL	8h	1472	21ºC	CLL 1472	854
CLL	8h	1472	21ºC	T and NK	73
CLL	8h	1472	21ºC	Monocyte	1
CLL	8h	1472	4ºC	CLL 1472	553
CLL	8h	1472	4ºC	T and NK	27
CLL	8h	1472	4ºC	Monocyte	1
CLL	8h	1892	21ºC	CLL 1892	875
CLL	8h	1892	21ºC	T and NK	56
CLL	8h	1892	4ºC	CLL 1892	954
CLL	8h	1892	4ºC	T and NK	49
CLL	8h	1892	4ºC	Monocyte	1
CLL	24h	1220	21ºC	CLL 1472	1
CLL	24h	1220	21ºC	CLL 1220	615
CLL	24h	1220	21ºC	T and NK	95
CLL	24h	1220	21ºC	Monocyte	1
CLL	24h	1472	21ºC	CLL 1892	1
CLL	24h	1472	21ºC	CLL 1472	1090
CLL	24h	1472	21ºC	T and NK	52
CLL	24h	1472	4ºC	CLL 1472	519
CLL	24h	1472	4ºC	T and NK	32
CLL	24h	1892	21ºC	CLL 1892	1199
CLL	24h	1892	21ºC	T and NK	48
CLL	24h	1892	4ºC	CLL 1892	868
CLL	24h	1892	4ºC	T and NK	30

## Sheet: scATAC-seq
scATAC-seq quality control metrics stratified by time, donor and temperature in both experiments (PBMC and CLL)
experiment	time	temperature	donor	num_high_quality_cells	detected_peaks	read_pairs	average_peaks_per_cell
PBMC	0h	0h	male	5985	53760	99148507	2736
PBMC	8h	21ºC	male	3153	57653	93226110	3853
PBMC	24h	21ºC	male	6930	62265	103529092	2923
CLL	0h	0h	1472	20012	59555	45408143	1133
CLL	8h	21ºC	1472	20019	57239	45836890	1104
CLL	24h	21ºC	1472	20047	70846	53185164	1095
